# Supplementary material for: DNA hypomethylation during MSC chondrogenesis occurs predominantly at enhancer regions
Source: Sci Rep. 2020 Jan 24;10:1169. doi: 10.1038/s41598-020-58093-5 (PMC6981252; doi:10.1038/s41598-020-58093-5)
Supplement: Supplementary file 2 — Supplementary Table 1. [file 41598_2020_58093_MOESM2_ESM.xlsx]

## Sheet: Supplementary Table 1
CpG	Day0Av_beta	Day14Av_beta	DeltaB	adj.P.Val	chr	pos	strand	Islands_Name	Relation_to_Island	UCSC_RefGene_Name	UCSC_RefGene_Accession	UCSC_RefGene_Group
cg06721601	0.964256	0.0356874	-0.928568	4.17e-07	chr7	101762633	-		OpenSea	CUX1;CUX1;CUX1	NM_181500;NM_181552;NM_001913	Body;Body;Body
cg27641801	0.930251	0.0783685	-0.851882	1.77e-06	chr4	4429265	-		OpenSea	STX18	NM_016930	Body
cg01418539	0.93632	0.095368	-0.840952	9.83e-07	chr2	173098736	-	chr2:173099482-173100098	N_Shore
cg05521175	0.903782	0.0808293	-0.822953	1.81e-06	chr2	220434528	-	chr2:220434859-220436179	N_Shore	OBSL1	NM_015311	Body
cg23766354	0.941417	0.12287	-0.818547	8.76e-06	chr10	77052203	+	chr10:77054582-77054929	N_Shelf
cg24959066	0.929836	0.115444	-0.814391	1.02e-05	chr3	43998590	-		OpenSea
cg06043820	0.876413	0.0626374	-0.813775	1.67e-06	chr15	85340481	+		OpenSea	ZNF592	NM_014630	Body
cg21860045	0.932687	0.135241	-0.797446	1.21e-05	chr2	153456688	+		OpenSea	FMNL2	NM_052905	Body
cg20464884	0.923639	0.12783	-0.795808	2.31e-05	chr6	2773876	+		OpenSea	WRNIP1;WRNIP1	NM_130395;NM_020135	Body;Body
cg05731218	0.947421	0.151675	-0.795746	1.54e-06	chr2	216769199	+		OpenSea
cg18239481	0.87038	0.0765265	-0.793854	1.56e-06	chr10	5600805	+		OpenSea
cg13909661	0.961179	0.174629	-0.786549	1.67e-06	chr12	26386833	-		OpenSea	SSPN;SSPN	NM_005086;NM_001135823	3'UTR;3'UTR
cg10601057	0.918353	0.133433	-0.78492	0.000244951	chr2	231639268	+		OpenSea	CAB39;CAB39;CAB39	NM_001130850;NM_016289;NM_001130849	Body;Body;Body
cg17336337	0.91563	0.131874	-0.783756	3.83e-05	chr2	84662664	+		OpenSea	SUCLG1	NM_003849	Body
cg16434674	0.954471	0.170957	-0.783514	2.25e-05	chr12	122803959	-		OpenSea	CLIP1;CLIP1	NM_002956;NM_198240	Body;Body
cg12592179	0.87665	0.0942859	-0.782364	8.14e-06	chr3	133920644	+		OpenSea	RYK;RYK	NM_001005861;NM_002958	Body;Body
cg20140662	0.906118	0.12832	-0.777798	7.32e-06	chr1	39992575	+		OpenSea	BMP8A;LOC728448	NM_181809;NR_003929	3'UTR;Body
cg14419393	0.911585	0.134234	-0.777351	1.95e-05	chr17	79953059	-	chr17:79952828-79953104	Island	ASPSCR1	NM_024083	Body
cg13887966	0.904406	0.138225	-0.766181	2.5e-05	chr15	59568712	+		OpenSea	MYO1E	NM_004998	Body
cg01400750	0.860044	0.0973016	-0.762742	2.21e-05	chr4	145956168	+		OpenSea	ANAPC10	NM_014885	Body
cg15324917	0.916325	0.153721	-0.762604	3.7e-06	chr1	230992843	+		OpenSea	C1orf198;C1orf198;C1orf198	NM_032800;NM_001136494;NM_001136495	Body;Body;TSS1500
cg14975547	0.921201	0.161294	-0.759907	1.67e-06	chr2	75827618	+		OpenSea
cg26164488	0.847303	0.088611	-0.758692	8.8e-05	chr2	64440295	+		OpenSea
cg10182421	0.945454	0.188508	-0.756946	1.63e-05	chr8	49651102	-	chr8:49647702-49647988	S_Shelf
cg00013804	0.843711	0.0880121	-0.755699	1.12e-05	chr2	9358577	-		OpenSea	ASAP2;ASAP2	NM_001135191;NM_003887	Body;Body
cg27601809	0.899239	0.144628	-0.754611	1.81e-06	chr11	72091020	+		OpenSea	CLPB	NM_030813	Body
cg22147546	0.820632	0.0738602	-0.746771	8.63e-05	chr5	122544603	+		OpenSea
cg07813265	0.906831	0.163363	-0.743468	2.62e-05	chr1	100820528	+	chr1:100817709-100818899	S_Shore	CDC14A;CDC14A;CDC14A	NM_003672;NM_033312;NM_033313	Body;Body;Body
cg12581691	0.893512	0.154244	-0.739268	6.39e-05	chr17	17642247	+		OpenSea	RAI1	NM_030665	5'UTR
cg26509250	0.905131	0.166499	-0.738633	1.21e-05	chr2	134884342	+		OpenSea
cg26152051	0.878755	0.141753	-0.737001	2.1e-05	chr2	219994830	-		OpenSea	NHEJ1	NM_024782	Body
cg16759416	0.839891	0.108681	-0.73121	1.5e-05	chr10	73022276	+		OpenSea	UNC5B	NM_170744	Body
cg18011760	0.837787	0.109338	-0.728449	0.00256996	chr2	19320928	-		OpenSea
cg02025737	0.869339	0.145458	-0.723881	2.85e-05	chr15	33384751	+		OpenSea
cg03184472	0.802831	0.0804472	-0.722384	2.5e-05	chr2	39174738	-		OpenSea	LOC100271715	NM_001145451	Body
cg23366832	0.897964	0.175826	-0.722138	1.2e-05	chr6	90712882	-		OpenSea	BACH2;BACH2	NM_021813;NM_001170794	Body;Body
cg07677598	0.841158	0.119652	-0.721506	8.14e-06	chr4	113817197	-		OpenSea	ANK2	NM_001127493	5'UTR
cg00542261	0.922701	0.201995	-0.720705	3.08e-05	chr10	71121415	-		OpenSea	HK1;HK1;HK1;HK1;HK1	NM_033500;NM_000188;NM_033498;NM_033497;NM_033496	Body;Body;Body;Body;Body
cg16699198	0.772475	0.0614739	-0.711001	1.56e-06	chr11	123461363	-		OpenSea	GRAMD1B	NM_020716	Body
cg14655837	0.928918	0.223642	-0.705275	0.00212019	chr2	106357707	-	chr2:106361032-106362218	N_Shelf
cg13784312	0.94158	0.237995	-0.703586	3.13e-05	chr9	134609065	-		OpenSea	RAPGEF1	NM_005312	Body
cg14703482	0.845711	0.144323	-0.701387	8.33e-06	chr4	123758759	+		OpenSea	FGF2	NM_002006	Body
cg22321808	0.828608	0.129264	-0.699344	0.000144754	chr2	47257584	+		OpenSea	TTC7A	NM_020458	Body
cg23978866	0.865864	0.172631	-0.693233	3.7e-05	chr2	47230407	-		OpenSea	TTC7A	NM_020458	Body
cg21121082	0.878854	0.186719	-0.692135	0.000113148	chr11	128318549	-	chr11:128321661-128321895	N_Shelf
cg08752433	0.842519	0.151519	-0.691	4.56e-06	chr12	111016566	-	chr12:111020507-111021192	N_Shelf	PPTC7	NM_139283	Body
cg23162201	0.929579	0.238579	-0.691	0.00355359	chr11	8280741	-	chr11:8284102-8285032	N_Shelf	LMO1	NM_002315	Body
cg01980735	0.863532	0.174587	-0.688945	0.000185539	chr1	9371406	+		OpenSea	SPSB1	NM_025106	5'UTR
cg19849478	0.762112	0.0747039	-0.687408	0.000114428	chr12	122592277	-		OpenSea	MLXIP	NM_014938	Body
cg12256941	0.900879	0.216933	-0.683946	2.23e-05	chr18	13026680	-		OpenSea	CEP192	NM_032142	Body
cg23876355	0.810243	0.127192	-0.683051	0.000421807	chr17	47723651	-		OpenSea	SPOP;SPOP;SPOP;SPOP;SPOP;SPOP	NM_001007228;NM_003563;NM_001007229;NM_001007230;NM_001007227;NM_001007226	5'UTR;5'UTR;5'UTR;5'UTR;5'UTR;5'UTR
cg05507566	0.892081	0.209275	-0.682805	2.38e-05	chr2	36757828	-		OpenSea	CRIM1	NM_016441	Body
cg04251886	0.876749	0.194013	-0.682737	0.000436284	chr14	51414420	+	chr14:51410614-51411464	S_Shelf
cg14679668	0.826325	0.146134	-0.680191	1.81e-06	chr8	102130344	+		OpenSea
cg18958693	0.855375	0.176552	-0.678823	3.34e-06	chr7	1607601	+	chr7:1609568-1610037	N_Shore	PSMG3;PSMG3	NM_032302;NM_001134340	Body;Body
cg01442005	0.823607	0.145955	-0.677652	0.00109359	chr17	47179278	-		OpenSea
cg03962451	0.815822	0.138212	-0.67761	0.000231511	chr2	191754464	-		OpenSea	GLS	NM_014905	Body
cg17765387	0.784038	0.106501	-0.677538	0.000186578	chr12	117354824	+		OpenSea	FBXW8;FBXW8	NM_153348;NM_012174	Body;Body
cg14178043	0.901005	0.223991	-0.677014	3.41e-05	chr1	223921358	+		OpenSea	CAPN2;CAPN2	NM_001748;NM_001146068	Body;Body
cg13690063	0.817378	0.141104	-0.676274	9.37e-05	chr4	40921171	-		OpenSea	APBB2;APBB2;APBB2	NM_004307;NM_001166050;NM_173075	Body;Body;Body
cg14720274	0.767766	0.0944257	-0.673341	2.09e-05	chr15	61014131	-		OpenSea	RORA	NM_134261	Body
cg18824724	0.807524	0.135014	-0.67251	7.78e-06	chr4	186697734	+		OpenSea	SORBS2;SORBS2;SORBS2;SORBS2;SORBS2;SORBS2	NM_003603;NM_001145673;NM_021069;NM_001145670;NM_001145671;NM_001145672	5'UTR;TSS1500;5'UTR;5'UTR;5'UTR;5'UTR
cg07533729	0.82588	0.153909	-0.67197	2.66e-05	chr2	216246971	-		OpenSea	FN1;FN1;FN1;FN1;FN1;FN1	NM_212475;NM_212476;NM_212478;NM_212474;NM_212482;NM_002026	Body;Body;Body;Body;Body;Body
cg21856334	0.736778	0.0675562	-0.669222	0.00467649	chr3	196754664	-	chr3:196754626-196754831	Island	MFI2;MFI2	NM_033316;NM_005929	Body;Body
cg21961852	0.796701	0.128375	-0.668325	8.14e-06	chr7	151207086	-		OpenSea	RHEB	NM_005614	Body
cg10634403	0.92456	0.257174	-0.667386	8.17e-05	chr12	19585266	-		OpenSea
cg01433190	0.768024	0.103226	-0.664798	0.000208483	chr2	73335308	+	chr2:73339292-73340733	N_Shelf	RAB11FIP5	NM_015470	Body
cg09488352	0.928547	0.266259	-0.662288	9.12e-05	chr6	53950838	-		OpenSea	C6orf142	NM_138569	Body
cg02788021	0.788018	0.130604	-0.657414	0.00145823	chr13	30882905	-	chr13:30880899-30881939	S_Shore	KATNAL1	NM_032116	TSS1500
cg03880642	0.717029	0.0610143	-0.656015	1.21e-05	chr10	105560568	+		OpenSea	SH3PXD2A	NM_014631	Body
cg22130673	0.714462	0.0587262	-0.655736	8.28e-05	chr11	114031817	+		OpenSea	ZBTB16;ZBTB16	NM_006006;NM_001018011	Body;Body
cg10835651	0.744509	0.0891121	-0.655397	8.14e-06	chr11	34340108	+		OpenSea	ABTB2	NM_145804	Body
cg02627405	0.836333	0.181919	-0.654414	0.000624166	chr5	156883553	+	chr5:156886969-156887440	N_Shelf
cg13941508	0.941271	0.286889	-0.654382	8.1e-06	chr2	101434082	-	chr2:101434979-101437453	N_Shore
cg27457191	0.81173	0.157621	-0.654109	3.34e-05	chr7	77429766	+	chr7:77427331-77428850	S_Shore	PHTF2;PHTF2	NM_001127360;NM_001127358	5'UTR;5'UTR
cg05251814	0.715724	0.0630662	-0.652657	1.21e-05	chr16	585386	+	chr16:587567-588172	N_Shelf	SOLH	NM_005632	5'UTR
cg19915361	0.818394	0.165819	-0.652575	1.48e-05	chr14	66171222	+		OpenSea	FUT8;FUT8;FUT8;FUT8;FUT8	NM_178154;NM_178155;NM_178157;NM_004480;NM_178156	Body;Body;Body;Body;Body
cg26472938	0.804563	0.152302	-0.652261	4.67e-06	chr2	238394205	-	chr2:238395061-238396241	N_Shore
cg16013543	0.821649	0.169792	-0.651858	4.23e-05	chr1	154300241	-	chr1:154300975-154301528	N_Shore	ATP8B2;ATP8B2	NM_020452;NM_001005855	TSS200;5'UTR
cg07787851	0.803913	0.152534	-0.651378	2.19e-05	chr5	121488147	+		OpenSea	ZNF474	NM_207317	Body
cg01094114	0.807895	0.158067	-0.649829	0.00188363	chr6	106652991	+		OpenSea	ATG5	NM_004849	Body
cg14359798	0.862556	0.215862	-0.646694	0.00678732	chr11	10332052	-	chr11:10327013-10329831	S_Shelf
cg16386488	0.821617	0.17766	-0.643957	1.48e-05	chr15	63178693	-		OpenSea
cg22356061	0.736156	0.0928316	-0.643324	7.94e-06	chr1	227954102	-		OpenSea	SNAP47	NM_053052	Body
cg00038020	0.773325	0.131359	-0.641966	4.82e-05	chr1	223575793	-		OpenSea
cg05355411	0.717067	0.075124	-0.641943	1.44e-05	chr8	70449272	+		OpenSea	SULF1;SULF1;SULF1;SULF1	NM_001128205;NM_015170;NM_001128206;NM_001128204	5'UTR;5'UTR;5'UTR;5'UTR
cg20677986	0.8159	0.175173	-0.640727	3.48e-05	chr8	18800555	+		OpenSea	PSD3	NM_015310	Body
cg15041658	0.730447	0.0917117	-0.638735	2.11e-05	chr7	24866066	+		OpenSea	OSBPL3;OSBPL3;OSBPL3;OSBPL3	NM_015550;NM_145321;NM_145320;NM_145322	Body;Body;Body;Body
cg09598590	0.877256	0.23973	-0.637526	1.92e-05	chr13	46563704	+		OpenSea	ZC3H13	NM_015070	Body
cg01087463	0.737789	0.100477	-0.637312	4.56e-06	chr3	15676638	+		OpenSea	BTD	NM_000060	Body
cg24580724	0.725145	0.0910473	-0.634098	0.00117367	chr1	75180368	-		OpenSea	CRYZ;CRYZ;CRYZ;CRYZ	NM_001130042;NM_001889;NM_001130043;NM_001134759	Body;Body;Body;Body
cg15089272	0.874617	0.241046	-0.633571	0.000242599	chr1	84795527	-		OpenSea	SAMD13;SAMD13;SAMD13	NM_001134663;NM_001134664;NM_001010971	Body;Body;Body
cg08844365	0.710647	0.0773993	-0.633247	1.57e-05	chr6	112576393	-	chr6:112575091-112575483	S_Shore	LAMA4;LAMA4;LAMA4;LAMA4;LAMA4	NM_001105207;NM_002290;NM_001105206;NM_001105208;NM_001105209	TSS1500;TSS1500;TSS1500;TSS1500;TSS1500
cg14116056	0.905839	0.274793	-0.631046	9.13e-06	chr7	35043782	-		OpenSea	DPY19L1	NM_015283	Body
cg24824842	0.69878	0.0684353	-0.630345	0.000101441	chr8	22524560	-	chr8:22526298-22526757	N_Shore	BIN3	NM_018688	Body
cg20372886	0.872436	0.242212	-0.630224	7.32e-06	chr3	42094749	+		OpenSea
cg03845363	0.785953	0.158681	-0.627272	0.00115631	chr17	17753516	+		OpenSea	TOM1L2;TOM1L2	NM_001033551;NM_001082968	Body;Body
cg19850370	0.855411	0.22903	-0.62638	0.011412	chr4	72205104	-		OpenSea	SLC4A4;SLC4A4;SLC4A4	NM_001134742;NM_003759;NM_001098484	Body;1stExon;Body
cg02473237	0.708395	0.0834657	-0.624929	3.7e-05	chr6	139004011	-		OpenSea
cg13705873	0.901787	0.279769	-0.622019	6.31e-06	chr12	117397003	-		OpenSea	FBXW8;FBXW8	NM_153348;NM_012174	Body;Body
cg06821182	0.834598	0.213431	-0.621167	0.000143595	chr6	7401622	+		OpenSea	RIOK1;RIOK1	NM_153005;NM_031480	TSS1500;Body
cg05129858	0.660865	0.0413086	-0.619556	3.59e-06	chr8	123618637	-		OpenSea
cg02239453	0.85812	0.239317	-0.618802	0.00278552	chr11	33797523	-	chr11:33795392-33796319	S_Shore	FBXO3;FBXO3	NM_012175;NM_033406	TSS1500;TSS1500
cg05665651	0.757958	0.139419	-0.618539	2.11e-05	chr16	89525202	+		OpenSea	ANKRD11	NM_013275	5'UTR
cg24610349	0.742829	0.125001	-0.617828	0.00280702	chr7	98696198	-		OpenSea	SMURF1;SMURF1	NM_020429;NM_181349	Body;Body
cg21093170	0.791257	0.174128	-0.617129	0.000390219	chr6	2528653	+		OpenSea
cg02049833	0.749325	0.135497	-0.613829	0.000583846	chr2	101434611	-	chr2:101434979-101437453	N_Shore
cg13879047	0.826507	0.215541	-0.610967	1.5e-05	chr7	50774217	-		OpenSea	GRB10;GRB10;GRB10;GRB10	NM_001001555;NM_001001549;NM_001001550;NM_005311	5'UTR;Body;TSS1500;Body
cg26247168	0.872945	0.262904	-0.61004	0.000243269	chr11	119994722	+		OpenSea	TRIM29	NM_012101	Body
cg09264231	0.693627	0.0839647	-0.609662	5.21e-05	chr1	178056133	+		OpenSea
cg17633463	0.664501	0.0550192	-0.609482	3.7e-06	chr10	99309908	-		OpenSea	UBTD1	NM_024954	Body
cg25150929	0.772806	0.163374	-0.609432	2.43e-05	chr10	118425627	+	chr10:118429430-118429853	N_Shelf	C10orf82	NM_144661	Body
cg08663466	0.8876	0.27923	-0.60837	1.12e-05	chr16	1725175	+	chr16:1727939-1728858	N_Shelf	CRAMP1L	NM_020825	3'UTR
cg02799905	0.807791	0.199948	-0.607844	0.000328023	chr2	206342226	+		OpenSea	PARD3B;PARD3B;PARD3B	NM_152526;NM_057177;NM_205863	Body;Body;Body
cg13808058	0.723072	0.115368	-0.607705	1.61e-05	chr1	203605590	-		OpenSea	ATP2B4;ATP2B4	NM_001001396;NM_001684	5'UTR;5'UTR
cg18110822	0.723043	0.118244	-0.604799	1.21e-05	chr3	4459358	-		OpenSea	SUMF1;SUMF1;SUMF1	NM_001164675;NM_182760;NM_001164674	Body;Body;Body
cg14229071	0.903399	0.301488	-0.601911	0.000497894	chr15	89282588	+	chr15:89285012-89285287	N_Shelf
cg27573017	0.674712	0.073946	-0.600766	1.12e-05	chr17	48258708	+		OpenSea
cg13126206	0.934938	0.335642	-0.599296	3.13e-05	chr8	22930189	+	chr8:22925655-22926912	S_Shelf
cg23973162	0.937887	0.339152	-0.598735	4.73e-05	chr13	40745761	+	chr13:40746369-40746696	N_Shore
cg26907427	0.911239	0.312694	-0.598545	1.41e-05	chr16	16121165	-		OpenSea	ABCC1;ABCC1;ABCC1;ABCC1;ABCC1	NM_019862;NM_019898;NM_019899;NM_004996;NM_019900	Body;Body;Body;Body;Body
cg26529437	0.848517	0.249976	-0.598542	0.00181828	chr7	20381092	-		OpenSea	ITGB8	NM_002214	Body
cg13623664	0.85894	0.261624	-0.597316	0.00140825	chr10	50190845	+		OpenSea	WDFY4	NM_020945	3'UTR
cg05198969	0.702051	0.10488	-0.59717	4.56e-06	chr5	142066128	-		OpenSea	FGF1;FGF1;FGF1;FGF1;FGF1;FGF1	NM_001144935;NM_001144934;NM_000800;NR_026696;NR_026695;NM_033136	5'UTR;5'UTR;TSS1500;Body;Body;TSS200
cg07551060	0.695628	0.098864	-0.596764	0.000101184	chr10	121075316	+		OpenSea	GRK5	NM_005308	Body
cg09492693	0.857089	0.260703	-0.596387	2.5e-05	chr6	106709978	-		OpenSea	ATG5	NM_004849	Body
cg10736330	0.826843	0.230953	-0.59589	0.000354908	chr13	99960957	-		OpenSea	GPR183;UBAC2;UBAC2;UBAC2	NM_004951;NM_001144072;NM_177967;NR_026644	TSS1500;Body;Body;Body
cg13452588	0.700216	0.107152	-0.593064	8.76e-06	chr7	130910546	+		OpenSea	MKLN1	NM_001145354	Body
cg12804755	0.635099	0.042497	-0.592602	1.67e-06	chr11	15796715	-		OpenSea
cg20634726	0.849272	0.256929	-0.592343	1.48e-05	chr7	90857715	-		OpenSea
cg11855693	0.881421	0.290321	-0.5911	2.39e-05	chr12	96632551	-		OpenSea	ELK3	NM_005230	Body
cg17586302	0.859996	0.269745	-0.590251	1.49e-05	chr6	144013969	+		OpenSea	PHACTR2;PHACTR2;PHACTR2;PHACTR2	NM_001100164;NM_001100166;NM_014721;NM_001100165	Body;Body;Body;Body
cg11807143	0.799846	0.210171	-0.589675	4.87e-05	chr6	13326305	-	chr6:13328587-13329096	N_Shelf	TBC1D7;TBC1D7;TBC1D7;TBC1D7	NM_001143964;NM_001143966;NM_001143965;NM_016495	Body;Body;Body;Body
cg17241937	0.896256	0.306746	-0.58951	0.000110451	chr3	99664011	-		OpenSea	C3orf26;FILIP1L;MIR548G;FILIP1L	NM_032359;NM_182909;NR_031662;NM_001042459	Body;5'UTR;Body;5'UTR
cg17567602	0.887969	0.298536	-0.589433	0.000353272	chr2	106732112	+		OpenSea	UXS1	NM_025076	Body
cg12445424	0.665478	0.076449	-0.589029	0.00435102	chr1	26605141	+	chr1:26606362-26606913	N_Shore	CCDC21;SH3BGRL3	NM_022778;NM_031286	3'UTR;TSS1500
cg16690845	0.785313	0.197722	-0.587591	2.11e-05	chr10	134404914	-		OpenSea	INPP5A	NM_005539	Body
cg24288715	0.80119	0.213775	-0.587415	0.00235338	chr6	163745629	-		OpenSea	LOC285796	NR_028390	TSS200
cg05139061	0.655705	0.0688252	-0.586879	8.1e-06	chr16	89891535	-	chr16:89894307-89895145	N_Shelf
cg00830283	0.883096	0.300714	-0.582382	0.000104838	chr1	145743676	+		OpenSea	PDZK1	NM_002614	5'UTR
cg00245885	0.853026	0.270832	-0.582194	1.21e-05	chr5	134680139	+		OpenSea	H2AFY;H2AFY;H2AFY;H2AFY	NM_004893;NM_001040158;NM_138610;NM_138609	Body;Body;Body;Body
cg12385021	0.854595	0.272917	-0.581678	5.99e-05	chr7	1606859	-	chr7:1609568-1610037	N_Shelf
cg21134771	0.653178	0.0723475	-0.58083	2.31e-05	chr14	61686118	+		OpenSea
cg19298400	0.675866	0.096187	-0.579679	1.21e-05	chr17	70571944	+		OpenSea
cg04734784	0.85903	0.283987	-0.575044	5.66e-05	chr17	75251087	+	chr17:75251958-75252180	N_Shore
cg03407966	0.907474	0.332903	-0.57457	0.000898605	chr4	141609908	-		OpenSea	TBC1D9	NM_015130	Body
cg24311182	0.772924	0.200893	-0.57203	0.000132876	chr1	116610397	+		OpenSea	SLC22A15	NM_018420	3'UTR
cg19628686	0.634409	0.0628206	-0.571588	0.0187703	chr6	33158503	+	chr6:33159991-33160263	N_Shore	COL11A2;COL11A2;COL11A2;COL11A2	NM_080679;NM_080681;NM_080680;NM_001163771	Body;Body;Body;Body
cg01068808	0.647857	0.0791553	-0.568702	4.82e-05	chr1	184007101	-	chr1:184005359-184006766	S_Shore	GLT25D2	NM_015101	TSS1500
cg25980676	0.893393	0.325168	-0.568226	2.94e-05	chr11	36403308	-	chr11:36397926-36399398	S_Shelf	PRR5L;PRR5L;PRR5L	NM_024841;NM_001160167;NM_001160168	5'UTR;5'UTR;Body
cg01896424	0.759936	0.192614	-0.567322	1.11e-05	chr11	20010227	+		OpenSea	NAV2;NAV2;NAV2	NM_182964;NM_001111018;NM_145117	Body;Body;Body
cg00724315	0.745888	0.179044	-0.566845	0.000466882	chr4	1941849	-		OpenSea	WHSC1;WHSC1;WHSC1;WHSC1;WHSC1;WHSC1	NM_133334;NM_001042424;NM_007331;NM_133330;NM_133331;NM_133335	Body;Body;3'UTR;Body;Body;Body
cg08009902	0.819261	0.252592	-0.566669	1.12e-05	chr2	42793517	-	chr2:42795847-42796230	N_Shelf
cg23657809	0.676626	0.110504	-0.566122	2.06e-05	chr1	43847821	-		OpenSea
cg27512176	0.624326	0.0582049	-0.566121	2.74e-05	chr6	33158538	+	chr6:33159991-33160263	N_Shore	COL11A2;COL11A2;COL11A2;COL11A2	NM_080679;NM_080681;NM_080680;NM_001163771	Body;Body;Body;Body
cg13563070	0.762559	0.196468	-0.56609	0.000518494	chr1	43145343	-	chr1:43147500-43149016	N_Shelf
cg04848426	0.743661	0.177973	-0.565688	2.78e-05	chr2	106735003	-		OpenSea	UXS1	NM_025076	Body
cg03077671	0.661569	0.0959524	-0.565616	1.49e-05	chr19	13211225	-	chr19:13208343-13210525	S_Shore	LYL1	NM_005583	Body
cg08243626	0.647876	0.0829324	-0.564944	0.00121855	chr10	6442501	-		OpenSea
cg06250720	0.775845	0.21124	-0.564605	0.000401486	chr10	5593949	+		OpenSea
cg05492904	0.752774	0.188433	-0.564341	0.00288402	chr15	51604503	-		OpenSea	CYP19A1;CYP19A1	NM_031226;NM_000103	5'UTR;5'UTR
cg03741458	0.701871	0.138011	-0.56386	0.00101527	chr2	200468445	+	chr2:200468551-200468958	N_Shore
cg03658003	0.91506	0.351303	-0.563757	4.24e-05	chr16	48407651	-		OpenSea	SIAH1	NM_003031	5'UTR
cg03438773	0.692653	0.129525	-0.563128	0.000111693	chr2	219974186	-		OpenSea	NHEJ1	NM_024782	Body
cg19207017	0.914294	0.352585	-0.561709	2.23e-05	chr10	104316063	-		OpenSea	SUFU	NM_016169	Body
cg02249233	0.7143	0.152843	-0.561457	0.00122592	chr2	62816860	+		OpenSea
cg04724319	0.762357	0.201142	-0.561214	1.92e-05	chr17	1009219	-	chr17:1011844-1012968	N_Shelf	ABR;ABR;ABR	NM_021962;NM_001092;NM_001159746	Body;Body;Body
cg26872588	0.7087	0.148059	-0.560641	0.000461524	chr1	230992820	+		OpenSea	C1orf198;C1orf198;C1orf198	NM_032800;NM_001136494;NM_001136495	Body;Body;TSS1500
cg05638500	0.762821	0.202405	-0.560416	5.99e-05	chr15	101795550	-	chr15:101791151-101792714	S_Shelf
cg23825344	0.685751	0.125457	-0.560294	0.00039173	chr1	184935744	+		OpenSea	FAM129A	NM_052966	Body
cg23256802	0.655059	0.0950009	-0.560058	3.77e-05	chr5	133313281	+		OpenSea	VDAC1	NM_003374	Body
cg11423680	0.899213	0.339434	-0.559779	0.000120939	chr5	72712836	+	chr5:72715407-72715997	N_Shelf
cg11932575	0.746085	0.187491	-0.558594	1.12e-05	chr4	128048177	-		OpenSea
cg00100538	0.905689	0.347249	-0.55844	3.13e-05	chr4	184067792	-		OpenSea	WWC2	NM_024949	Body
cg08058160	0.706063	0.147651	-0.558412	0.000372465	chr2	7073095	+		OpenSea	RNF144A	NM_014746	5'UTR
cg03653585	0.843295	0.284961	-0.558334	1.12e-05	chr8	12945054	+		OpenSea	DLC1;DLC1;DLC1	NM_006094;NM_001164271;NM_182643	Body;Body;Body
cg16177556	0.829944	0.271672	-0.558272	0.000122755	chr4	186876457	-		OpenSea	SORBS2	NM_021069	5'UTR
cg08595989	0.693939	0.135817	-0.558122	1.95e-05	chr8	81827712	+		OpenSea
cg17388712	0.650944	0.093154	-0.55779	1.63e-05	chr7	50889487	-		OpenSea
cg07321032	0.901132	0.344134	-0.556999	1.74e-05	chr4	24926290	-		OpenSea	CCDC149	NM_173463	5'UTR
cg18553657	0.826655	0.269707	-0.556948	1.48e-05	chr19	42834366	+	chr19:42829555-42830597	S_Shelf	MEGF8	NM_001410	Body
cg13962347	0.649643	0.0929385	-0.556705	0.000566097	chr6	5174647	+		OpenSea	LYRM4;LYRM4	NM_001164841;NM_020408	Body;Body
cg21808287	0.907011	0.350519	-0.556492	1.22e-05	chr2	217724937	-		OpenSea	TNP1	NM_003284	TSS200
cg23411013	0.700719	0.14428	-0.556439	0.000129264	chr15	60868149	-		OpenSea	RORA;RORA;RORA;RORA	NM_002943;NM_134261;NM_134262;NM_134260	Body;Body;Body;Body
cg04202267	0.891824	0.335768	-0.556057	0.000328023	chr2	169431900	+		OpenSea	LASS6	NM_203463	Body
cg20253855	0.948986	0.392985	-0.556001	0.000422911	chr7	101762511	-		OpenSea	CUX1;CUX1;CUX1	NM_181500;NM_181552;NM_001913	Body;Body;Body
cg05238522	0.802823	0.246865	-0.555958	0.00137219	chr4	72323166	+		OpenSea	SLC4A4;SLC4A4;SLC4A4	NM_001134742;NM_001098484;NM_003759	Body;Body;Body
cg04277574	0.924836	0.369023	-0.555813	4.56e-06	chr1	201700486	-		OpenSea	NAV1	NM_020443	Body
cg23521905	0.766486	0.211171	-0.555315	1.63e-05	chr12	129298690	-		OpenSea	SLC15A4;MGC16384	NM_145648;NR_026666	Body;Body
cg26357820	0.63191	0.0776382	-0.554272	0.0115535	chr6	33161849	-	chr6:33159991-33160263	S_Shore	RXRB	NM_021976	3'UTR
cg22874407	0.671283	0.117064	-0.554219	2.91e-05	chr1	230992990	+		OpenSea	C1orf198;C1orf198;C1orf198	NM_032800;NM_001136494;NM_001136495	Body;Body;TSS1500
cg18497052	0.756553	0.202435	-0.554118	0.0197692	chr5	107148418	+		OpenSea
cg03784611	0.597222	0.0432764	-0.553945	7.88e-05	chr3	196754501	-	chr3:196754626-196754831	N_Shore	MFI2;MFI2	NM_033316;NM_005929	Body;Body
cg13990980	0.809586	0.256238	-0.553348	0.00399077	chr14	69891511	-		OpenSea	SLC39A9	NM_018375	Body
cg06191571	0.664085	0.11349	-0.550595	1.99e-05	chr4	54854019	+		OpenSea	RPL21P44	NR_027153	TSS1500
cg25052121	0.797521	0.24794	-0.549581	1.02e-05	chr20	17539745	+		OpenSea	BFSP1	NM_001161705	TSS200
cg14812743	0.682631	0.13326	-0.549371	8.14e-06	chr6	136405726	+		OpenSea	PDE7B	NM_018945	Body
cg15242630	0.647953	0.0986861	-0.549267	0.000834641	chr22	18488478	-	chr22:18483191-18484500	S_Shelf	MICAL3;MICAL3;MICAL3	NM_001122731;NM_015241;NM_001136004	5'UTR;5'UTR;5'UTR
cg13363823	0.767392	0.219068	-0.548324	0.000142164	chr1	40362907	+	chr1:40366595-40368213	N_Shelf	MYCL1;MYCL1	NM_001033082;NM_001033081	3'UTR;3'UTR
cg04987122	0.831466	0.283292	-0.548174	0.005165	chr16	2213440	-	chr16:2214222-2215518	N_Shore	TRAF7	NM_032271	5'UTR
cg22573731	0.733693	0.186	-0.547693	1.47e-05	chr2	220908336	+		OpenSea
cg06376402	0.634133	0.0867657	-0.547367	0.00302251	chr10	134404945	+		OpenSea	INPP5A	NM_005539	Body
cg07307830	0.697053	0.152071	-0.544982	0.0016492	chr15	39917402	-		OpenSea	FSIP1	NM_152597	Body
cg27628849	0.70831	0.163596	-0.544714	0.00033507	chr4	129775059	+		OpenSea	PHF17;PHF17	NM_024900;NM_199320	Body;Body
cg16689761	0.832922	0.288453	-0.544469	8.39e-05	chr7	141360223	+		OpenSea	KIAA1147	NM_001080392	3'UTR
cg06629453	0.793044	0.249041	-0.544004	7.45e-05	chr2	98852910	+		OpenSea	VWA3B	NM_144992	Body
cg10820084	0.781846	0.238914	-0.542932	3.13e-05	chr17	48267144	+		OpenSea	COL1A1	NM_000088	Body
cg23309670	0.622628	0.0797456	-0.542882	1.99e-05	chr6	36756830	+		OpenSea	CPNE5	NM_020939	Body
cg25152942	0.62309	0.0805947	-0.542495	0.00349211	chr19	41281080	-	chr19:41283880-41284276	N_Shelf	MIA	NM_006533	TSS1500
cg15582138	0.823342	0.280851	-0.542491	0.000417196	chr12	94251169	-		OpenSea
cg20424036	0.891782	0.349334	-0.542448	0.000456542	chr8	32777053	+		OpenSea
cg24604417	0.868984	0.326691	-0.542293	0.000110451	chr5	49995694	+		OpenSea	PARP8	NM_024615	Body
cg23782833	0.729264	0.18724	-0.542024	0.000798405	chr7	218121	+	chr7:218309-218951	N_Shore	FAM20C	NM_020223	Body
cg17547898	0.710851	0.169143	-0.541708	1.48e-05	chr4	123769295	+		OpenSea	FGF2	NM_002006	Body
cg03030426	0.798298	0.256751	-0.541546	0.00014371	chr17	15183229	+		OpenSea
cg26720010	0.627231	0.0862406	-0.54099	5.23e-05	chr7	45147131	+	chr7:45150987-45151554	N_Shelf	TBRG4;SNORA5B;TBRG4;TBRG4	NM_030900;NR_002990;NM_004749;NM_199122	Body;TSS1500;Body;Body
cg08626653	0.85214	0.311306	-0.540834	1.44e-05	chr7	100082322	+	chr7:100080693-100081371	S_Shore	C7orf51	NM_173564	5'UTR
cg22039357	0.779118	0.238488	-0.54063	0.000268909	chr1	184388675	-		OpenSea	C1orf21	NM_030806	5'UTR
cg08458745	0.704516	0.165761	-0.538755	1.21e-05	chr11	128422788	+	chr11:128419198-128419513	S_Shelf	ETS1	NM_001143820	Body
cg15356966	0.685943	0.149313	-0.53663	4.68e-05	chr11	33913187	+		OpenSea	LMO2	NM_005574	5'UTR
cg15552491	0.614641	0.0782776	-0.536364	1.21e-05	chr11	119037285	-	chr11:119039429-119039944	N_Shelf
cg13724812	0.63191	0.0959538	-0.535956	0.000187038	chr3	30689835	-		OpenSea	TGFBR2;TGFBR2	NM_001024847;NM_003242	Body;Body
cg21764029	0.803802	0.268332	-0.53547	0.000368482	chr12	2028475	-		OpenSea	CACNA2D4	NM_172364	TSS1500
cg23845009	0.589813	0.0543629	-0.53545	0.00149408	chr11	34323678	-		OpenSea	ABTB2	NM_145804	Body
cg26608667	0.702654	0.167416	-0.535238	0.0011098	chr7	1196370	-	chr7:1198965-1200144	N_Shelf	ZFAND2A	NM_182491	Body
cg08645207	0.882893	0.347851	-0.535041	5.09e-05	chr2	201489698	+		OpenSea	AOX1	NM_001159	Body
cg19455171	0.59445	0.0599516	-0.534498	2.09e-05	chr14	100943011	-		OpenSea	WDR25;WDR25	NM_024515;NM_001161476	Body;Body
cg14155501	0.739836	0.206505	-0.53333	1.52e-05	chr9	99264127	+		OpenSea	CDC14B;CDC14B;CDC14B	NM_001077181;NM_033331;NM_003671	3'UTR;3'UTR;3'UTR
cg05756780	0.669022	0.135704	-0.533318	3.33e-05	chr1	154380705	+	chr1:154377670-154378445	S_Shelf	IL6R;IL6R	NM_181359;NM_000565	Body;Body
cg04222728	0.641382	0.108503	-0.532879	2.8e-05	chr7	138549665	-	chr7:138552661-138552870	N_Shelf	KIAA1549;KIAA1549	NM_001164665;NM_020910	Body;Body
cg01698392	0.920063	0.390204	-0.529859	1.48e-05	chr17	76871734	-		OpenSea	TIMP2	NM_003255	Body
cg14648237	0.931271	0.401498	-0.529773	7.26e-06	chr17	64422393	+		OpenSea	PRKCA	NM_002737	Body
cg02637530	0.738297	0.208803	-0.529494	2.33e-05	chr12	1499803	+		OpenSea	ERC1;ERC1;ERC1;ERC1;ERC1	NM_178039;NR_027948;NR_027949;NM_178040;NR_027946	Body;Body;Body;Body;Body
cg26832686	0.604242	0.0747766	-0.529466	0.000479941	chr16	69958189	-		OpenSea	WWP2;WWP2	NM_199424;NM_007014	TSS1500;Body
cg14467840	0.742488	0.213737	-0.528752	0.000463846	chr1	153600972	+		OpenSea	S100A13;S100A1;S100A13;S100A13;S100A13;S100A13	NM_001024212;NM_006271;NM_005979;NM_001024211;NM_001024210;NM_001024213	TSS1500;5'UTR;TSS1500;TSS1500;5'UTR;TSS1500
cg02520399	0.842661	0.314221	-0.52844	1.71e-05	chr8	8168661	-		OpenSea
cg06791963	0.686133	0.158087	-0.528047	0.000509502	chr17	59363303	+		OpenSea	BCAS3;BCAS3	NM_001099432;NM_017679	Body;Body
cg03879971	0.682882	0.154899	-0.527983	1.63e-05	chr11	102123441	-		OpenSea
cg01364674	0.689015	0.161069	-0.527946	0.000410871	chr1	24348512	+		OpenSea
cg16018921	0.685384	0.157549	-0.527834	1.83e-05	chr4	169616009	-		OpenSea	PALLD;PALLD;PALLD	NM_016081;NM_001166109;NM_001166108	Body;Body;Body
cg15961901	0.804646	0.276939	-0.527707	6.12e-05	chr1	55340858	+		OpenSea	DHCR24	NM_014762	Body
cg00465319	0.579335	0.0517036	-0.527632	0.000757885	chr3	123339568	-		OpenSea	MYLK;MYLK;MYLK;MYLK;MYLK;MYLK	NM_053032;NM_053028;NM_053025;NM_053027;NM_053031;NM_053026	TSS200;Body;Body;Body;TSS200;Body
cg03591467	0.636287	0.109471	-0.526816	0.00408598	chr2	163101493	-		OpenSea	FAP	NM_004460	TSS1500
cg01044293	0.641453	0.114835	-0.526618	0.000152668	chr2	173296469	+	chr2:173292099-173293183	S_Shelf	ITGA6;ITGA6	NM_001079818;NM_000210	Body;Body
cg00067768	0.652092	0.125641	-0.526451	0.00244904	chr3	183886674	-	chr3:183887815-183888478	N_Shore	DVL3	NM_004423	Body
cg13618623	0.813737	0.287602	-0.526135	0.00560452	chr9	126693384	+		OpenSea	DENND1A;DENND1A	NM_024820;NM_020946	TSS1500;TSS1500
cg12862820	0.770633	0.244589	-0.526044	0.00101107	chr7	83817398	-		OpenSea	SEMA3A	NM_006080	Body
cg15225688	0.745119	0.21944	-0.525678	1.21e-05	chr7	2057835	+	chr7:2059907-2060131	N_Shelf	MAD1L1;MAD1L1;MAD1L1	NM_003550;NM_001013837;NM_001013836	Body;Body;Body
cg21723245	0.932203	0.407219	-0.524983	4.21e-06	chr6	29973407	+	chr6:29974220-29975369	N_Shore	HLA-J;NCRNA00171	NR_024240;NR_026751	TSS1500;Body
cg03479209	0.598268	0.0733666	-0.524901	0.000903791	chr3	58020999	+		OpenSea	FLNB;FLNB;FLNB;FLNB	NM_001164319;NM_001164317;NM_001164318;NM_001457	Body;Body;Body;Body
cg13109106	0.731175	0.206323	-0.524851	0.000129024	chr1	89333529	+		OpenSea	GTF2B	NM_001514	Body
cg15370732	0.680403	0.156421	-0.523983	0.000649896	chr17	47892591	+		OpenSea	MYST2	NM_007067	Body
cg20803931	0.927041	0.403218	-0.523823	0.000110451	chr1	12497013	+		OpenSea	VPS13D;VPS13D	NM_015378;NM_018156	Body;Body
cg20669834	0.644761	0.121131	-0.52363	3.42e-05	chr3	123339417	+		OpenSea	MYLK;MYLK;MYLK;MYLK;MYLK;MYLK;MYLK;MYLK	NM_053031;NM_053031;NM_053025;NM_053027;NM_053026;NM_053032;NM_053032;NM_053028	1stExon;5'UTR;Body;Body;Body;5'UTR;1stExon;Body
cg04754652	0.816094	0.293057	-0.523037	0.000461269	chr3	150921051	+		OpenSea	MED12L;GPR171	NM_053002;NM_013308	Body;TSS200
cg09006420	0.583214	0.0613915	-0.521823	0.000513033	chr17	463599	-		OpenSea	VPS53;VPS53	NM_018289;NM_001128159	Body;Body
cg23157419	0.809351	0.288586	-0.520765	0.00171564	chr15	75835738	+		OpenSea	PTPN9	NM_002833	Body
cg02610005	0.841254	0.32085	-0.520404	1.21e-05	chr8	48986813	-		OpenSea
cg07340007	0.781921	0.262614	-0.519307	0.000187385	chr13	99103124	+		OpenSea	STK24;STK24	NM_003576;NM_001032296	3'UTR;3'UTR
cg13419345	0.785189	0.265892	-0.519297	0.00981942	chr3	105332022	-		OpenSea
cg20050484	0.886799	0.367551	-0.519248	7.36e-05	chr3	123339334	+		OpenSea	MYLK;MYLK;MYLK;MYLK;MYLK;MYLK;MYLK;MYLK	NM_053031;NM_053031;NM_053025;NM_053027;NM_053026;NM_053032;NM_053032;NM_053028	1stExon;5'UTR;Body;Body;Body;5'UTR;1stExon;Body
cg10294363	0.670118	0.15136	-0.518758	0.000292601	chr12	6480192	+		OpenSea	SCNN1A;SCNN1A;SCNN1A	NM_001159575;NM_001038;NM_001159576	Body;Body;Body
cg16414472	0.598664	0.0799381	-0.518725	0.000151182	chr11	68110105	+		OpenSea	LRP5	NM_002335	Body
cg13972366	0.892894	0.374694	-0.5182	1.81e-05	chr7	30265567	-		OpenSea
cg07029777	0.67644	0.158808	-0.517632	0.000145536	chr2	1658233	+		OpenSea	PXDN	NM_012293	Body
cg00287012	0.616899	0.0995444	-0.517355	0.00172771	chr18	21593174	-	chr18:21594013-21595464	N_Shore	TTC39C;TTC39C;TTC39C	NM_153211;NM_001135993;NR_024232	5'UTR;TSS1500;TSS1500
cg09179691	0.784762	0.267738	-0.517024	0.00013279	chr20	35094251	-		OpenSea	DLGAP4;DLGAP4;DLGAP4	NM_183006;NM_001042486;NM_014902	Body;5'UTR;Body
cg16526705	0.908876	0.391964	-0.516912	8.13e-05	chr19	17284481	-	chr19:17283477-17283812	S_Shore	MYO9B;MYO9B	NM_001130065;NM_004145	Body;Body
cg27645858	0.629599	0.11315	-0.516449	3.49e-05	chr2	238005812	+		OpenSea	COPS8;COPS8	NM_006710;NM_198189	Body;Body
cg18801045	0.827139	0.311758	-0.515382	0.000696459	chr5	10751081	-		OpenSea	DAP	NM_004394	Body
cg01451604	0.610461	0.0950854	-0.515375	0.00024844	chr10	80691791	-		OpenSea
cg02612588	0.715312	0.200215	-0.515098	0.000880415	chr6	47623886	+		OpenSea	GPR111	NM_153839	TSS1500
cg27297043	0.786997	0.272425	-0.514572	0.00132083	chr3	154035092	+		OpenSea	DHX36;DHX36	NM_020865;NM_001114397	Body;Body
cg01051524	0.596762	0.0821991	-0.514563	0.00235644	chr2	106415145	+		OpenSea	NCK2;NCK2	NM_003581;NM_001004722	5'UTR;5'UTR
cg12476754	0.793468	0.279313	-0.514155	1.48e-05	chr7	47344750	-		OpenSea	TNS3	NM_022748	Body
cg23752651	0.571203	0.0579914	-0.513212	0.00036497	chr12	6442966	+		OpenSea	TNFRSF1A	NM_001065	Body
cg16593865	0.661368	0.149034	-0.512334	8.86e-05	chr8	126082720	-		OpenSea	KIAA0196	NM_014846	Body
cg06069457	0.711823	0.200074	-0.511749	0.000251732	chr3	196754722	+	chr3:196754626-196754831	Island	MFI2;MFI2	NM_033316;NM_005929	Body;Body
cg10624395	0.73277	0.221531	-0.51124	4.23e-05	chr11	110350574	-		OpenSea
cg13872812	0.875676	0.364993	-0.510683	0.000164976	chr3	107399496	+		OpenSea	BBX;BBX	NM_020235;NM_001142568	5'UTR;5'UTR
cg11891256	0.615508	0.105314	-0.510193	1.22e-05	chr12	101349035	-		OpenSea	ANO4	NM_178826	Body
cg21686171	0.776533	0.266513	-0.51002	4.6e-05	chr1	9504429	-		OpenSea
cg22521263	0.600053	0.0901309	-0.509923	1.12e-05	chr4	6729744	-	chr4:6728911-6729200	S_Shore
cg14674856	0.603367	0.0937735	-0.509593	8.14e-06	chr5	179220274	-	chr5:179222608-179223825	N_Shelf	LTC4S	NM_145867	TSS1500
cg10734044	0.854085	0.344785	-0.509301	8.14e-06	chr3	16245632	-		OpenSea	GALNTL2	NM_054110	Body
cg00711291	0.701868	0.193263	-0.508604	1.21e-05	chr17	71345538	-		OpenSea	SDK2	NM_001144952	Body
cg15411840	0.731613	0.223369	-0.508244	2.36e-05	chr6	109615455	-	chr6:109611449-109612230	S_Shelf	CCDC162	NR_028595	TSS200
cg06786600	0.589361	0.0818579	-0.507503	0.00921707	chr17	38666816	+		OpenSea
cg26334671	0.742709	0.235655	-0.507055	1.78e-05	chr3	172037094	-		OpenSea	FNDC3B;FNDC3B	NM_001135095;NM_022763	Body;Body
cg05346611	0.645234	0.138275	-0.506959	0.000142547	chr14	94855088	+		OpenSea	SERPINA1;SERPINA1;SERPINA1;SERPINA1;SERPINA1;SERPINA1;SERPINA1;SERPINA1;SERPINA1;SERPINA1;SERPINA1;SERPINA1	NM_001127701;NM_001127703;NM_001002236;NM_001127702;NM_000295;NM_001127704;NM_001127706;NM_001127700;NM_001127705;NM_001002235;NM_000295;NM_001127707	5'UTR;5'UTR;5'UTR;5'UTR;5'UTR;5'UTR;5'UTR;5'UTR;5'UTR;5'UTR;1stExon;5'UTR
cg20577477	0.631007	0.124271	-0.506736	0.0175459	chr8	11668491	+	chr8:11665773-11666045	S_Shelf	FDFT1	NM_004462	Body
cg19891924	0.694311	0.187876	-0.506435	0.000924767	chr5	157039265	+		OpenSea
cg03487387	0.650235	0.144543	-0.505692	0.00166019	chr20	4133653	-	chr20:4129482-4130412	S_Shelf	SMOX;SMOX;SMOX;SMOX	NM_175839;NM_175841;NM_175840;NM_175842	5'UTR;5'UTR;5'UTR;5'UTR
cg22547158	0.723824	0.21917	-0.504654	7.63e-05	chr12	27399841	-	chr12:27396982-27397646	S_Shelf	STK38L	NM_015000	5'UTR
cg09069499	0.856714	0.352736	-0.503978	0.000371027	chr8	26216910	+		OpenSea	PPP2R2A	NM_002717	Body
cg04129911	0.664168	0.160797	-0.50337	0.000244729	chr4	79543134	+		OpenSea
cg00160440	0.834915	0.332145	-0.502769	0.00497561	chr4	134077575	+	chr4:134071662-134073628	S_Shelf	PCDH10	NM_032961	Body
cg25356006	0.549704	0.0471315	-0.502572	0.000908862	chr15	72472792	-	chr15:72476676-72476969	N_Shelf	GRAMD2	NM_001012642	Body
cg10157926	0.614331	0.112143	-0.502187	2.29e-05	chr2	208794914	+	chr2:208795525-208795860	N_Shore	PLEKHM3	NM_001080475	Body
cg13630878	0.654364	0.152236	-0.502128	0.0202761	chr15	31215822	-		OpenSea	MTMR15	NM_014967	Body
cg16887070	0.896086	0.394026	-0.50206	4.24e-05	chr6	3324467	+		OpenSea	SLC22A23;SLC22A23	NM_021945;NM_015482	Body;Body
cg01244128	0.685832	0.183776	-0.502056	0.000652328	chr16	2652696	+	chr16:2653221-2653847	N_Shore	PDPK1;LOC652276;PDPK1	NM_031268;NR_015441;NM_002613	3'UTR;TSS1500;3'UTR
cg23107301	0.852041	0.35018	-0.501861	0.00077931	chr10	78906841	+		OpenSea	KCNMA1;KCNMA1;KCNMA1;KCNMA1	NM_001161353;NM_001161352;NM_002247;NM_001014797	Body;Body;Body;Body
cg11046602	0.940579	0.438819	-0.50176	2.06e-05	chr17	47695458	+		OpenSea	SPOP;SPOP;SPOP;SPOP;SPOP;SPOP	NM_001007227;NM_001007230;NM_001007228;NM_001007229;NM_003563;NM_001007226	Body;Body;Body;Body;Body;Body
cg14218223	0.638196	0.136435	-0.50176	2.8e-05	chr9	115509770	-	chr9:115512611-115513757	N_Shelf
cg05467828	0.671326	0.169642	-0.501684	6.09e-05	chr10	134207130	+	chr10:134209367-134211056	N_Shelf
cg24428389	0.661747	0.160141	-0.501605	3.95e-05	chr1	22438310	-		OpenSea
cg26689186	0.666561	0.165179	-0.501383	0.000157194	chr7	33301429	+		OpenSea	BBS9;BBS9;BBS9;BBS9	NM_001033604;NM_014451;NM_198428;NM_001033605	Body;Body;Body;Body
cg20708282	0.714057	0.213658	-0.500399	2.8e-05	chr5	127234683	+		OpenSea
cg18522931	0.667927	0.167994	-0.499933	1.48e-05	chr10	63776828	+		OpenSea	ARID5B	NM_032199	Body
cg10940914	0.657086	0.157343	-0.499743	1.49e-05	chr2	236290930	+	chr2:236293300-236293569	N_Shelf
cg00355019	0.821531	0.3226	-0.498931	5.31e-05	chr11	119994877	+		OpenSea	TRIM29	NM_012101	Body
cg10179569	0.726869	0.22896	-0.497908	0.000461524	chr14	72193535	-		OpenSea	SIPA1L1	NM_015556	Body
cg08559364	0.677796	0.180175	-0.497621	1.61e-05	chr3	11634536	+		OpenSea	VGLL4;VGLL4	NM_014667;NM_001128219	Body;Body
cg13449368	0.930863	0.434192	-0.496671	3.62e-05	chr8	19496206	+		OpenSea	CSGALNACT1;CSGALNACT1	NR_024040;NM_018371	Body;5'UTR
cg00288598	0.742193	0.246309	-0.495883	9.25e-05	chr8	141555295	+	chr8:141559164-141559368	N_Shelf	EIF2C2;EIF2C2	NM_012154;NM_001164623	Body;Body
cg24610044	0.585925	0.0903465	-0.495578	0.00356623	chr1	115727622	+		OpenSea
cg27661460	0.559744	0.0644515	-0.495292	0.00123014	chr16	88844969	-	chr16:88844943-88845205	Island	FAM38A	NM_001142864	Body
cg06186245	0.549052	0.0539268	-0.495125	0.000880303	chr3	100245062	-		OpenSea	TMEM45A	NM_018004	5'UTR
cg06285909	0.843669	0.349118	-0.494551	0.00227658	chr16	69098945	-		OpenSea	TMCO7	NM_024562	Body
cg21223341	0.903696	0.409327	-0.49437	4.64e-05	chr9	136653337	+		OpenSea	VAV2;VAV2	NM_001134398;NM_003371	Body;Body
cg22318792	0.640675	0.14648	-0.494194	0.00903255	chr13	43682146	+		OpenSea	DNAJC15	NM_013238	3'UTR
cg12797070	0.581568	0.0876507	-0.493917	0.00108886	chr12	6505435	-		OpenSea
cg14575356	0.775353	0.283028	-0.492325	0.004883	chr6	130013903	-		OpenSea	ARHGAP18	NM_033515	Body
cg07504763	0.703615	0.212066	-0.491549	2.88e-05	chr1	198575077	+		OpenSea
cg26456304	0.681211	0.190729	-0.490482	1.21e-05	chr15	62917317	+		OpenSea
cg19646759	0.92474	0.434514	-0.490226	1.21e-05	chr14	76112898	+		OpenSea	FLVCR2	NM_017791	3'UTR
cg09028166	0.694553	0.204565	-0.489988	3.99e-05	chr5	149891393	-		OpenSea	NDST1	NM_001543	5'UTR
cg14953379	0.658196	0.168485	-0.489711	0.001837	chr7	141285961	-		OpenSea	AGK	NM_018238	Body
cg10830795	0.841439	0.352207	-0.489232	0.00258058	chr17	48030764	+		OpenSea
cg10759217	0.894886	0.405794	-0.489092	0.000225758	chr11	82586836	+		OpenSea	PRCP;PRCP	NM_199418;NM_005040	Body;Body
cg20067765	0.759233	0.270695	-0.488538	0.000113303	chr7	16524513	-		OpenSea
cg13016916	0.665524	0.17731	-0.488214	0.000129146	chr7	137660322	+		OpenSea	CREB3L2	NM_194071	Body
cg16311462	0.861035	0.373017	-0.488018	4.82e-05	chr5	171591509	+		OpenSea	STK10	NM_005990	Body
cg04270264	0.70723	0.219231	-0.488	1.48e-05	chr20	31961615	+		OpenSea	CDK5RAP1;CDK5RAP1	NM_016082;NM_016408	Body;Body
cg26558862	0.729156	0.241187	-0.487969	0.000464642	chr3	52704647	-		OpenSea	PBRM1;PBRM1;PBRM1	NM_181042;NM_018313;NM_018165	Body;Body;Body
cg00594191	0.796135	0.308324	-0.487811	0.00209247	chr10	11755103	-		OpenSea
cg11609780	0.633842	0.146117	-0.487725	0.00154733	chr20	37059936	+	chr20:37063525-37064106	N_Shelf	LOC388796;LOC388796;SNORA71C	NR_027241;NR_015366;NR_003017	Body;Body;TSS1500
cg21161568	0.680785	0.193391	-0.487394	1.78e-05	chr9	117047688	+		OpenSea	COL27A1	NM_032888	Body
cg22601496	0.884039	0.396954	-0.487085	0.000573631	chr3	45004671	+		OpenSea	ZDHHC3;ZDHHC3;ZDHHC3	NM_001135179;NM_001135180;NM_016598	5'UTR;5'UTR;5'UTR
cg13714378	0.61804	0.13113	-0.48691	0.000149945	chr11	34702946	-		OpenSea
cg19840494	0.929577	0.442774	-0.486803	1.44e-05	chr14	89606221	-		OpenSea
cg06372223	0.66392	0.17732	-0.486599	5.56e-05	chr16	87899784	+	chr16:87902454-87903460	N_Shelf	SLC7A5	NM_003486	Body
cg20420249	0.65098	0.164464	-0.486516	0.000122796	chr1	172378938	+		OpenSea	DNM3;DNM3	NM_001136127;NM_015569	3'UTR;3'UTR
cg02662441	0.917784	0.431279	-0.486505	0.000379506	chr10	104355824	+		OpenSea	SUFU	NM_016169	Body
cg25109508	0.757164	0.270733	-0.486431	0.000279525	chr1	115998027	-		OpenSea
cg07587746	0.870951	0.384865	-0.486086	0.000229398	chr3	129180151	-		OpenSea	IFT122;IFT122;IFT122;IFT122	NM_052990;NM_018262;NM_052985;NM_052989	Body;Body;Body;Body
cg14514120	0.75327	0.267285	-0.485985	0.00586426	chr12	64801624	+	chr12:64797934-64798944	S_Shelf	XPOT	NM_007235	5'UTR
cg20591120	0.600879	0.11554	-0.485339	0.000540481	chr2	28177263	+		OpenSea	BRE;BRE;BRE;BRE;BRE	NM_199192;NM_199193;NM_199191;NM_004899;NM_199194	Body;Body;Body;Body;Body
cg26242687	0.74325	0.258024	-0.485225	2.11e-05	chr6	41471014	-	chr6:41472816-41473291	N_Shore
cg22169866	0.684867	0.20065	-0.484217	0.00367752	chr1	25344342	-		OpenSea
cg26382626	0.881632	0.397984	-0.483648	0.00182623	chr8	104289595	+		OpenSea
cg11362183	0.89935	0.416464	-0.482886	5.36e-05	chr12	64403751	+		OpenSea	SRGAP1	NM_020762	Body
cg13641082	0.616849	0.135186	-0.481663	4.38e-05	chr7	2319604	-	chr7:2318238-2319079	S_Shore	SNX8	NM_013321	Body
cg03908676	0.679702	0.198836	-0.480867	0.000444734	chr11	10590282	+		OpenSea	LYVE1;LYVE1	NM_006691;NM_006691	1stExon;5'UTR
cg20109233	0.883353	0.402593	-0.48076	1.02e-05	chr12	114313136	+		OpenSea	RBM19;RBM19;RBM19	NM_001146698;NM_001146699;NM_016196	Body;Body;Body
cg05917797	0.6152	0.134554	-0.480646	0.000328023	chr14	62075110	-		OpenSea
cg13860360	0.531716	0.0511005	-0.480615	0.00354654	chr13	33846010	+		OpenSea	STARD13	NM_178006	Body
cg01320579	0.656827	0.17653	-0.480297	1.7e-05	chr17	75405842	-		OpenSea	SEPT9;SEPT9;SEPT9;SEPT9;SEPT9	NM_001113492;NM_001113493;NM_001113491;NM_006640;NM_001113494	Body;Body;Body;Body;Body
cg00530825	0.806662	0.326657	-0.480006	1.95e-05	chr4	114918128	+		OpenSea
cg16448462	0.590904	0.111302	-0.479602	1.78e-05	chr8	129440328	-		OpenSea
cg08220149	0.53627	0.0579558	-0.478314	4.56e-06	chr16	15766327	+		OpenSea	NDE1;NDE1	NM_017668;NM_001143979	Body;Body
cg22209573	0.789091	0.311808	-0.477283	0.00105041	chr17	79652244	-	chr17:79650194-79651447	S_Shore	ARL16;HGS	NM_001040025;NM_004712	TSS1500;Body
cg00230924	0.882528	0.405954	-0.476574	8.76e-06	chr12	52542742	+	chr12:52545937-52546363	N_Shelf
cg15469802	0.740888	0.26434	-0.476548	0.00170215	chr3	11293699	-		OpenSea	HRH1;HRH1;HRH1;HRH1	NM_001098213;NM_001098212;NM_001098211;NM_000861	5'UTR;5'UTR;5'UTR;TSS1500
cg26283507	0.858225	0.381718	-0.476507	0.000198639	chr7	47926786	-		OpenSea	PKD1L1	NM_138295	Body
cg03718883	0.603389	0.127185	-0.476204	0.0200332	chr11	2098414	+		OpenSea
cg25232795	0.604895	0.128913	-0.475982	8.51e-05	chr5	150860100	+		OpenSea	SLC36A1	NM_078483	Body
cg19510409	0.753047	0.277197	-0.475849	0.000594548	chr3	173917837	-		OpenSea	NLGN1	NM_014932	Body
cg04914930	0.626932	0.15116	-0.475771	1.71e-05	chr13	44785481	-		OpenSea
cg12329318	0.669031	0.19363	-0.475401	0.00231585	chr2	189986317	-		OpenSea	COL5A2	NM_000393	Body
cg25962829	0.679975	0.20477	-0.475205	0.00710564	chr6	32043676	+	chr6:32046815-32047094	N_Shelf	TNXB	NM_019105	Body
cg22746333	0.77217	0.29714	-0.475031	0.000287514	chr5	82326096	+		OpenSea
cg10142436	0.5974	0.12238	-0.47502	0.000659954	chr15	42209178	-	chr15:42211419-42211701	N_Shelf	EHD4	NM_139265	Body
cg07248223	0.623318	0.148357	-0.474961	0.0175242	chr17	38717275	+		OpenSea	CCR7	NM_001838	Body
cg17473727	0.638585	0.164465	-0.47412	0.00545885	chr3	41372030	-		OpenSea	ULK4	NM_017886	Body
cg16446045	0.819486	0.345481	-0.474005	0.000280343	chr15	76131635	-	chr15:76135311-76136946	N_Shelf
cg01619562	0.807421	0.333687	-0.473734	0.00014371	chr14	93500118	-		OpenSea	ITPK1;ITPK1;ITPK1	NM_001142593;NM_014216;NM_001142594	Body;Body;Body
cg23828876	0.61539	0.142702	-0.472689	0.00011596	chr3	196001706	-		OpenSea	PCYT1A	NM_005017	5'UTR
cg21142398	0.717431	0.244942	-0.47249	0.00028863	chr1	54200078	+	chr1:54203402-54205310	N_Shelf	GLIS1	NM_147193	TSS1500
cg12126243	0.611064	0.138635	-0.472429	0.000665468	chr14	59742285	+		OpenSea	DAAM1	NM_014992	Body
cg11804725	0.835697	0.36362	-0.472076	0.000186304	chr3	16105263	+		OpenSea
cg03549146	0.727881	0.256244	-0.471637	0.00762457	chr16	69966902	-		OpenSea	MIR140;WWP2;WWP2	NR_029681;NM_199424;NM_007014	TSS200;Body;Body
cg02470587	0.766109	0.295023	-0.471086	0.000549227	chr12	48302191	-	chr12:48298645-48299537	S_Shelf
cg21032074	0.855424	0.384417	-0.471008	0.00317425	chr6	144184944	+		OpenSea	C6orf94	NM_001013623	TSS1500
cg21376454	0.808559	0.337817	-0.470742	0.000226701	chr17	62203531	-	chr17:62206971-62208050	N_Shelf	ERN1	NM_001433	Body
cg27606341	0.787147	0.316407	-0.47074	1.21e-05	chr5	39219632	-		OpenSea	FYB;FYB;FYB;FYB	NM_199335;NM_001465;NM_199335;NM_001465	1stExon;5'UTR;5'UTR;1stExon
cg10960118	0.751454	0.281148	-0.470307	0.00778266	chr3	115386082	+		OpenSea	GAP43;GAP43	NM_002045;NM_001130064	Body;Body
cg18703983	0.667395	0.197212	-0.470182	1.47e-05	chr2	18097337	+		OpenSea	KCNS3	NM_002252	5'UTR
cg00256068	0.918726	0.448644	-0.470083	0.000223079	chr20	47280201	+	chr20:47281297-47281643	N_Shore	PREX1	NM_020820	Body
cg14126884	0.647397	0.177405	-0.469991	0.000920924	chr9	134533116	-		OpenSea	RAPGEF1;RAPGEF1	NM_198679;NM_005312	Body;Body
cg21193888	0.686388	0.216828	-0.46956	7.6e-05	chr9	97671404	-		OpenSea	C9orf3	NM_032823	Body
cg22585786	0.525345	0.0562434	-0.469102	0.000561393	chr2	169037808	-		OpenSea	STK39	NM_013233	Body
cg15354065	0.617597	0.148688	-0.468909	8.1e-06	chr12	56327217	+	chr12:56325774-56326223	S_Shore	DGKA;DGKA;DGKA;DGKA	NM_201445;NM_201554;NM_001345;NM_201444	5'UTR;5'UTR;5'UTR;5'UTR
cg21929472	0.920617	0.45171	-0.468907	0.00343569	chr8	27527865	-		OpenSea	SCARA3;SCARA3	NM_182826;NM_016240	Body;Body
cg11114141	0.737755	0.269589	-0.468166	3.39e-05	chr2	206633633	+		OpenSea	NRP2;NRP2;NRP2;NRP2;NRP2	NM_201279;NM_018534;NM_201267;NM_003872;NM_201266	Body;Body;Body;Body;Body
cg01129238	0.802605	0.334576	-0.468029	0.0017111	chr6	11779817	+		OpenSea	C6orf105;C6orf105	NM_032744;NM_001143948	TSS1500;TSS1500
cg24830241	0.542493	0.0746897	-0.467803	3.75e-05	chr7	101257675	-		OpenSea	MYL10	NM_138403	Body
cg08644340	0.632552	0.165263	-0.467289	0.0426351	chr5	72585503	-		OpenSea
cg12489846	0.692725	0.225672	-0.467053	3.08e-05	chr6	150289488	-	chr6:150284682-150286515	S_Shelf	ULBP1	NM_025218	Body
cg14210811	0.634774	0.167733	-0.467042	1.7e-05	chr2	27558525	-		OpenSea	GTF3C2;GTF3C2	NM_001521;NM_001035521	Body;Body
cg18764008	0.698007	0.231176	-0.466831	0.0044505	chr5	151101114	+		OpenSea
cg13423554	0.787772	0.321284	-0.466488	0.00411255	chr1	42317463	+		OpenSea	HIVEP3;HIVEP3	NM_024503;NM_001127714	5'UTR;5'UTR
cg13619044	0.679895	0.213527	-0.466368	0.0355123	chr7	30202350	-		OpenSea	C7orf41	NM_152793	3'UTR
cg09444818	0.72547	0.259292	-0.466178	8.17e-05	chr4	102097226	-		OpenSea	PPP3CA;PPP3CA;PPP3CA	NM_001130691;NM_000944;NM_001130692	Body;Body;Body
cg19781637	0.748838	0.282719	-0.466118	0.00436938	chr5	77935323	+		OpenSea	LHFPL2	NM_005779	5'UTR
cg18872420	0.645035	0.179546	-0.465489	0.00105041	chr14	78023429	-		OpenSea	SPTLC2	NM_004863	Body
cg14728071	0.713733	0.248259	-0.465474	1.48e-05	chr10	22030034	+		OpenSea	MLLT10;MLLT10	NM_001009569;NM_004641	3'UTR;3'UTR
cg06190732	0.586059	0.120592	-0.465466	3.62e-05	chr14	95078636	-		OpenSea	SERPINA3	NM_001085	TSS200
cg20457051	0.570435	0.105208	-0.465227	0.00962668	chr6	47668044	-		OpenSea	GPR115	NM_153838	5'UTR
cg17092985	0.659252	0.194291	-0.464961	3.13e-05	chr8	20119213	+		OpenSea
cg14583124	0.684947	0.220086	-0.464861	0.000308096	chr4	186207871	+		OpenSea	SNX25	NM_031953	Body
cg14900031	0.760876	0.296483	-0.464393	1.52e-05	chr4	6695377	+		OpenSea	S100P	NM_005980	TSS200
cg26688315	0.629358	0.165168	-0.464189	0.00231834	chr2	218027591	+		OpenSea
cg19687728	0.709514	0.245373	-0.46414	0.000263306	chr14	86042531	-		OpenSea	FLRT2	NM_013231	5'UTR
cg22878582	0.684566	0.221133	-0.463433	1.47e-05	chr2	69944091	-		OpenSea
cg10135708	0.569708	0.106738	-0.46297	0.000191968	chr3	48601117	+		OpenSea	UCN2	NM_033199	5'UTR
cg18693004	0.732504	0.269561	-0.462943	3.19e-05	chr7	21521627	+		OpenSea	SP4	NM_003112	Body
cg25974922	0.657122	0.194184	-0.462938	1.12e-05	chr19	5660924	-	chr19:5661535-5661863	N_Shore	SAFB	NM_002967	Body
cg25829488	0.643894	0.18121	-0.462684	0.000112303	chr15	39457521	-		OpenSea
cg04614155	0.690807	0.228266	-0.462541	0.00108163	chr15	42209202	-	chr15:42211419-42211701	N_Shelf	EHD4	NM_139265	Body
cg07328351	0.562756	0.10039	-0.462366	3.13e-05	chr21	48026298	+		OpenSea	S100B	NM_006272	TSS1500
cg22221847	0.896311	0.434399	-0.461912	1.21e-05	chr1	78031187	+		OpenSea	ZZZ3	NM_015534	3'UTR
cg10716612	0.855724	0.39385	-0.461874	4.53e-05	chr4	184113429	+		OpenSea	WWC2	NM_024949	Body
cg21774964	0.735302	0.273912	-0.46139	6.12e-05	chr6	127687368	+		OpenSea
cg01021552	0.659581	0.198225	-0.461356	0.00077368	chr16	65046268	+		OpenSea	CDH11	NM_001797	5'UTR
cg05005968	0.756981	0.296018	-0.460963	0.000244951	chr10	436077	+		OpenSea	DIP2C	NM_014974	Body
cg14480531	0.541556	0.0809207	-0.460635	2.16e-05	chr17	55700565	+		OpenSea	MSI2;MSI2	NM_138962;NM_170721	Body;Body
cg06372654	0.641641	0.181161	-0.46048	0.024014	chr7	128044655	-	chr7:128045542-128046298	N_Shore	IMPDH1;IMPDH1;IMPDH1;IMPDH1;IMPDH1;IMPDH1;IMPDH1	NM_001142576;NM_183243;NM_000883;NM_001142573;NM_001142574;NM_001102605;NM_001142575	Body;Body;Body;Body;Body;Body;Body
cg04049033	0.593872	0.133652	-0.46022	3.42e-05	chr17	1553661	+	chr17:1551730-1553249	S_Shore	RILP	NM_031430	TSS1500
cg01027858	0.548855	0.0889546	-0.4599	0.000187696	chr3	112407713	+		OpenSea
cg27059354	0.613154	0.153833	-0.459322	0.00207173	chr14	100346529	+		OpenSea	EML1;EML1	NM_001008707;NM_004434	Body;Body
cg13809627	0.758257	0.298959	-0.459298	9.96e-05	chr6	33228341	-		OpenSea	VPS52	NM_022553	Body
cg18587484	0.684138	0.224889	-0.45925	0.00057041	chr6	43449436	-		OpenSea	TJAP1;TJAP1;TJAP1;TJAP1;TJAP1;TJAP1	NM_001146019;NM_080604;NM_001146020;NM_001146016;NR_027394;NM_001146018	5'UTR;5'UTR;5'UTR;5'UTR;Body;5'UTR
cg07260333	0.693655	0.234491	-0.459165	0.00122686	chr16	89986946	-	chr16:89988830-89989746	N_Shore	MC1R;MC1R	NM_002386;NM_002386	1stExon;3'UTR
cg03393769	0.507578	0.0490097	-0.458568	0.000836556	chr2	54611906	+		OpenSea
cg02411088	0.774091	0.315583	-0.458508	4.55e-05	chr17	48258561	-		OpenSea
cg15059548	0.665647	0.207339	-0.458308	0.00137085	chr7	47344634	+		OpenSea	TNS3	NM_022748	Body
cg16804882	0.577042	0.11888	-0.458162	1.81e-05	chr6	136501885	+		OpenSea	PDE7B	NM_018945	Body
cg26422996	0.742306	0.284183	-0.458122	9.62e-05	chr1	212843857	+		OpenSea
cg20895054	0.820509	0.362391	-0.458119	0.000211093	chr6	18261541	-	chr6:18264139-18265100	N_Shelf	DEK;DEK	NM_001134709;NM_003472	Body;Body
cg23695131	0.731578	0.273774	-0.457804	2.1e-05	chr11	94642928	+		OpenSea
cg11180638	0.80755	0.349885	-0.457665	0.000775587	chr11	17948881	-		OpenSea	SERGEF	NM_012139	Body
cg03979024	0.522435	0.0650431	-0.457392	1.44e-05	chr10	419189	-	chr10:422180-422411	N_Shelf	DIP2C	NM_014974	Body
cg20902758	0.568956	0.111645	-0.457311	1.57e-05	chr6	30695962	-		OpenSea	FLOT1	NM_005803	Body
cg04304779	0.672006	0.214834	-0.457173	7.84e-05	chr4	187621799	+		OpenSea	FAT1	NM_005245	Body
cg20626045	0.896219	0.439098	-0.457121	0.000700815	chr10	45477672	-		OpenSea	RASSF4	NM_032023	Body
cg13401658	0.666059	0.209179	-0.456881	2.98e-05	chr2	177311027	+		OpenSea
cg17393083	0.845358	0.388809	-0.45655	0.000132876	chr3	171674052	-		OpenSea
cg03506656	0.564416	0.108974	-0.455442	0.00014371	chr2	163097510	+		OpenSea	FAP	NM_004460	Body
cg00470636	0.590688	0.135253	-0.455436	8.87e-05	chr8	26440349	-	chr8:26434372-26436785	S_Shelf	DPYSL2	NM_001386	Body
cg23114476	0.74822	0.29296	-0.455261	0.0020052	chr5	40495940	+		OpenSea
cg13047596	0.754155	0.300109	-0.454046	3.33e-05	chr2	233735017	+		OpenSea	C2orf82;C2orf82	NM_206895;NM_206895	5'UTR;1stExon
cg06659691	0.605527	0.151588	-0.453939	3.29e-05	chr4	81134512	-		OpenSea
cg23439277	0.823813	0.369979	-0.453834	0.00023688	chr10	95790874	+		OpenSea	PLCE1	NM_016341	Body
cg07600623	0.647894	0.19422	-0.453675	0.00800905	chr7	158533890	+		OpenSea	ESYT2	NM_020728	Body
cg16365424	0.682612	0.228988	-0.453624	0.000115333	chr1	234700636	+		OpenSea
cg08587804	0.829228	0.375632	-0.453596	0.000100998	chr11	35803039	+		OpenSea	TRIM44	NM_017583	Body
cg21910416	0.702468	0.248947	-0.453522	0.000290992	chr5	126182526	+		OpenSea
cg14111437	0.614414	0.160929	-0.453485	1.47e-05	chr5	95454156	+		OpenSea
cg27537125	0.541354	0.0880599	-0.453294	0.000252307	chr1	25349681	+		OpenSea
cg06788764	0.917956	0.465165	-0.452791	3.13e-05	chr1	19756350	+		OpenSea	CAPZB	NM_004930	Body
cg11819702	0.573254	0.120482	-0.452772	0.00440132	chr5	73529573	+		OpenSea
cg13362794	0.611038	0.158279	-0.452759	0.00240598	chr5	167830729	-		OpenSea	WWC1;WWC1;WWC1	NM_001161662;NM_015238;NM_001161661	Body;Body;Body
cg02675920	0.843441	0.390843	-0.452598	2.1e-05	chr17	78747934	-		OpenSea	RPTOR;RPTOR	NM_001163034;NM_020761	Body;Body
cg21904489	0.790366	0.338047	-0.452318	6.56e-05	chr3	119071213	-		OpenSea	CDGAP	NM_020754	Body
cg08996506	0.618034	0.165936	-0.452097	0.000351306	chr16	16070868	-		OpenSea	ABCC1;ABCC1;ABCC1;ABCC1;ABCC1	NM_019862;NM_019898;NM_019899;NM_004996;NM_019900	Body;Body;Body;Body;Body
cg09298313	0.610923	0.158876	-0.452047	0.000501053	chr14	55569959	-		OpenSea
cg10109635	0.529083	0.0780245	-0.451058	1.02e-05	chr17	20203992	-		OpenSea	CYTSB;CYTSB	NM_001033555;NM_001033553	Body;Body
cg21604970	0.552784	0.101776	-0.451008	0.00226347	chr1	77505574	+		OpenSea	ST6GALNAC5	NM_030965	Body
cg03826247	0.783575	0.332647	-0.450928	0.000985675	chr3	61911607	+		OpenSea	PTPRG	NM_002841	Body
cg09521575	0.873733	0.423052	-0.450681	0.000353188	chr8	19041618	-		OpenSea
cg10582795	0.653022	0.203081	-0.449941	0.000324122	chr2	161172036	-		OpenSea	RBMS1;RBMS1	NM_002897;NM_016836	Body;Body
cg14281092	0.517984	0.0681417	-0.449843	0.000501053	chr2	153226118	+		OpenSea	FMNL2	NM_052905	Body
cg13924554	0.937177	0.487569	-0.449608	0.000170449	chr13	50710952	-	chr13:50707585-50708019	S_Shelf
cg08547922	0.577542	0.128343	-0.449199	0.0280907	chr1	12173373	-		OpenSea	TNFRSF8	NM_001243	Body
cg15752436	0.553786	0.104635	-0.449152	5.22e-05	chr17	20937757	-		OpenSea	USP22	NM_015276	Body
cg07029024	0.589263	0.140172	-0.449091	0.00118245	chr11	65249342	+	chr11:65246336-65246591	S_Shelf
cg20187173	0.746238	0.29719	-0.449048	0.00427018	chr3	177370839	-		OpenSea
cg11014810	0.920753	0.471751	-0.449002	8.14e-06	chr10	105589064	-		OpenSea	SH3PXD2A	NM_014631	Body
cg19747990	0.693112	0.244138	-0.448974	7.48e-05	chr5	83588224	-		OpenSea	EDIL3	NM_005711	Body
cg19777638	0.575976	0.127011	-0.448964	0.00244644	chr10	111655132	+		OpenSea	XPNPEP1;XPNPEP1;XPNPEP1	NR_030724;NM_020383;NM_001167604	Body;Body;Body
cg14832352	0.722289	0.273678	-0.448611	0.000455375	chr17	48275004	-	chr17:48276877-48279008	N_Shore	COL1A1	NM_000088	Body
cg23765332	0.792474	0.344584	-0.44789	0.00208021	chr12	54767825	-	chr12:54764065-54764510	S_Shelf	ZNF385A;ZNF385A;ZNF385A	NM_001130968;NM_001130967;NM_015481	Body;Body;Body
cg06449934	0.590285	0.142746	-0.447539	0.000229719	chr7	1130697	-	chr7:1131625-1133187	N_Shore	GPER;C7orf50;GPER;C7orf50;C7orf50;GPER	NM_001039966;NM_001134395;NM_001098201;NM_032350;NM_001134396;NM_001505	5'UTR;Body;5'UTR;Body;Body;5'UTR
cg08361180	0.61313	0.165638	-0.447492	2.54e-05	chr10	103432427	+		OpenSea	FBXW4	NM_022039	Body
cg08908131	0.866825	0.419439	-0.447386	0.000212989	chr10	118706938	-		OpenSea	KIAA1598;KIAA1598	NM_018330;NM_001127211	Body;Body
cg11065271	0.726664	0.279616	-0.447048	8.1e-05	chr6	159070607	-		OpenSea	SYTL3	NM_001009991	TSS1500
cg07126979	0.855425	0.408393	-0.447033	2.33e-05	chr3	127358879	-		OpenSea	PODXL2	NM_015720	Body
cg22271457	0.644498	0.197684	-0.446813	0.00158806	chr8	118939185	-		OpenSea	EXT1	NM_000127	Body
cg09948419	0.854747	0.408084	-0.446663	0.00121907	chr7	45019965	+		OpenSea	MYO1G	NM_033054	TSS1500
cg14325112	0.513086	0.0665539	-0.446532	0.00207173	chr9	4115070	-	chr9:4117825-4118594	N_Shelf	GLIS3;GLIS3	NM_152629;NM_001042413	Body;Body
cg25349729	0.643071	0.196976	-0.446095	0.000269032	chr1	214560352	+	chr1:214557165-214557442	S_Shelf	PTPN14	NM_005401	Body
cg02148562	0.709292	0.263625	-0.445667	0.000328023	chr8	128766988	+		OpenSea
cg14491535	0.618678	0.173123	-0.445555	0.000143556	chr7	28195090	-		OpenSea	JAZF1	NM_175061	Body
cg01111006	0.597145	0.152255	-0.44489	0.00421039	chr6	11161658	+		OpenSea
cg24242280	0.508197	0.0633601	-0.444837	0.000874993	chr6	38104580	-		OpenSea	ZFAND3	NM_021943	Body
cg17254386	0.50759	0.0629358	-0.444654	0.00125669	chr5	70897396	+		OpenSea	MCCC2	NM_022132	Body
cg02032872	0.907584	0.463017	-0.444566	0.000433419	chr19	44260537	-	chr19:44258613-44259343	S_Shore	C19orf61	NM_019108	TSS1500
cg14338062	0.651932	0.207774	-0.444158	0.000602409	chr12	57883279	+	chr12:57881750-57882035	S_Shore	MARS	NM_004990	Body
cg18430411	0.714789	0.270663	-0.444126	0.000226215	chr8	144873183	-	chr8:144871986-144872261	S_Shore	SCRIB;SCRIB	NM_015356;NM_182706	3'UTR;3'UTR
cg07757252	0.875524	0.431813	-0.44371	8.14e-06	chr3	52274561	-	chr3:52272839-52273631	S_Shore	TWF2	NM_007284	TSS1500
cg04361266	0.750072	0.306427	-0.443645	0.00067228	chr16	20910376	+	chr16:20911566-20912616	N_Shore	LYRM1;DCUN1D3	NM_020424;NM_173475	TSS1500;5'UTR
cg08617020	0.611255	0.168176	-0.443079	5.56e-05	chr16	87894491	-	chr16:87894359-87894566	Island	SLC7A5	NM_003486	Body
cg17349632	0.544089	0.101071	-0.443018	1.44e-05	chr7	131830544	-		OpenSea	PLXNA4	NM_020911	Body
cg14379939	0.575709	0.132872	-0.442837	0.0308727	chr9	100721257	-		OpenSea
cg24574546	0.583583	0.140865	-0.442719	4.64e-05	chr11	8969269	-		OpenSea	TMEM9B	NM_020644	3'UTR
cg22344841	0.829849	0.38779	-0.442059	0.000187385	chr2	20421656	-	chr2:20423088-20425767	N_Shore	SDC1;SDC1	NM_002997;NM_001006946	Body;Body
cg04830857	0.510984	0.0690208	-0.441963	0.0162861	chr3	156394724	+	chr3:156391811-156393607	S_Shore	TIPARP;LOC100287227	NM_015508;NR_027954	5'UTR;TSS1500
cg02713319	0.712616	0.271079	-0.441536	8.05e-05	chr13	43370511	+		OpenSea
cg16784366	0.73518	0.293649	-0.441531	6.78e-05	chr3	8561593	-		OpenSea	LMCD1	NM_014583	Body
cg27027375	0.620746	0.180005	-0.440741	0.000122796	chr4	6695319	+		OpenSea	S100P	NM_005980	TSS1500
cg23415916	0.607363	0.166845	-0.440517	0.000367573	chr5	14178469	+		OpenSea	TRIO	NM_007118	Body
cg00293191	0.858324	0.418345	-0.439979	0.000430586	chr16	73126120	-		OpenSea	HTA	NR_027756	TSS200
cg16792062	0.660136	0.220217	-0.439919	0.000213129	chr11	128458153	-		OpenSea	ETS1	NM_001143820	TSS1500
cg06537652	0.788167	0.348469	-0.439698	0.00249559	chr5	16664426	+		OpenSea	MYO10	NM_012334	3'UTR
cg00500359	0.701743	0.262131	-0.439613	1.69e-05	chr11	3175625	-		OpenSea	OSBPL5;OSBPL5;OSBPL5	NM_020896;NM_001144063;NM_145638	5'UTR;5'UTR;5'UTR
cg22209431	0.638728	0.199347	-0.439381	0.000793551	chr4	762885	-		OpenSea	PCGF3	NM_006315	3'UTR
cg02500075	0.626325	0.187232	-0.439093	0.000483106	chr3	179263203	-		OpenSea
cg20384325	0.687132	0.248358	-0.438773	2.7e-05	chr15	49268750	+	chr15:49267991-49268278	S_Shore
cg00112238	0.714515	0.275842	-0.438672	0.00287037	chr1	54719938	-	chr1:54723696-54724019	N_Shelf	SSBP3;SSBP3;SSBP3	NM_001009955;NM_018070;NM_145716	Body;Body;Body
cg19744173	0.706592	0.26869	-0.437902	1.7e-05	chr2	112913178	+	chr2:112917110-112917475	N_Shelf	FBLN7;FBLN7	NM_153214;NM_001128165	Body;Body
cg14515614	0.504264	0.0668803	-0.437384	0.00047163	chr9	116969440	+		OpenSea	COL27A1	NM_032888	Body
cg21903122	0.831176	0.394065	-0.437112	2.05e-05	chr14	61620436	-		OpenSea
cg22234419	0.606475	0.169475	-0.437	6.09e-05	chr3	145875907	-	chr3:145878430-145879287	N_Shelf	PLOD2;PLOD2	NM_000935;NM_182943	Body;Body
cg10892497	0.536252	0.0994466	-0.436805	0.000124992	chr8	134244175	-		OpenSea
cg19040012	0.50677	0.0706649	-0.436105	2.8e-05	chr6	35185397	+	chr6:35181095-35182547	S_Shelf	SCUBE3	NM_152753	Body
cg02816525	0.506639	0.0706713	-0.435967	0.000662227	chr15	59024033	+		OpenSea	ADAM10	NM_001110	Body
cg03134230	0.496301	0.0605078	-0.435793	0.00183405	chr2	192208955	-		OpenSea	MYO1B;MYO1B;MYO1B	NM_001130158;NM_001161819;NM_012223	Body;Body;Body
cg26473110	0.750729	0.315297	-0.435432	0.000469831	chr11	46385365	-	chr11:46387905-46388535	N_Shelf	DGKZ;DGKZ;DGKZ;DGKZ	NM_201533;NM_001105540;NM_003646;NM_201532	Body;5'UTR;Body;Body
cg01324261	0.541896	0.106824	-0.435072	4.51e-05	chr4	174320378	-		OpenSea	SCRG1;SCRG1	NM_007281;NM_007281	1stExon;5'UTR
cg18774857	0.728544	0.293523	-0.435021	0.00091593	chr15	92065606	+		OpenSea
cg17591573	0.768746	0.333772	-0.434974	2.67e-05	chr6	33156206	-	chr6:33159991-33160263	N_Shelf	COL11A2;COL11A2;COL11A2;COL11A2	NM_080679;NM_080681;NM_080680;NM_001163771	Body;Body;Body;Body
cg15858679	0.782817	0.34789	-0.434927	0.000574557	chr12	15067176	+		OpenSea	ERP27	NM_152321	3'UTR
cg14578146	0.609099	0.174297	-0.434802	5.4e-05	chr9	130637464	+	chr9:130639738-130640143	N_Shelf	AK1	NM_000476	5'UTR
cg26928766	0.738317	0.304002	-0.434315	5.22e-05	chr16	67866920	+	chr16:67867658-67867898	N_Shore	CENPT	NM_025082	Body
cg01766699	0.730223	0.296058	-0.434166	0.00189797	chr2	196602679	-		OpenSea	DNAH7	NM_018897	Body
cg26070099	0.572956	0.139761	-0.433195	0.000291326	chr1	33471937	-		OpenSea
cg26510500	0.892277	0.459781	-0.432496	0.000506943	chr2	74778482	-	chr2:74776016-74776897	S_Shore	LOXL3	NM_032603	Body
cg04762351	0.719888	0.287462	-0.432426	5.28e-05	chr10	15110983	-		OpenSea	OLAH;OLAH	NM_001039702;NM_018324	Body;Body
cg09749669	0.479472	0.0471753	-0.432296	0.00199901	chr11	15990149	+		OpenSea	SOX6;SOX6;SOX6;SOX6	NM_001145819;NM_033326;NM_001145811;NM_017508	3'UTR;3'UTR;3'UTR;3'UTR
cg08963118	0.784263	0.352588	-0.431675	5.14e-05	chr16	89636230	+	chr16:89632592-89632799	S_Shelf
cg00741986	0.70228	0.270665	-0.431614	5.13e-05	chr4	2748332	-		OpenSea	TNIP2;TNIP2	NM_024309;NM_001161527	Body;Body
cg17476285	0.776569	0.345188	-0.431381	0.0036738	chr1	85206405	+		OpenSea
cg19839281	0.793405	0.362051	-0.431354	0.00239944	chr2	238362492	-		OpenSea
cg02855302	0.827184	0.396623	-0.430561	0.000132797	chr14	103453791	-		OpenSea	CDC42BPB	NM_006035	Body
cg04910082	0.585508	0.15505	-0.430457	0.000704185	chr22	43463123	+		OpenSea	TTLL1;TTLL1	NM_012263;NR_027779	Body;Body
cg02872476	0.529795	0.0995781	-0.430217	0.00309126	chr16	90086806	-	chr16:90085109-90086419	S_Shore	DBNDD1	NM_001042610	TSS1500
cg27492584	0.777859	0.348213	-0.429647	0.000694881	chr17	70599307	+		OpenSea
cg11081231	0.611549	0.182357	-0.429192	8.12e-05	chr12	102340243	+		OpenSea
cg00435173	0.48492	0.0559335	-0.428986	0.0122098	chr17	40284046	+		OpenSea	RAB5C;RAB5C	NM_201434;NM_004583	5'UTR;5'UTR
cg12902896	0.56248	0.133595	-0.428885	0.000996003	chr3	37987838	-		OpenSea	CTDSPL;CTDSPL	NM_005808;NM_001008392	Body;Body
cg26954174	0.592375	0.163802	-0.428572	0.000825478	chr16	50730813	-		OpenSea	NOD2	NM_022162	TSS1500
cg15824962	0.732904	0.305293	-0.427611	0.00309358	chr1	203348900	-		OpenSea
cg07099553	0.71065	0.283216	-0.427434	7.75e-05	chr15	89178856	-		OpenSea
cg20352178	0.726489	0.299218	-0.427271	3.97e-05	chr15	69099262	+		OpenSea	C15orf28;ANP32A	NR_026808;NM_006305	Body;Body
cg14876117	0.868761	0.441834	-0.426927	0.000116277	chr14	51428973	+		OpenSea
cg02116856	0.589034	0.162696	-0.426338	0.0407506	chr2	223806495	-		OpenSea	ACSL3;ACSL3	NM_203372;NM_004457	3'UTR;3'UTR
cg10648543	0.676413	0.250115	-0.426298	2.5e-05	chr11	122673964	+		OpenSea	UBASH3B	NM_032873	Body
cg15964159	0.696163	0.271353	-0.42481	0.000495022	chr13	52912487	-	chr13:52908103-52908505	S_Shelf
cg22485921	0.486373	0.0617959	-0.424577	0.00239765	chr5	131557716	-		OpenSea	P4HA2;P4HA2;P4HA2;P4HA2;P4HA2	NM_001017973;NM_001142598;NM_004199;NM_001142599;NM_001017974	5'UTR;5'UTR;5'UTR;5'UTR;5'UTR
cg21235678	0.506066	0.0815069	-0.424559	8.91e-06	chr7	1130967	+	chr7:1131625-1133187	N_Shore	GPER;C7orf50;GPER;C7orf50;C7orf50;GPER	NM_001039966;NM_001134395;NM_001098201;NM_032350;NM_001134396;NM_001505	5'UTR;Body;5'UTR;Body;Body;5'UTR
cg25806550	0.920441	0.496049	-0.424392	1.95e-05	chr6	81134616	+		OpenSea
cg11269166	0.718167	0.294144	-0.424023	0.000209954	chr2	172203847	-		OpenSea	METTL8	NM_024770	Body
cg24928546	0.586448	0.162463	-0.423985	0.000294004	chr17	79392689	+	chr17:79393341-79393742	N_Shore	BAHCC1	NM_001080519	Body
cg07300534	0.765631	0.341975	-0.423656	3.79e-05	chr16	81726931	-		OpenSea	CMIP;CMIP	NM_030629;NM_198390	Body;Body
cg03825234	0.593897	0.170425	-0.423472	0.00282988	chr16	1213894	-	chr16:1217128-1217336	N_Shelf	CACNA1H;CACNA1H	NM_021098;NM_001005407	Body;Body
cg03862216	0.752876	0.329578	-0.423297	0.000628214	chr5	52081003	-	chr5:52083946-52084287	N_Shelf
cg21130958	0.506198	0.08329	-0.422908	3.03e-05	chr8	75898238	+	chr8:75896528-75897116	S_Shore	CRISPLD1	NM_031461	Body
cg07205823	0.578845	0.156359	-0.422486	0.00121106	chr8	49229620	-	chr8:49231522-49231810	N_Shore
cg17171539	0.653083	0.230608	-0.422475	4.26e-05	chr1	59398690	-		OpenSea
cg12868738	0.474983	0.0526766	-0.422307	0.00180027	chr7	148946070	+		OpenSea	ZNF212	NM_012256	Body
cg14123436	0.780725	0.35844	-0.422284	0.00297659	chr9	98544579	-	chr9:98546650-98547028	N_Shelf
cg16297435	0.504623	0.0824199	-0.422203	5.66e-05	chr6	43028296	-	chr6:43026939-43027841	S_Shore	KLC4;KLC4;KLC4;KLC4;KLC4;MRPL2	NM_201522;NM_201521;NM_201522;NM_138343;NM_201523;NM_015950	5'UTR;5'UTR;1stExon;5'UTR;Body;TSS1500
cg23004174	0.590795	0.16869	-0.422105	0.000130121	chr6	74404879	-	chr6:74405600-74406021	N_Shore	CD109;CD109;CD109	NM_001159588;NM_133493;NM_001159587	TSS1500;TSS1500;TSS1500
cg03495053	0.544427	0.122624	-0.421803	3.95e-05	chr6	169650832	+	chr6:169648546-169649047	S_Shore	THBS2	NM_003247	Body
cg14139051	0.902516	0.480804	-0.421712	0.0121173	chr7	90673305	-		OpenSea	CDK14	NM_012395	Body
cg08210681	0.540773	0.119129	-0.421644	0.00629066	chr11	130026698	-	chr11:130029658-130030262	N_Shelf
cg17749033	0.532614	0.111649	-0.420965	3.13e-05	chr17	80197412	+	chr17:80195043-80195866	S_Shore
cg00788660	0.821873	0.40098	-0.420893	0.000579466	chr2	8424578	-		OpenSea
cg03718012	0.479934	0.0594578	-0.420476	0.0291917	chr2	106227623	-		OpenSea
cg08202287	0.672441	0.25211	-0.420332	0.00210333	chr2	232259281	-	chr2:232260100-232261134	N_Shore	B3GNT7	NM_145236	TSS1500
cg21229718	0.891563	0.471308	-0.420255	1.5e-05	chr5	148894958	-		OpenSea	CSNK1A1;CSNK1A1	NM_001025105;NM_001892	Body;Body
cg00235754	0.551886	0.131672	-0.420214	0.000194831	chr15	22904606	-		OpenSea	CYFIP1	NM_014608	5'UTR
cg12472351	0.5909	0.170975	-0.419926	0.00429571	chr6	33158526	+	chr6:33159991-33160263	N_Shore	COL11A2;COL11A2;COL11A2;COL11A2	NM_080679;NM_080681;NM_080680;NM_001163771	Body;Body;Body;Body
cg14605447	0.847081	0.42726	-0.419821	0.0153169	chr9	98548141	+	chr9:98546650-98547028	S_Shore
cg22235600	0.823774	0.404061	-0.419713	0.000276419	chr17	2262960	-	chr17:2265492-2265876	N_Shelf	SGSM2;SGSM2	NM_014853;NM_001098509	Body;Body
cg01975934	0.661825	0.24231	-0.419515	2.12e-05	chr8	119970761	-		OpenSea
cg13575139	0.590748	0.171283	-0.419465	0.0116257	chr3	58456976	-		OpenSea
cg20220678	0.640807	0.221523	-0.419284	2.25e-05	chr8	19243209	+		OpenSea	SH2D4A	NM_022071	Body
cg22648815	0.681686	0.26243	-0.419255	0.000258969	chr2	113969140	-		OpenSea	LOC440839	NR_029399	Body
cg08455089	0.608621	0.189457	-0.419164	0.0230213	chr6	37292135	+		OpenSea	TBC1D22B	NM_017772	Body
cg05445772	0.666369	0.247208	-0.419161	0.000209229	chr8	126202653	+		OpenSea	NSMCE2	NM_173685	Body
cg15855251	0.56318	0.144395	-0.418785	2.11e-05	chr6	170200021	-		OpenSea	C6orf208;C6orf122	NR_026780;NR_026781	Body;TSS1500
cg09351881	0.549543	0.130819	-0.418724	2.36e-05	chr4	188190184	-		OpenSea
cg04703221	0.518411	0.0998119	-0.418599	3.54e-05	chr16	69967063	-		OpenSea	WWP2;MIR140;WWP2	NM_199424;NR_029681;NM_007014	Body;Body;Body
cg01817009	0.587355	0.168952	-0.418402	2.59e-05	chr16	67978182	-		OpenSea	SLC12A4;SLC12A4;SLC12A4;LCAT;SLC12A4;SLC12A4	NM_001145962;NM_005072;NM_001145963;NM_000229;NM_001145961;NM_001145964	3'UTR;3'UTR;3'UTR;TSS200;3'UTR;3'UTR
cg25468683	0.946377	0.528195	-0.418183	1.7e-05	chr19	40327585	-	chr19:40323907-40325005	S_Shelf	FBL	NM_001436	Body
cg20116800	0.506184	0.0880122	-0.418172	2.93e-05	chr17	74258224	-	chr17:74261127-74262282	N_Shelf
cg25758828	0.475638	0.0576306	-0.418008	1.48e-05	chr2	113976143	-		OpenSea	PAX8;PAX8;PAX8;PAX8;PAX8;LOC440839	NM_013953;NM_003466;NM_013952;NM_013951;NM_013992;NR_029399	3'UTR;Body;3'UTR;Body;3'UTR;Body
cg01607932	0.724921	0.307196	-0.417725	0.00797052	chr3	5027597	-	chr3:5028409-5028903	N_Shore
cg09575189	0.800333	0.382958	-0.417375	7.11e-05	chr11	1855561	-		OpenSea	SYT8	NM_138567	TSS200
cg21900069	0.587935	0.170756	-0.417179	0.000138399	chr3	99408767	-		OpenSea	COL8A1;MIR548G;COL8A1	NM_001850;NR_031662;NM_020351	5'UTR;Body;5'UTR
cg08057786	0.691579	0.274496	-0.417084	2.59e-05	chr14	95078599	-		OpenSea	SERPINA3	NM_001085	TSS200
cg04057956	0.490923	0.073872	-0.417051	0.0321912	chr12	6339200	+		OpenSea	CD9	NM_001769	Body
cg22593953	0.664849	0.248403	-0.416446	0.000712583	chr3	186781783	+		OpenSea	ST6GAL1;ST6GAL1;ST6GAL1	NM_003032;NM_173216;NM_173217	Body;Body;Body
cg23908638	0.774067	0.357709	-0.416358	8.05e-05	chr6	29579475	+		OpenSea	GABBR1;GABBR1;GABBR1	NM_021904;NM_021903;NM_001470	Body;Body;Body
cg22699314	0.788665	0.372313	-0.416352	0.0268268	chr2	61847725	-		OpenSea
cg01571842	0.576322	0.159988	-0.416334	0.00906763	chr3	57934672	+		OpenSea
cg09103187	0.463334	0.0471648	-0.416169	0.00697867	chr6	42207510	+		OpenSea	TRERF1	NM_033502	Body
cg26626829	0.792889	0.376939	-0.41595	0.00793524	chr2	181386053	-		OpenSea
cg00648955	0.632054	0.216189	-0.415865	0.01786	chr2	31456217	-	chr2:31456740-31457653	N_Shore	EHD3	NM_014600	TSS1500
cg22828707	0.884592	0.468885	-0.415707	0.00763906	chr14	79950202	-		OpenSea	NRXN3;NRXN3;NRXN3	NM_004796;NM_001105250;NM_138970	Body;Body;Body
cg01368780	0.93215	0.516464	-0.415686	1.47e-05	chr6	169937196	-		OpenSea	WDR27	NM_182552	Body
cg22990178	0.88359	0.467977	-0.415614	0.00889487	chr10	77878257	+		OpenSea	C10orf11	NM_032024	Body
cg26978064	0.670678	0.255278	-0.4154	0.0196237	chr17	70461791	+		OpenSea
cg16661143	0.492576	0.0779344	-0.414641	3.62e-05	chr11	34226461	+		OpenSea	ABTB2	NM_145804	Body
cg03903831	0.616991	0.203336	-0.413655	0.029864	chr13	24739249	-	chr13:24734771-24735538	S_Shelf	SPATA13;SPATA13	NM_001166271;NM_153023	5'UTR;5'UTR
cg16152136	0.699847	0.286231	-0.413617	4.05e-05	chr8	102015912	-		OpenSea
cg10521480	0.485334	0.0723694	-0.412964	0.000867767	chr1	182721424	+		OpenSea
cg14370520	0.700633	0.287796	-0.412837	2.11e-05	chr7	30891837	+		OpenSea	FAM188B	NM_032222	Body
cg23363263	0.539042	0.126364	-0.412678	3.62e-05	chr2	224751989	+		OpenSea	WDFY1	NM_020830	Body
cg15482928	0.901239	0.489208	-0.412031	0.000394625	chr1	44047427	-		OpenSea	PTPRF;PTPRF	NM_002840;NM_130440	Body;Body
cg11426603	0.721385	0.309529	-0.411856	0.000498732	chr11	78426876	-		OpenSea	ODZ4	NM_001098816	Body
cg07908039	0.612816	0.200967	-0.411849	0.00471635	chr6	30856439	-	chr6:30852102-30852676	S_Shelf	DDR1;DDR1;DDR1	NM_013994;NM_013993;NM_001954	TSS200;5'UTR;5'UTR
cg08178956	0.741169	0.329478	-0.411691	0.00111618	chr2	42345201	-		OpenSea
cg07401516	0.554055	0.142369	-0.411687	2.1e-05	chr5	95571107	+		OpenSea
cg23206630	0.65427	0.24277	-0.4115	0.00319561	chr15	62942319	-		OpenSea	TLN2	NM_015059	Body
cg21806747	0.54436	0.132883	-0.411476	8.23e-05	chr8	96089695	+	chr8:96085269-96085747	S_Shelf
cg14791639	0.602442	0.191023	-0.411419	0.000268909	chr6	16699028	-		OpenSea	ATXN1;ATXN1	NM_001128164;NM_000332	5'UTR;5'UTR
cg05036615	0.670791	0.259558	-0.411232	0.000634181	chr7	77552789	+		OpenSea	PHTF2;PHTF2;PHTF2;PHTF2;PHTF2	NM_001127360;NM_001127358;NM_001127359;NM_001127357;NM_020432	3'UTR;Body;3'UTR;Body;Body
cg04961042	0.597106	0.185951	-0.411155	0.00596705	chr14	30218600	-		OpenSea	PRKD1	NM_002742	Body
cg25311162	0.784537	0.37351	-0.411027	2.11e-05	chr4	183305258	+		OpenSea	ODZ3	NM_001080477	Body
cg20230762	0.640642	0.229677	-0.410965	0.000218749	chr2	201084797	+		OpenSea
cg08398005	0.974173	0.563321	-0.410852	1.12e-05	chr7	47344608	-		OpenSea	TNS3	NM_022748	Body
cg00454274	0.818913	0.408062	-0.410851	0.0212151	chr1	54200587	+	chr1:54203402-54205310	N_Shelf	GLIS1	NM_147193	TSS1500
cg25893831	0.83427	0.423789	-0.410481	0.0106672	chr1	32799069	-	chr1:32800859-32802229	N_Shore	HDAC1	NM_004964	3'UTR
cg05582286	0.567226	0.156757	-0.410469	0.000110451	chr11	69218633	+		OpenSea
cg26667091	0.745329	0.335031	-0.410298	8.05e-05	chr11	65352232	-	chr11:65352231-65353134	Island	EHBP1L1	NM_001099409	Body
cg08106288	0.497702	0.0874535	-0.410249	0.00655233	chr2	220007315	+		OpenSea	NHEJ1	NM_024782	Body
cg07376732	0.812284	0.40209	-0.410193	8.81e-05	chr3	194269986	-		OpenSea
cg11818555	0.535161	0.124972	-0.410189	0.0410555	chr13	30700159	+		OpenSea
cg21110576	0.629872	0.219708	-0.410164	0.000114744	chr4	57998425	-		OpenSea
cg02000032	0.57564	0.165552	-0.410089	9.5e-05	chr7	130563521	-		OpenSea	MIR29B1	NR_029517	TSS1500
cg05613017	0.863672	0.453672	-0.410001	0.000133667	chr12	65589446	+		OpenSea	LEMD3;LEMD3	NM_014319;NM_001167614	Body;Body
cg25951288	0.454033	0.0448403	-0.409192	0.000172354	chr18	77218480	-	chr18:77218227-77218866	Island	NFATC1;NFATC1;NFATC1;NFATC1;NFATC1	NM_006162;NM_172388;NM_172389;NM_172387;NM_172390	Body;Body;Body;Body;Body
cg14939765	0.500984	0.0918914	-0.409092	8.75e-05	chr17	70442137	-		OpenSea
cg12081372	0.478709	0.0697852	-0.408924	0.00160197	chr4	170926055	-		OpenSea	MFAP3L;MFAP3L	NM_021647;NM_001009554	Body;TSS1500
cg12107072	0.508901	0.0999888	-0.408912	2.43e-05	chr6	36826690	+		OpenSea	PPIL1	NM_016059	Body
cg14970186	0.639309	0.230413	-0.408896	0.00353309	chr8	57701690	+		OpenSea
cg13477178	0.632589	0.223747	-0.408842	2.8e-05	chr10	375248	+	chr10:372932-373159	S_Shelf	DIP2C	NM_014974	Body
cg13936363	0.728393	0.319583	-0.40881	0.00394003	chr9	4116422	-	chr9:4117825-4118594	N_Shore	GLIS3;GLIS3	NM_152629;NM_001042413	Body;Body
cg15901950	0.838136	0.429551	-0.408586	0.000547493	chr1	1256513	+	chr1:1254322-1254548	S_Shore	CPSF3L	NM_017871	Body
cg17115419	0.942187	0.533783	-0.408403	0.000113922	chr10	5593926	+		OpenSea
cg19474267	0.889815	0.481451	-0.408363	0.000575291	chr17	64306194	+		OpenSea	PRKCA	NM_002737	Body
cg21449597	0.785241	0.377108	-0.408132	0.000187285	chr4	154036828	-		OpenSea
cg00917156	0.617002	0.209773	-0.407228	0.000612257	chr16	57831841	+		OpenSea	KIFC3;KIFC3;KIFC3;KIFC3	NM_005550;NM_001130100;NM_001130099;NM_001130099	Body;Body;1stExon;5'UTR
cg16348668	0.633369	0.226197	-0.407172	0.000610861	chr2	240196171	+	chr2:240196768-240196997	N_Shore	HDAC4	NM_006037	Body
cg18675146	0.683952	0.276923	-0.40703	0.00127377	chr3	40429823	-	chr3:40428651-40429015	S_Shore	ENTPD3	NM_001248	Body
cg09613192	0.578606	0.171852	-0.406754	2.17e-05	chr2	181388538	-		OpenSea
cg02914063	0.562363	0.156126	-0.406237	3.62e-05	chr1	205042927	+	chr1:205038784-205039153	S_Shelf	CNTN2	NM_005076	3'UTR
cg04039799	0.479404	0.0732647	-0.40614	0.00157003	chr11	19745484	-		OpenSea	NAV2;NAV2;NAV2	NM_182964;NM_001111018;NM_145117	Body;Body;Body
cg20495052	0.669792	0.263862	-0.40593	0.000522527	chr12	81287083	-		OpenSea	LIN7A	NM_004664	Body
cg03923535	0.901326	0.495436	-0.40589	0.000762744	chr7	1197113	-	chr7:1198965-1200144	N_Shore	ZFAND2A	NM_182491	Body
cg04857881	0.685748	0.279917	-0.405831	0.00616579	chr16	47344826	-		OpenSea	ITFG1	NM_030790	Body
cg02474195	0.837595	0.431935	-0.40566	0.000434955	chr3	43391449	+		OpenSea	SNRK;SNRK	NM_017719;NM_001100594	3'UTR;3'UTR
cg27410595	0.473047	0.0674152	-0.405632	4.1e-05	chr11	119995754	+		OpenSea	TRIM29	NM_012101	Body
cg11805587	0.763967	0.358502	-0.405466	0.000543852	chr13	50507883	+	chr13:50509944-50511198	N_Shelf	C13orf1;C13orf1;C13orf1	NR_023351;NM_001127482;NM_020456	Body;Body;Body
cg11694776	0.634627	0.229361	-0.405266	0.000427494	chr12	106564989	+		OpenSea
cg11866049	0.769239	0.364084	-0.405154	0.00244421	chr19	44890183	-		OpenSea	ZNF285A	NM_152354	3'UTR
cg26717066	0.78573	0.380659	-0.405071	0.00279686	chr5	132581310	+		OpenSea	FSTL4	NM_015082	Body
cg07405121	0.561955	0.15693	-0.405026	8.54e-05	chr16	2083168	-	chr16:2086420-2086892	N_Shelf	SLC9A3R2;SLC9A3R2	NM_001130012;NM_004785	Body;Body
cg25511335	0.855509	0.450859	-0.404649	0.00044352	chr10	20406510	-		OpenSea	PLXDC2	NM_032812	Body
cg12669088	0.810008	0.405461	-0.404547	0.00117515	chr12	25541364	+	chr12:25538794-25539424	S_Shore
cg11869499	0.598284	0.194517	-0.403767	0.000109901	chr15	89872984	+	chr15:89876390-89876956	N_Shelf	POLG;POLG	NM_001126131;NM_002693	Body;Body
cg15773893	0.676165	0.272555	-0.40361	0.0106347	chr2	225702600	+		OpenSea	DOCK10	NM_014689	Body
cg26718561	0.676499	0.273059	-0.40344	0.00191364	chr6	125470950	-	chr6:125474804-125475722	N_Shelf
cg16598679	0.588137	0.185184	-0.402953	0.000285378	chr14	90851046	+	chr14:90848994-90850381	S_Shore
cg10950033	0.788286	0.385847	-0.402439	0.00179195	chr6	163736276	+		OpenSea	PACRG;PACRG;LOC285796;PACRG	NM_001080379;NM_001080378;NR_028390;NM_152410	3'UTR;3'UTR;Body;3'UTR
cg14057644	0.527536	0.125289	-0.402247	0.000517339	chr11	128327665	-		OpenSea
cg15270350	0.73629	0.334065	-0.402225	0.000647262	chr17	76215886	+		OpenSea	BIRC5;BIRC5;EPR1;BIRC5	NM_001012270;NM_001012271;NR_002219;NM_001168	Body;Body;Body;Body
cg27094834	0.638124	0.236265	-0.401859	0.0312816	chr12	78007586	-		OpenSea
cg07127410	0.565628	0.163897	-0.401731	0.00111142	chr22	29427851	-	chr22:29426510-29426843	S_Shore	ZNRF3	NM_032173	Body
cg15378445	0.624147	0.2228	-0.401347	0.000198664	chr14	72141840	-		OpenSea	SIPA1L1	NM_015556	Body
cg17186103	0.603268	0.202203	-0.401064	0.00116959	chr2	121442251	+		OpenSea
cg24599709	0.531439	0.130722	-0.400717	0.000457042	chr2	26578508	+		OpenSea	SELI	NM_033505	Body
cg26296653	0.864017	0.463342	-0.400674	4.23e-05	chr11	3899234	+		OpenSea	STIM1	NM_003156	Body
cg03819243	0.539611	0.139168	-0.400442	5.36e-05	chr3	38072611	+	chr3:38070394-38071598	S_Shore	PLCD1	NM_006225	TSS1500
cg00263677	0.742581	0.342346	-0.400236	0.00682357	chr16	84885230	-		OpenSea	CRISPLD2	NM_031476	Body
cg10908447	0.583748	0.183647	-0.400101	0.000429419	chr5	153714203	+		OpenSea	GALNT10	NM_198321	Body
cg01351337	0.473937	0.0738573	-0.40008	7.11e-05	chr10	103657412	+		OpenSea	C10orf76	NM_024541	Body
cg04761824	0.801556	0.401587	-0.399969	8.02e-05	chr9	117905075	+		OpenSea	2001-12-01	NM_017418	5'UTR
cg24360993	0.440012	0.0401765	-0.399835	0.000258969	chr15	50534287	-		OpenSea	HDC	NM_002112	3'UTR
cg21805179	0.794227	0.394402	-0.399825	5.66e-05	chr12	123707825	+		OpenSea	MPHOSPH9	NM_022782	TSS1500
cg21919820	0.554878	0.155211	-0.399667	0.000154988	chr7	28081543	+		OpenSea	JAZF1	NM_175061	Body
cg18620300	0.89972	0.500106	-0.399615	0.000252307	chr5	15757078	+		OpenSea	FBXL7	NM_012304	Body
cg00060649	0.542523	0.14315	-0.399373	1.61e-05	chr12	67928800	+		OpenSea
cg14079656	0.870079	0.470802	-0.399277	0.000540481	chr6	168261473	-		OpenSea	MLLT4;MLLT4;MLLT4	NM_001040000;NM_001040001;NM_005936	Body;Body;Body
cg03347739	0.718802	0.319601	-0.3992	0.000867767	chr6	53787668	+		OpenSea	LRRC1	NM_018214	3'UTR
cg24587175	0.565734	0.166785	-0.398949	0.000339602	chr10	105670608	+		OpenSea	OBFC1	NM_024928	Body
cg19407682	0.844307	0.445464	-0.398843	0.00386351	chr11	78669177	+	chr11:78673007-78673213	N_Shelf	ODZ4	NM_001098816	Body
cg17265120	0.533771	0.135033	-0.398738	1.61e-05	chr17	42987382	-	chr17:42988741-42989148	N_Shore	GFAP;GFAP	NM_002055;NM_001131019	Body;3'UTR
cg17588094	0.844304	0.445632	-0.398672	6.12e-05	chr8	128755270	-	chr8:128747805-128751279	S_Shelf
cg21121843	0.916224	0.517904	-0.39832	0.000148075	chr4	3203982	-		OpenSea	HTT	NM_002111	Body
cg17266475	0.525309	0.127066	-0.398243	7.36e-05	chr15	92642144	+		OpenSea	SLCO3A1;SLCO3A1	NM_001145044;NM_013272	Body;Body
cg02206807	0.5724	0.174258	-0.398141	0.0040375	chr11	3961397	-		OpenSea	STIM1	NM_003156	Body
cg11533825	0.869667	0.471681	-0.397986	0.00164983	chr15	69099444	-		OpenSea	ANP32A;C15orf28	NM_006305;NR_026808	Body;TSS200
cg24710631	0.620957	0.222996	-0.39796	0.000238396	chr7	139577589	+		OpenSea	TBXAS1;TBXAS1;TBXAS1;TBXAS1;TBXAS1;TBXAS1	NM_001166253;NR_029394;NM_001130966;NM_001061;NM_030984;NM_001166254	Body;Body;Body;Body;Body;Body
cg07957995	0.520847	0.123338	-0.39751	1.86e-05	chr1	224644750	+		OpenSea
cg24167667	0.592928	0.19562	-0.397308	0.004883	chr3	30482466	+		OpenSea
cg21585409	0.819561	0.422486	-0.397075	0.0001193	chr7	5270512	-	chr7:5266921-5267306	S_Shelf	WIPI2;WIPI2;WIPI2;WIPI2;WIPI2	NM_016003;NM_001033519;NM_015610;NM_001033520;NM_001033518	Body;Body;Body;Body;Body
cg26853340	0.779421	0.382481	-0.396941	7.83e-05	chr15	81409649	+	chr15:81410715-81411067	N_Shore
cg05939089	0.767251	0.370888	-0.396363	0.00171564	chr14	58543900	+		OpenSea	C14orf37	NM_001001872	Body
cg13369622	0.559259	0.163053	-0.396206	8.29e-05	chr6	35186288	+	chr6:35181095-35182547	S_Shelf	SCUBE3	NM_152753	Body
cg04738464	0.50068	0.104802	-0.395878	0.00682023	chr2	218868754	-		OpenSea
cg13693517	0.536453	0.140657	-0.395796	0.0053629	chr20	13616618	+	chr20:13619285-13619770	N_Shelf	TASP1	NM_017714	5'UTR
cg24274438	0.880889	0.485269	-0.39562	0.00077931	chr7	72296495	-	chr7:72298512-72298988	N_Shelf	TYW1B;TYW1B	NM_001145441;NM_001145440	Body;Body
cg04965671	0.939278	0.543726	-0.395553	5.66e-05	chr22	32015030	-		OpenSea	PISD	NM_014338	3'UTR
cg07514618	0.469926	0.074594	-0.395332	0.000381477	chr14	103979422	+		OpenSea
cg09084106	0.650648	0.25601	-0.394638	6.12e-05	chr17	20904603	+		OpenSea	USP22	NM_015276	3'UTR
cg24967811	0.573534	0.179101	-0.394433	0.00369789	chr12	123503709	+		OpenSea	PITPNM2	NM_020845	Body
cg06904956	0.679912	0.285495	-0.394417	0.000753158	chr17	19244322	+	chr17:19247785-19248069	N_Shelf
cg17646499	0.624582	0.230463	-0.394119	0.000229071	chr3	124601778	+	chr3:124605059-124606729	N_Shelf	ITGB5	NM_002213	Body
cg13631094	0.50453	0.110454	-0.394076	0.000142547	chr9	94619684	-		OpenSea	ROR2	NM_004560	Body
cg26035201	0.468448	0.0747213	-0.393727	0.000244951	chr7	1607146	+	chr7:1609568-1610037	N_Shelf	PSMG3;PSMG3	NM_001134340;NM_032302	3'UTR;3'UTR
cg14641596	0.631597	0.237953	-0.393644	1.73e-05	chr3	194916446	-		OpenSea	C3orf21	NM_152531	Body
cg14378348	0.471444	0.0778031	-0.393641	3.48e-05	chr4	1029410	-	chr4:1029205-1029633	Island
cg12207367	0.826076	0.432444	-0.393631	0.000952435	chr2	151716903	-		OpenSea
cg11577898	0.453134	0.0595506	-0.393583	0.0341019	chr5	78094446	+		OpenSea	ARSB	NM_000046	Body
cg13999143	0.458531	0.065009	-0.393522	0.000543308	chr4	6728799	-	chr4:6728911-6729200	N_Shore
cg08354372	0.603144	0.209671	-0.393473	0.00409143	chr16	69873892	+		OpenSea	WWP2;WWP2	NM_199423;NM_007014	Body;Body
cg08482167	0.682861	0.289392	-0.393469	0.000122211	chr6	144066847	-		OpenSea	PHACTR2;PHACTR2;PHACTR2;PHACTR2	NM_001100164;NM_001100166;NM_014721;NM_001100165	Body;Body;Body;Body
cg12639429	0.613122	0.219892	-0.39323	6.83e-05	chr18	21572622	-		OpenSea	TTC39C	NM_153211	TSS200
cg14724492	0.876467	0.483275	-0.393192	0.00533583	chr4	1015211	+	chr4:1017524-1018938	N_Shelf	FGFRL1;FGFRL1;FGFRL1	NM_001004358;NM_001004356;NM_021923	Body;Body;Body
cg09143713	0.596507	0.203446	-0.393061	0.000100998	chr20	9141615	+		OpenSea	PLCB4;PLCB4	NM_182797;NM_000933	5'UTR;5'UTR
cg17882587	0.462677	0.0698821	-0.392795	3.13e-05	chr2	18933408	-		OpenSea
cg23584734	0.821386	0.428765	-0.392621	0.010662	chr10	13788657	-		OpenSea	FRMD4A	NM_018027	Body
cg06040925	0.892511	0.500303	-0.392208	0.000199691	chr2	103334345	+		OpenSea	MFSD9	NM_032718	3'UTR
cg10495683	0.924189	0.532041	-0.392148	0.00387064	chr1	94054019	+		OpenSea	BCAR3	NM_003567	Body
cg19649172	0.579205	0.187165	-0.39204	0.00052052	chr10	134499266	-		OpenSea	INPP5A	NM_005539	Body
cg03058444	0.557943	0.166097	-0.391846	0.000390219	chr6	1873540	-		OpenSea	GMDS	NM_001500	Body
cg01312167	0.51375	0.122352	-0.391397	0.000978556	chr2	54292798	+		OpenSea
cg10190035	0.823391	0.433138	-0.390253	0.0314442	chr15	99437860	-	chr15:99434565-99434913	S_Shelf	IGF1R	NM_000875	Body
cg05026014	0.504208	0.114135	-0.390073	0.00389748	chr4	1749153	-		OpenSea
cg02661372	0.490393	0.100373	-0.39002	0.000264932	chr1	181056912	-	chr1:181057503-181059176	N_Shore	IER5	NM_016545	TSS1500
cg26451345	0.839594	0.44962	-0.389974	0.000248535	chr6	47666248	+		OpenSea	GPR115	NM_153838	TSS200
cg12177851	0.704492	0.314789	-0.389703	7.64e-05	chr15	89178776	+		OpenSea
cg22148297	0.724945	0.335417	-0.389528	0.0142438	chr13	99910587	+		OpenSea	GPR18;GPR18;UBAC2;GPR18;UBAC2;UBAC2;GPR18	NM_001098200;NM_005292;NM_001144072;NM_005292;NM_177967;NR_026644;NM_001098200	1stExon;1stExon;Body;5'UTR;Body;Body;5'UTR
cg07895576	0.915381	0.526087	-0.389294	0.000145349	chr3	12442682	-		OpenSea	PPARG;PPARG;PPARG;PPARG	NM_015869;NM_005037;NM_138712;NM_138711	Body;Body;Body;Body
cg10797552	0.924875	0.53604	-0.388835	4.82e-05	chr8	129382151	+		OpenSea
cg09728393	0.586131	0.197377	-0.388754	0.00238777	chr6	17851756	+		OpenSea	KIF13A;KIF13A;KIF13A;KIF13A	NM_022113;NM_001105567;NM_001105568;NM_001105566	Body;Body;Body;Body
cg22330763	0.565435	0.176862	-0.388572	0.000135378	chr6	44194767	-	chr6:44191278-44191872	S_Shelf	SLC29A1;SLC29A1;SLC29A1;SLC29A1;SLC29A1	NM_001078174;NM_001078176;NM_001078175;NM_004955;NM_001078177	5'UTR;5'UTR;5'UTR;5'UTR;5'UTR
cg10759936	0.755121	0.366736	-0.388385	2.6e-05	chr1	147011226	+		OpenSea
cg17701159	0.442973	0.0547024	-0.38827	2.21e-05	chr8	18705777	-		OpenSea	PSD3	NM_015310	Body
cg00800896	0.621703	0.233614	-0.388089	0.000186304	chr5	135331857	-		OpenSea
cg16228086	0.82199	0.43399	-0.387999	0.000280727	chr5	71179500	-		OpenSea
cg10711528	0.87571	0.488149	-0.38756	0.00318697	chr3	189022661	-		OpenSea	TPRG1	NM_198485	Body
cg10475153	0.75633	0.368864	-0.387467	0.00187735	chr3	190024765	+		OpenSea	CLDN1	NM_021101	3'UTR
cg22423984	0.560864	0.173593	-0.38727	0.000178317	chr20	34734501	-		OpenSea	EPB41L1	NM_177996	5'UTR
cg16554447	0.626838	0.239627	-0.387211	7.47e-05	chr6	54058452	-		OpenSea	C6orf142	NM_138569	Body
cg26732544	0.582316	0.195136	-0.38718	0.000905934	chr10	31308092	-		OpenSea	ZNF438;ZNF438;ZNF438;ZNF438;ZNF438;ZNF438;ZNF438	NM_001143766;NM_001143768;NM_182755;NM_001143771;NM_001143767;NM_001143770;NR_026560	5'UTR;5'UTR;5'UTR;5'UTR;5'UTR;5'UTR;Body
cg20340720	0.461687	0.0747407	-0.386946	0.00121652	chr10	104512523	-		OpenSea	C10orf26	NM_001083913	Body
cg24916358	0.653517	0.266615	-0.386902	0.0232853	chr10	126315761	+		OpenSea	FAM53B	NM_014661	Body
cg22501483	0.740444	0.35362	-0.386824	0.000517942	chr7	33758153	+		OpenSea
cg14175330	0.7329	0.346412	-0.386489	0.00635127	chr9	138949384	-		OpenSea	NACC2	NM_144653	5'UTR
cg27478659	0.610302	0.224445	-0.385857	0.000322347	chr17	39769012	+		OpenSea	KRT16;KRT16	NM_005557;NM_005557	1stExon;5'UTR
cg20489305	0.586874	0.201423	-0.385451	0.00024844	chr14	81832422	+		OpenSea	STON2	NM_033104	Body
cg07732037	0.83425	0.448809	-0.385441	0.00071029	chr12	123707827	+		OpenSea	MPHOSPH9	NM_022782	TSS1500
cg25850808	0.465641	0.0806156	-0.385025	0.00240172	chr6	74405048	+	chr6:74405600-74406021	N_Shore	CD109;CD109;CD109	NM_001159588;NM_133493;NM_001159587	TSS1500;TSS1500;TSS1500
cg16042652	0.454577	0.0695877	-0.384989	2.78e-05	chr13	40396777	+		OpenSea
cg05275832	0.432177	0.0473569	-0.38482	5.13e-05	chr2	27984686	-		OpenSea
cg15424369	0.929699	0.544993	-0.384706	1.74e-05	chr8	22522994	-	chr8:22526298-22526757	N_Shelf	BIN3	NM_018688	Body
cg15681239	0.812053	0.427416	-0.384637	0.00953286	chr3	38080203	-	chr3:38080628-38081187	N_Shore	DLEC1;DLEC1	NM_007337;NM_007335	TSS1500;TSS1500
cg02098619	0.664726	0.280097	-0.384629	0.000659954	chr1	8689772	-		OpenSea	RERE;RERE	NM_012102;NM_001042681	Body;Body
cg12743031	0.584569	0.200139	-0.38443	4.82e-05	chr8	27219512	-		OpenSea	PTK2B;PTK2B;PTK2B;PTK2B	NM_173175;NM_004103;NM_173174;NM_173176	5'UTR;5'UTR;5'UTR;5'UTR
cg02591442	0.583346	0.199124	-0.384222	0.000236663	chr16	48180565	-		OpenSea	ABCC12;ABCC12	NM_033226;NM_033226	5'UTR;1stExon
cg03536961	0.501485	0.117433	-0.384051	0.00118245	chr14	71955729	+		OpenSea	LOC145474	NR_027046	Body
cg03301671	0.739015	0.355016	-0.383999	0.00301012	chr4	187621790	-		OpenSea	FAT1	NM_005245	Body
cg03935448	0.865114	0.481365	-0.383749	0.00241442	chr8	54818075	-		OpenSea	RGS20;RGS20	NM_170587;NM_003702	Body;Body
cg03619332	0.683881	0.300141	-0.383739	6.62e-05	chr16	585859	-	chr16:587567-588172	N_Shore	SOLH	NM_005632	5'UTR
cg05217983	0.540937	0.157445	-0.383492	0.0224971	chr6	45406867	-		OpenSea	RUNX2;RUNX2;RUNX2	NM_001015051;NM_001024630;NM_004348	Body;Body;Body
cg07725206	0.599012	0.215604	-0.383409	0.000116689	chr1	85251175	-		OpenSea
cg16638092	0.423099	0.0401968	-0.382902	6.64e-06	chr17	78800774	-	chr17:78798780-78799160	S_Shore	RPTOR;RPTOR	NM_001163034;NM_020761	Body;Body
cg26296781	0.453255	0.0706292	-0.382626	7.8e-05	chr7	20259736	-		OpenSea
cg20625334	0.787311	0.404738	-0.382573	0.000219789	chr2	152991620	-		OpenSea	STAM2	NM_005843	Body
cg11398451	0.56951	0.186985	-0.382525	0.0188665	chr15	91136069	-		OpenSea	CRTC3;CRTC3	NM_022769;NM_001042574	Body;Body
cg05249460	0.76799	0.385625	-0.382365	0.00184621	chr17	4180570	+		OpenSea	UBE2G1	NM_003342	3'UTR
cg00259234	0.901924	0.519654	-0.38227	2.12e-05	chr17	79844397	-	chr17:79846204-79846486	N_Shore
cg02693486	0.454154	0.0719473	-0.382207	2.33e-05	chr11	64030862	-	chr11:64034860-64035066	N_Shelf	PLCB3	NM_000932	Body
cg17920789	0.652721	0.270655	-0.382066	0.000402772	chr13	47152525	-		OpenSea	LRCH1;LRCH1;LRCH1	NM_015116;NM_001164213;NM_001164211	Body;Body;Body
cg23272369	0.458616	0.0767691	-0.381847	7.55e-05	chr12	11002071	-		OpenSea	PRR4;PRR4;PRR4	NM_007244;NM_001098538;NM_007244	1stExon;Body;5'UTR
cg08858926	0.754935	0.373217	-0.381719	0.000132051	chr16	72918832	+		OpenSea	ZFHX3;ZFHX3	NM_001164766;NM_006885	Body;Body
cg19088635	0.790911	0.409849	-0.381062	6.83e-05	chr13	114065008	+	chr13:114066946-114067488	N_Shore
cg25286679	0.518816	0.137932	-0.380884	0.000272172	chr1	245879613	+		OpenSea
cg03553758	0.482096	0.1014	-0.380696	0.000426917	chr5	121456948	+		OpenSea
cg12401953	0.828952	0.448495	-0.380457	0.009935	chr5	136636409	-		OpenSea	SPOCK1	NM_004598	Body
cg21315098	0.599358	0.219243	-0.380115	0.0035718	chr2	190163043	-		OpenSea
cg18975416	0.443791	0.0639526	-0.379838	2.32e-05	chr1	25349562	+		OpenSea
cg00294534	0.52352	0.143915	-0.379606	1.63e-05	chr7	1607247	-	chr7:1609568-1610037	N_Shelf	PSMG3;PSMG3	NM_001134340;NM_032302	3'UTR;3'UTR
cg22450406	0.740287	0.360712	-0.379575	0.000291326	chr2	235422165	+		OpenSea
cg00239117	0.417284	0.0377226	-0.379561	0.00114222	chr2	238928702	-		OpenSea	UBE2F	NM_080678	Body
cg05722035	0.899997	0.52054	-0.379457	1.5e-05	chr3	56896467	+		OpenSea	ARHGEF3	NM_001128615	Body
cg22035815	0.860158	0.48072	-0.379438	3.64e-05	chr1	206972002	+		OpenSea	IL19	NM_153758	TSS1500
cg22828990	0.460491	0.0816243	-0.378866	0.000204433	chr14	94855099	+		OpenSea	SERPINA1;SERPINA1;SERPINA1;SERPINA1;SERPINA1;SERPINA1;SERPINA1;SERPINA1;SERPINA1;SERPINA1;SERPINA1;SERPINA1	NM_001127701;NM_001127703;NM_001002236;NM_001127702;NM_000295;NM_001127704;NM_001127706;NM_001127700;NM_001127705;NM_001002235;NM_000295;NM_001127707	5'UTR;5'UTR;5'UTR;5'UTR;5'UTR;5'UTR;5'UTR;5'UTR;5'UTR;5'UTR;1stExon;5'UTR
cg02975667	0.480453	0.101698	-0.378754	0.000313319	chr11	91583994	+		OpenSea
cg07368265	0.628097	0.249359	-0.378738	0.00249469	chr1	219375142	-		OpenSea	LYPLAL1	NM_138794	Body
cg21850722	0.808499	0.429797	-0.378702	0.000623523	chr1	64558474	-		OpenSea	ROR1;ROR1	NM_005012;NM_001083592	Body;Body
cg20784950	0.792539	0.414605	-0.377934	2.29e-05	chr8	145002522	-	chr8:145003589-145004145	N_Shore	PLEC1;PLEC1;PLEC1;PLEC1;PLEC1;PLEC1;PLEC1;PLEC1	NM_201378;NM_201384;NM_201382;NM_201381;NM_000445;NM_201380;NM_201383;NM_201379	Body;Body;Body;Body;Body;Body;Body;Body
cg00569500	0.859693	0.481783	-0.37791	0.00375513	chr1	12181636	-		OpenSea	TNFRSF8	NM_001243	Body
cg19214184	0.680464	0.302665	-0.377799	3.13e-05	chr12	112621527	+	chr12:112622182-112622815	N_Shore	C12orf51	NM_001109662	Body
cg19799865	0.686158	0.308415	-0.377743	0.000797827	chr13	50729986	-		OpenSea
cg04955683	0.916023	0.53829	-0.377733	0.00222758	chr21	35444367	+	chr21:35445087-35446013	N_Shore	MRPS6	NM_032476	TSS1500
cg08123339	0.504937	0.127765	-0.377172	0.000312315	chr1	153463458	+		OpenSea
cg03805929	0.659184	0.282078	-0.377106	0.00109824	chr17	67313131	+		OpenSea	ABCA5;ABCA5	NM_172232;NM_018672	5'UTR;TSS1500
cg04311510	0.818555	0.441661	-0.376894	0.00050508	chr1	154472292	+	chr1:154474107-154475699	N_Shore	SHE	NM_001010846	Body
cg09837656	0.44007	0.0631852	-0.376885	0.000457042	chr15	65149245	+		OpenSea	PLEKHO2	NM_025201	Body
cg26389955	0.542241	0.165376	-0.376865	0.000209409	chr17	64640562	+		OpenSea	PRKCA	NM_002737	Body
cg02832697	0.602031	0.225178	-0.376853	0.000459173	chr4	154126481	+		OpenSea	TRIM2;TRIM2	NM_015271;NM_001130067	Body;5'UTR
cg14548777	0.547686	0.170837	-0.376849	0.000281083	chr17	62495003	-	chr17:62492882-62493323	S_Shore	DDX5	NM_004396	3'UTR
cg19955173	0.655768	0.279004	-0.376763	0.0137093	chr3	195603697	+	chr3:195600845-195602361	S_Shore	TNK2;TNK2	NM_001010938;NM_005781	Body;Body
cg15648345	0.581468	0.204715	-0.376753	0.000169747	chr17	56297360	+	chr17:56296488-56296842	S_Shore	MKS1;MKS1	NM_001165927;NM_017777	TSS1500;TSS1500
cg10560420	0.449799	0.0732606	-0.376539	3.13e-05	chr2	159911769	+		OpenSea	TANC1;TANC1	NM_001145909;NM_033394	5'UTR;5'UTR
cg04604708	0.685916	0.30939	-0.376527	0.000419552	chr7	137638053	-		OpenSea	CREB3L2	NM_194071	Body
cg27596415	0.47245	0.0959581	-0.376491	1.35e-05	chr6	75440995	-		OpenSea
cg17611093	0.635376	0.258903	-0.376473	5.16e-05	chr2	233739114	-	chr2:233740668-233741879	N_Shore	C2orf82	NM_206895	Body
cg27280279	0.673564	0.297273	-0.376291	0.000854739	chr2	33820674	-	chr2:33824310-33824857	N_Shelf	FAM98A	NM_015475	Body
cg22948669	0.740902	0.364673	-0.376229	0.00052156	chr1	198089801	+		OpenSea
cg10230591	0.496158	0.120409	-0.37575	5.99e-05	chr13	44818496	+		OpenSea
cg11779973	0.794664	0.419043	-0.375621	0.000822259	chr22	39895733	-	chr22:39898100-39898789	N_Shelf
cg17427615	0.513555	0.137935	-0.37562	7.25e-05	chr19	3539097	+		OpenSea	C19orf28;C19orf71;C19orf28	NM_001042680;NM_001135580;NM_021731	Body;TSS200;3'UTR
cg06345027	0.781997	0.406553	-0.375444	0.000139004	chr10	74695298	+		OpenSea	PLA2G12B	NM_032562	3'UTR
cg01714756	0.567966	0.192591	-0.375375	0.000383594	chr14	94780400	+		OpenSea	SERPINA6	NM_001756	Body
cg13781689	0.603834	0.228768	-0.375066	0.0162374	chr4	119754819	+	chr4:119757033-119757811	N_Shelf	SEC24D	NM_014822	Body
cg02259081	0.454471	0.0794148	-0.375056	4.51e-05	chr12	53268433	-	chr12:53267859-53268290	S_Shore
cg01461514	0.581457	0.206821	-0.374635	0.000541904	chr7	55177182	-		OpenSea	EGFR;EGFR;EGFR;EGFR	NM_201283;NM_201284;NM_201282;NM_005228	Body;Body;Body;Body
cg12689670	0.462752	0.0883575	-0.374394	3.33e-05	chr1	183009347	-		OpenSea	LAMC1	NM_002293	Body
cg03503642	0.446886	0.0727538	-0.374132	0.0029399	chr6	75912711	-	chr6:75914705-75916387	N_Shore	COL12A1;COL12A1	NM_004370;NM_080645	5'UTR;5'UTR
cg05212892	0.701895	0.328732	-0.373163	0.00185907	chr7	158533877	+		OpenSea	ESYT2	NM_020728	Body
cg19507725	0.648653	0.275528	-0.373125	0.000773546	chr7	75279630	+		OpenSea	HIP1	NM_005338	Body
cg16083202	0.656713	0.283671	-0.373042	0.00018197	chr7	127490737	+		OpenSea	SND1	NM_014390	Body
cg11235787	0.471268	0.0982384	-0.37303	0.000122755	chr17	6920975	-	chr17:6917569-6918539	S_Shelf	MIR195	NR_029712	Body
cg08813944	0.857353	0.484441	-0.372911	0.00578439	chr17	71258589	+		OpenSea	CPSF4L	NM_001129885	TSS1500
cg03464366	0.462693	0.0898724	-0.372821	0.00663801	chr2	106227786	-		OpenSea
cg03475293	0.495841	0.123073	-0.372768	0.0019885	chr6	7051303	-	chr6:7051496-7052932	N_Shore
cg11780549	0.618189	0.245521	-0.372668	2.48e-05	chr17	79952786	-	chr17:79952828-79953104	N_Shore	ASPSCR1	NM_024083	Body
cg02646779	0.497656	0.125493	-0.372163	0.00211507	chr2	72342554	+		OpenSea
cg17500686	0.914961	0.54281	-0.372151	0.00172151	chr15	79621783	-		OpenSea
cg24072947	0.459145	0.0873951	-0.37175	0.000107223	chr3	136674783	+		OpenSea
cg09145690	0.544696	0.173037	-0.37166	0.00140262	chr8	142053957	-		OpenSea
cg08782899	0.471191	0.100202	-0.370989	0.0101442	chr17	79652389	-	chr17:79650194-79651447	S_Shore	ARL16;HGS	NM_001040025;NM_004712	TSS1500;Body
cg16549644	0.534017	0.16304	-0.370977	0.000707855	chr17	79652024	-	chr17:79650194-79651447	S_Shore	ARL16;HGS	NM_001040025;NM_004712	TSS1500;Body
cg10608858	0.478883	0.107989	-0.370894	5.38e-05	chr7	151491913	-		OpenSea	PRKAG2;PRKAG2	NM_001040633;NM_016203	5'UTR;Body
cg19015847	0.849148	0.47833	-0.370818	2.12e-05	chr2	40447561	-		OpenSea	SLC8A1;SLC8A1;SLC8A1;SLC8A1	NM_001112801;NM_001112802;NM_021097;NM_001112800	Body;Body;Body;Body
cg05188837	0.659949	0.289188	-0.370761	0.00194726	chr16	87605249	+		OpenSea
cg22380007	0.862327	0.491711	-0.370616	0.00284649	chr3	59718904	-		OpenSea
cg02723617	0.434763	0.0641998	-0.370564	0.00126157	chr7	150755897	+	chr7:150756391-150756659	N_Shore	CDK5;CDK5;SLC4A2	NM_004935;NM_001164410;NM_003040	TSS1500;TSS1500;TSS1500
cg04908077	0.521794	0.151565	-0.370229	0.000179996	chr3	150187338	+		OpenSea
cg00650386	0.888457	0.518252	-0.370204	0.0093356	chr4	72248830	-		OpenSea	SLC4A4;SLC4A4;SLC4A4	NM_001134742;NM_001098484;NM_003759	Body;Body;Body
cg11010395	0.461225	0.0911794	-0.370046	5.66e-05	chr5	16820044	-		OpenSea	MYO10	NM_012334	Body
cg09169413	0.871712	0.501667	-0.370045	0.000119323	chr12	48103670	+	chr12:48099317-48099905	S_Shelf	P11	NM_006025	3'UTR
cg00543840	0.738916	0.368927	-0.369989	0.00275249	chr1	22213376	+	chr1:22213902-22214119	N_Shore	HSPG2	NM_005529	Body
cg00025591	0.419586	0.049633	-0.369953	2.12e-05	chr21	48026043	+		OpenSea	S100B	NM_006272	TSS1500
cg19095568	0.593137	0.223337	-0.369801	0.0031455	chr15	41062113	+		OpenSea	DNAJC17;C15orf62	NM_018163;NM_001130448	Body;TSS200
cg07565018	0.770633	0.401413	-0.36922	0.000459575	chr15	72513609	-		OpenSea	PKM2;PKM2;PKM2	NM_182470;NM_002654;NM_182471	5'UTR;5'UTR;5'UTR
cg24112628	0.520731	0.151697	-0.369034	0.000126671	chr6	150174215	+		OpenSea	LRP11	NM_032832	Body
cg20462493	0.601147	0.232263	-0.368884	0.0116461	chr5	157340439	-		OpenSea
cg14782119	0.822805	0.454007	-0.368798	0.000512619	chr6	3694340	-		OpenSea
cg01893100	0.602506	0.234026	-0.36848	0.000230563	chr3	167799377	+		OpenSea	GOLIM4	NM_014498	Body
cg02580095	0.824186	0.455759	-0.368427	0.000549227	chr6	121769777	-		OpenSea	GJA1	NM_000165	3'UTR
cg16328548	0.714839	0.34642	-0.368419	0.000500386	chr2	134282102	+		OpenSea	NCKAP5;NCKAP5	NM_207481;NM_207363	5'UTR;5'UTR
cg15238200	0.463679	0.0955484	-0.36813	3.13e-05	chr17	73893634	-	chr17:73892496-73893448	S_Shore	TRIM65	NM_173547	TSS1500
cg14140379	0.518185	0.150092	-0.368093	0.000460671	chr4	6695380	+		OpenSea	S100P	NM_005980	TSS200
cg07899076	0.406243	0.0383295	-0.367913	3.28e-05	chr7	5675839	-		OpenSea	RNF216;RNF216	NM_207111;NM_207116	Body;Body
cg17685004	0.930772	0.562873	-0.367899	0.000315259	chr2	217419293	-		OpenSea
cg26039954	0.523812	0.155978	-0.367833	0.0003784	chr1	16220025	+		OpenSea	SPEN	NM_015001	Body
cg08160706	0.696909	0.329182	-0.367728	0.000903791	chr16	11876111	+		OpenSea	ZC3H7A	NM_014153	Body
cg08058191	0.826179	0.458798	-0.36738	0.00638702	chr17	39781130	+		OpenSea	KRT17	NM_000422	TSS1500
cg22890825	0.864153	0.497306	-0.366847	3.54e-05	chr10	80725166	-		OpenSea	LOC283050;LOC283050;LOC283050	NR_024431;NR_024429;NR_015429	Body;Body;Body
cg17934470	0.672561	0.305934	-0.366627	0.00050508	chr5	49959703	-	chr5:49962267-49963777	N_Shelf
cg24620797	0.448878	0.0822567	-0.366621	0.000113922	chr3	112981348	+		OpenSea	BOC	NM_033254	Body
cg26118221	0.527711	0.161157	-0.366553	4.51e-05	chr4	8262589	+		OpenSea
cg14815361	0.452673	0.0862299	-0.366443	0.00176976	chr5	131589552	+	chr5:131593039-131593813	N_Shelf
cg10844275	0.853066	0.486697	-0.36637	5.22e-05	chr6	47665926	-		OpenSea	GPR115	NM_153838	TSS1500
cg08403885	0.561977	0.195652	-0.366325	4.13e-05	chr2	149373142	-		OpenSea
cg05364179	0.675132	0.309029	-0.366103	0.000353155	chr4	760039	+		OpenSea	PCGF3	NM_006315	3'UTR
cg07643000	0.655	0.288936	-0.366064	0.000361667	chr3	11666825	-		OpenSea	VGLL4;VGLL4	NM_014667;NM_001128219	Body;Body
cg23811811	0.719834	0.353878	-0.365955	7.72e-05	chr4	79700688	+	chr4:79696707-79697958	S_Shelf	BMP2K;BMP2K	NM_017593;NM_198892	Body;Body
cg01727651	0.909978	0.544036	-0.365942	6.51e-05	chr1	111772026	-		OpenSea	CHI3L2;CHI3L2;CHI3L2	NM_001025197;NM_001025199;NM_004000	Body;TSS1500;Body
cg09567048	0.619914	0.254133	-0.36578	0.00477457	chr2	46456880	-		OpenSea
cg10152097	0.641329	0.275562	-0.365767	0.000951587	chr2	106200350	+		OpenSea
cg22757418	0.808442	0.442718	-0.365724	0.000181108	chr6	44532224	+		OpenSea
cg00826638	0.564079	0.198566	-0.365513	3.53e-05	chr2	198541655	-		OpenSea	RFTN2	NM_144629	TSS1500
cg01434694	0.646572	0.281095	-0.365477	0.000147106	chr16	88837185	+	chr16:88838112-88838459	N_Shore	FAM38A	NM_001142864	Body
cg22590902	0.4231	0.0576705	-0.36543	8.76e-06	chr15	87460178	-		OpenSea	AGBL1	NM_152336	Body
cg07861968	0.500817	0.135461	-0.365356	3.54e-05	chr16	48180550	-		OpenSea	ABCC12;ABCC12	NM_033226;NM_033226	5'UTR;1stExon
cg15516835	0.678302	0.3131	-0.365202	0.000195371	chr10	710082	+	chr10:711896-712395	N_Shore	DIP2C;C10orf108	NM_014974;NR_027152	Body;Body
cg18168249	0.458595	0.093405	-0.36519	1.87e-05	chr7	134946296	+		OpenSea
cg22367631	0.61774	0.252828	-0.364912	0.000331266	chr1	39569079	+	chr1:39570665-39571859	N_Shore	MACF1	NM_012090	Body
cg19514854	0.769655	0.404761	-0.364894	0.000370057	chr17	39678394	-		OpenSea
cg19855573	0.585465	0.220836	-0.364629	0.0143205	chr1	152297873	+		OpenSea	FLG	NM_002016	TSS200
cg26535547	0.574726	0.210201	-0.364525	9.96e-05	chr17	42151680	-	chr17:42147925-42148501	S_Shelf	G6PC3;G6PC3;G6PC3	NR_028582;NM_138387;NR_028581	Body;Body;Body
cg19791221	0.431335	0.0668627	-0.364472	0.00146971	chr21	36168288	+	chr21:36164144-36164934	S_Shelf	RUNX1;RUNX1	NM_001001890;NM_001754	Body;Body
cg27232494	0.446929	0.0826808	-0.364249	0.00932244	chr17	17832220	+		OpenSea	TOM1L2;TOM1L2	NM_001033551;NM_001082968	Body;Body
cg19204958	0.419307	0.0551204	-0.364186	0.00109179	chr10	415937	+	chr10:413851-414165	S_Shore	DIP2C	NM_014974	Body
cg08754149	0.727051	0.362945	-0.364106	0.000570884	chr10	78204159	+		OpenSea	C10orf11	NM_032024	Body
cg06208382	0.450253	0.086161	-0.364092	3.73e-05	chr12	63260327	-		OpenSea	PPM1H	NM_020700	Body
cg26461855	0.715046	0.351291	-0.363755	0.00207173	chr6	30695686	+		OpenSea	FLOT1	NM_005803	3'UTR
cg02724909	0.438654	0.0751227	-0.363532	1.63e-05	chr5	149625104	+		OpenSea	CAMK2A;CAMK2A	NM_015981;NM_171825	Body;Body
cg17094249	0.470349	0.106854	-0.363495	0.0478555	chr1	24867657	+		OpenSea
cg17226446	0.710984	0.347509	-0.363475	0.000196427	chr4	154408845	-		OpenSea	KIAA0922;KIAA0922	NM_015196;NM_001131007	Body;Body
cg19896129	0.593278	0.229842	-0.363436	0.00079487	chr1	63156450	+	chr1:63153380-63154349	S_Shelf
cg00444740	0.867168	0.503949	-0.363219	0.000120336	chr8	129162178	-		OpenSea	MIR1208	NR_031613	TSS200
cg11790417	0.53686	0.174215	-0.362646	0.000931231	chr5	67089009	-		OpenSea
cg03049846	0.458007	0.0953678	-0.362639	0.000114428	chr19	33712790	-	chr19:33716312-33716751	N_Shelf	SLC7A10	NM_019849	Body
cg15145908	0.813348	0.450773	-0.362576	0.00102933	chr6	136438191	+		OpenSea	PDE7B	NM_018945	Body
cg21140160	0.674868	0.31275	-0.362118	8.63e-05	chr13	25508351	-	chr13:25506113-25506341	S_Shelf	LOC646405	NR_026730	Body
cg10462187	0.527649	0.165789	-0.36186	0.00103786	chr10	124067402	+		OpenSea	BTBD16	NM_144587	Body
cg10158598	0.897276	0.535513	-0.361762	0.000106184	chr7	47344579	-		OpenSea	TNS3	NM_022748	Body
cg16459412	0.759098	0.397532	-0.361565	0.000689094	chr13	21628825	+		OpenSea	LATS2	NM_014572	5'UTR
cg24402880	0.52125	0.159744	-0.361506	0.0161515	chr4	84035837	+		OpenSea	PLAC8;PLAC8;PLAC8;PLAC8	NM_016619;NM_001130715;NM_016619;NM_001130715	1stExon;5'UTR;5'UTR;1stExon
cg13098379	0.958087	0.596612	-0.361475	0.000342399	chr1	204839819	-		OpenSea	NFASC;NFASC;NFASC;NFASC;NFASC	NM_015090;NM_001160333;NM_001005388;NM_001005389;NM_001160332	5'UTR;5'UTR;5'UTR;5'UTR;5'UTR
cg05460486	0.845677	0.48423	-0.361447	5.02e-05	chr2	53331760	-		OpenSea
cg20998511	0.550035	0.188627	-0.361409	4e-05	chr1	206972113	+		OpenSea	IL19	NM_153758	TSS200
cg21211645	0.48587	0.124501	-0.361369	8.39e-05	chr3	45590039	+		OpenSea	LARS2	NM_015340	3'UTR
cg09548718	0.464218	0.102977	-0.361241	0.02054	chr16	17398605	-		OpenSea	XYLT1	NM_022166	Body
cg05998301	0.788789	0.427591	-0.361198	8.51e-05	chr2	224562787	-		OpenSea
cg12518626	0.782281	0.421107	-0.361174	0.000362467	chr4	121079963	+		OpenSea
cg18423737	0.943384	0.582268	-0.361116	5.22e-05	chr18	46500072	-	chr18:46501624-46502976	N_Shore
cg22729539	0.559846	0.198786	-0.36106	0.000128227	chr12	122519119	-	chr12:122516193-122517207	S_Shore	MLXIP	NM_014938	Body
cg06899491	0.864463	0.503642	-0.36082	0.00157387	chr15	73029967	+		OpenSea	BBS4	NM_033028	3'UTR
cg27397757	0.416538	0.0557266	-0.360812	0.00482093	chr1	54199825	-	chr1:54203402-54205310	N_Shelf	GLIS1;GLIS1	NM_147193;NM_147193	5'UTR;1stExon
cg03030267	0.408694	0.047928	-0.360766	1.02e-05	chr20	57394000	-		OpenSea	GNASAS;MIR298;MIR296	NR_002785;NR_030580;NR_029844	Body;TSS1500;TSS1500
cg05275153	0.975287	0.614651	-0.360636	1.63e-05	chr4	3431837	+		OpenSea	RGS12;RGS12;RGS12	NM_198229;NM_198227;NM_002926	Body;Body;Body
cg21625271	0.433412	0.072806	-0.360606	2.12e-05	chr5	143116918	+		OpenSea
cg11809014	0.455754	0.095216	-0.360538	0.00308862	chr17	39067081	-		OpenSea
cg06864260	0.782329	0.421903	-0.360427	0.00131377	chr10	17267915	+	chr10:17270430-17272617	N_Shelf
cg14290576	0.466591	0.106459	-0.360132	6.83e-05	chr9	94181612	-	chr9:94183407-94183994	N_Shore	NFIL3	NM_005384	5'UTR
cg17329859	0.754641	0.394753	-0.359888	0.000463846	chr17	81033384	-	chr17:81032582-81032959	S_Shore
cg21739584	0.524216	0.164336	-0.359881	0.000230563	chr3	187452863	-	chr3:187455330-187455843	N_Shelf	BCL6;BCL6;BCL6	NM_001706;NM_001130845;NM_001134738	5'UTR;5'UTR;TSS200
cg25578013	0.830276	0.470574	-0.359702	0.000172339	chr13	21047444	+		OpenSea	CRYL1	NM_015974	Body
cg22618337	0.543148	0.183832	-0.359316	0.000461269	chr10	115510928	+		OpenSea	C10orf81	NM_024889	TSS1500
cg07631435	0.540688	0.181389	-0.359298	0.00800989	chr11	114043903	-		OpenSea	ZBTB16;ZBTB16	NM_006006;NM_001018011	Body;Body
cg16845548	0.823055	0.464729	-0.358326	0.00144626	chr2	39834993	+		OpenSea
cg24854175	0.536837	0.178549	-0.358288	0.0101417	chr5	138126560	-		OpenSea	CTNNA1	NM_001903	Body
cg12854242	0.917802	0.559539	-0.358263	0.005084	chr15	100255130	+		OpenSea	MEF2A;MEF2A;MEF2A;MEF2A	NM_001130926;NM_001130928;NM_001130927;NM_005587	3'UTR;3'UTR;3'UTR;3'UTR
cg20772593	0.483743	0.125803	-0.357939	3.54e-05	chr5	56778651	-		OpenSea	ACTBL2	NM_001017992	TSS200
cg17802486	0.755415	0.397614	-0.357801	0.000513866	chr15	33179514	-		OpenSea	FMN1	NM_001103184	Body
cg09149118	0.60478	0.246997	-0.357783	0.00143955	chr2	187463618	+		OpenSea	ITGAV;ITGAV;ITGAV	NM_001144999;NM_001145000;NM_002210	TSS1500;Body;Body
cg00877708	0.634247	0.276765	-0.357482	0.00014371	chr6	157140947	-		OpenSea	ARID1B;ARID1B;ARID1B	NM_017519;NM_175863;NM_020732	Body;Body;Body
cg03025569	0.866746	0.509343	-0.357404	0.00044746	chr17	15586426	-		OpenSea	TRIM16	NM_006470	TSS1500
cg20184056	0.653352	0.296105	-0.357247	0.00540115	chr10	64323709	+		OpenSea	ZNF365;ZNF365	NM_199452;NM_199451	5'UTR;Body
cg15559456	0.659413	0.302258	-0.357155	0.0289539	chr1	153600790	+		OpenSea	S100A13;S100A13;S100A13;S100A1;S100A13;S100A13	NM_001024212;NM_005979;NM_001024211;NM_006271;NM_001024210;NM_001024213	TSS1500;TSS200;TSS1500;TSS200;5'UTR;TSS1500
cg21250061	0.82508	0.467938	-0.357142	0.000113766	chr9	37463344	-	chr9:37464814-37466569	N_Shore	ZBTB5	NM_014872	5'UTR
cg14381255	0.474059	0.117185	-0.356873	7.79e-05	chr13	113437214	-	chr13:113440233-113441057	N_Shelf	ATP11A;ATP11A	NM_015205;NM_032189	Body;Body
cg22741735	0.491941	0.135271	-0.35667	0.00123431	chr5	139056804	-	chr5:139056577-139056856	Island	CXXC5	NM_016463	5'UTR
cg01557792	0.436246	0.0796575	-0.356588	0.000321859	chr14	70162755	+		OpenSea	KIAA0247	NM_014734	Body
cg04346283	0.43378	0.077509	-0.356271	0.000178916	chr6	82459454	+	chr6:82461133-82463805	N_Shore	FAM46A	NM_017633	Body
cg02471028	0.541918	0.186026	-0.355891	0.000258664	chr4	1203653	+	chr4:1202956-1203200	S_Shore	LOC100130872;LOC100130872-SPON2	NR_024569;NR_033182	TSS1500;TSS1500
cg03116409	0.717193	0.361364	-0.355829	0.000272347	chr12	66042554	-		OpenSea
cg06049367	0.669805	0.31412	-0.355686	0.00490371	chr11	15139573	-	chr11:15136058-15136545	S_Shelf	INSC;INSC	NM_001031853;NM_001042536	Body;5'UTR
cg00332126	0.440019	0.0843656	-0.355653	0.00106903	chr11	44251108	+		OpenSea	EXT2;EXT2	NM_207122;NM_000401	Body;Body
cg07967665	0.814216	0.458573	-0.355643	4.18e-05	chr16	27542328	-		OpenSea	GTF3C1	NM_001520	Body
cg10335798	0.508768	0.153134	-0.355634	0.000328023	chr7	50774202	+		OpenSea	GRB10;GRB10;GRB10;GRB10	NM_001001555;NM_001001549;NM_001001550;NM_005311	5'UTR;Body;TSS1500;Body
cg05552490	0.546966	0.191476	-0.35549	0.000289326	chr6	43952511	+		OpenSea
cg15236063	0.724738	0.369343	-0.355395	0.000435183	chr3	53919558	-	chr3:53915731-53916320	S_Shelf	SELK	NM_021237	3'UTR
cg24052817	0.553498	0.198244	-0.355254	6.42e-05	chr1	64355752	+		OpenSea	ROR1;ROR1	NM_005012;NM_001083592	Body;Body
cg07447769	0.470967	0.115868	-0.3551	5.66e-05	chr13	24723265	+		OpenSea
cg09217644	0.62122	0.266695	-0.354524	0.000398831	chr2	71942013	-		OpenSea
cg25009366	0.920025	0.565502	-0.354523	5.37e-05	chr15	89850317	+		OpenSea	FANCI;FANCI	NM_001113378;NM_018193	Body;Body
cg13570892	0.795445	0.440959	-0.354485	0.000225962	chr15	45449437	-		OpenSea	DUOX1;DUOX1	NM_175940;NM_017434	Body;Body
cg23982461	0.815362	0.460956	-0.354406	0.0355769	chr3	158955027	+		OpenSea	IQCJ;IQCJ	NM_001042706;NM_001042705	Body;Body
cg03745013	0.436654	0.0822569	-0.354397	8.66e-05	chr1	206516628	-		OpenSea	SRGAP2;SRGAP2;SRGAP2	NM_001170637;NM_015326;NM_001042758	Body;Body;Body
cg07623116	0.654394	0.300555	-0.353839	0.000130815	chr2	233734064	-		OpenSea	C2orf82	NM_206895	TSS1500
cg25560924	0.868578	0.514952	-0.353626	0.000601036	chr4	72246676	+		OpenSea	SLC4A4;SLC4A4;SLC4A4	NM_001134742;NM_001098484;NM_003759	Body;Body;Body
cg02415020	0.470154	0.117036	-0.353118	0.000269573	chr1	246019678	-		OpenSea	SMYD3;SMYD3	NM_022743;NM_001167740	Body;Body
cg07993586	0.754334	0.401294	-0.35304	0.000599318	chr7	157204960	+	chr7:157206934-157207348	N_Shore	DNAJB6	NM_058246	Body
cg02980249	0.682462	0.32952	-0.352942	8.61e-05	chr6	31760762	-	chr6:31763240-31763905	N_Shelf	VARS	NM_006295	Body
cg03139388	0.731919	0.37947	-0.35245	0.00167926	chr17	79394412	+	chr17:79393341-79393742	S_Shore	BAHCC1	NM_001080519	Body
cg09115713	0.835551	0.483132	-0.352419	0.00350052	chr16	88832476	-		OpenSea	FAM38A	NM_001142864	Body
cg10010036	0.832723	0.480379	-0.352344	3.83e-05	chr2	66761776	-		OpenSea	MEIS1	NM_002398	Body
cg08514385	0.395534	0.0432502	-0.352284	0.000225758	chr13	32596585	-		OpenSea
cg20584157	0.424762	0.0725084	-0.352253	0.046714	chr3	64149428	-		OpenSea	PRICKLE2	NM_198859	Body
cg17327217	0.610585	0.25836	-0.352225	7.46e-05	chr2	26617941	+		OpenSea	SELI	NM_033505	3'UTR
cg06569229	0.382003	0.0298441	-0.352159	0.000647766	chr11	92601301	-	chr11:92599941-92600345	S_Shore	FAT3	NM_001008781	Body
cg08167466	0.786492	0.434379	-0.352112	0.0092452	chr13	48073444	-		OpenSea
cg22414262	0.611993	0.260012	-0.351981	2.78e-05	chr21	37092967	+		OpenSea	MIR802	NR_030414	TSS200
cg02279181	0.4873	0.135342	-0.351958	0.000377891	chr5	71957579	-		OpenSea
cg24384816	0.490157	0.13824	-0.351917	0.00339119	chr20	35972312	+	chr20:35974177-35974913	N_Shore	SRC	NM_005417	TSS1500
cg06034711	0.731766	0.379924	-0.351842	8.8e-05	chr8	49812564	-		OpenSea
cg09712306	0.684769	0.333094	-0.351675	0.00164762	chr20	54949299	+		OpenSea	AURKA;AURKA;AURKA;AURKA;AURKA;AURKA	NM_198437;NM_198436;NM_198434;NM_198435;NM_003600;NM_198433	Body;Body;Body;Body;Body;Body
cg07840446	0.544657	0.19303	-0.351627	0.0085948	chr4	169690674	-		OpenSea	PALLD;PALLD;PALLD	NM_016081;NM_001166109;NM_001166108	Body;Body;Body
cg27252776	0.477485	0.126041	-0.351444	2.12e-05	chr3	124564252	+		OpenSea	ITGB5	NM_002213	Body
cg00489066	0.919601	0.56819	-0.351411	1.69e-05	chr11	94525186	-		OpenSea	AMOTL1	NM_130847	Body
cg06907033	0.467717	0.116332	-0.351385	0.000324122	chr1	54873990	+	chr1:54870853-54872476	S_Shore
cg21582611	0.583929	0.232694	-0.351235	0.000432876	chr13	114059771	+	chr13:114056100-114056577	S_Shelf
cg15543534	0.461848	0.110627	-0.351221	0.000569891	chr1	55035905	-		OpenSea	ACOT11;ACOT11	NM_015547;NM_147161	Body;Body
cg07946977	0.567851	0.216673	-0.351178	0.0340666	chr1	221886639	-		OpenSea	DUSP10;DUSP10;DUSP10	NM_144728;NM_007207;NM_144729	5'UTR;Body;5'UTR
cg08003353	0.406641	0.0558103	-0.350831	0.00436938	chr13	31407120	+		OpenSea
cg01706991	0.84042	0.489802	-0.350619	0.000332011	chr8	104185501	-		OpenSea	BAALC;BAALC	NM_024812;NM_001024372	Body;Body
cg17852932	0.64216	0.291545	-0.350615	0.00102293	chr5	131596064	-	chr5:131593039-131593813	S_Shelf	PDLIM4;PDLIM4	NM_003687;NM_001131027	Body;Body
cg20583141	0.599719	0.249119	-0.350601	0.000970934	chr14	88461098	-	chr14:88459118-88459689	S_Shore	GALC;GALC	NM_000153;NM_001037525	TSS1500;TSS1500
cg18724912	0.86375	0.513163	-0.350587	0.0470052	chr7	75357247	+		OpenSea	HIP1	NM_005338	Body
cg22499893	0.826149	0.475732	-0.350417	2.36e-05	chr1	24307535	-	chr1:24306363-24307017	S_Shore	SFRS13A;SFRS13A	NM_054016;NM_006625	TSS1500;TSS1500
cg10992219	0.529766	0.179523	-0.350243	0.000189196	chr8	53608045	+		OpenSea	RB1CC1;RB1CC1	NM_001083617;NM_014781	5'UTR;5'UTR
cg25938569	0.822085	0.471877	-0.350208	3.9e-05	chr1	31894682	-		OpenSea	SERINC2	NM_178865	Body
cg20781516	0.566252	0.216131	-0.350121	0.000495759	chr1	201153815	+		OpenSea
cg05834036	0.553235	0.203203	-0.350032	0.0254478	chr4	55063893	-		OpenSea
cg14508696	0.474449	0.124434	-0.350015	0.000426765	chr15	74199578	-		OpenSea
cg21391373	0.835598	0.485597	-0.35	0.00128585	chr6	112306329	+		OpenSea
cg08651517	0.635983	0.285992	-0.349991	0.00012879	chr1	110888403	+		OpenSea	RBM15	NM_022768	3'UTR
cg03660096	0.914588	0.56472	-0.349868	1.63e-05	chr8	1970040	-	chr8:1971909-1972406	N_Shore
cg01636184	0.817075	0.467259	-0.349817	0.000255852	chr11	8895695	-	chr11:8892072-8892794	S_Shelf	ST5	NM_005418	5'UTR
cg15830572	0.441732	0.0919225	-0.34981	1.27e-05	chr1	1593874	-	chr1:1590073-1590942	S_Shelf	CDK11B;CDK11B;CDK11B;CDK11B;CDK11B;LOC728661;CDK11B	NM_033493;NM_033489;NM_033486;NM_033488;NM_033492;NM_001110781;NM_033487	Body;Body;Body;Body;Body;3'UTR;5'UTR
cg19312305	0.668123	0.318393	-0.349731	0.00050508	chr18	56117016	+		OpenSea	MIR122	NR_029667	TSS1500
cg01699600	0.385761	0.0360599	-0.349701	0.0028842	chr16	88844726	-	chr16:88844943-88845205	N_Shore	FAM38A	NM_001142864	Body
cg25857695	0.558014	0.208343	-0.349671	0.00199901	chr3	180100722	-		OpenSea
cg17370823	0.629665	0.280122	-0.349543	0.01834	chr2	202907179	+		OpenSea
cg08180025	0.824132	0.474733	-0.349399	0.000829022	chr7	5682666	+		OpenSea	RNF216;RNF216	NM_207111;NM_207116	Body;Body
cg13644645	0.419873	0.0706075	-0.349266	0.000783141	chr6	44081549	+		OpenSea	MRPL14	NM_032111	3'UTR
cg05005073	0.510938	0.161748	-0.34919	0.00731821	chr1	39513326	-		OpenSea
cg12338137	0.870252	0.521492	-0.34876	1.89e-05	chr2	218701429	+		OpenSea	TNS1	NM_022648	Body
cg14276794	0.507057	0.158381	-0.348676	0.0253851	chr11	10591000	+		OpenSea	LYVE1	NM_006691	TSS1500
cg26779305	0.45948	0.11095	-0.34853	0.000208414	chr17	11985228	+		OpenSea	MAP2K4;MIR744	NM_003010;NR_030613	Body;Body
cg05155319	0.808414	0.460011	-0.348403	5.18e-05	chr4	109355164	+		OpenSea
cg09360044	0.47573	0.127408	-0.348322	9.37e-05	chr2	68557960	+		OpenSea
cg21740177	0.590682	0.242639	-0.348043	0.00190537	chr3	119381682	+		OpenSea
cg02515739	0.61387	0.266109	-0.347761	0.000728636	chr3	140787055	-	chr3:140784809-140785481	S_Shore	SPSB4	NM_080862	Body
cg18815957	0.676151	0.328431	-0.34772	0.00355735	chr11	85666533	-		OpenSea
cg05892024	0.622576	0.274942	-0.347634	0.000190749	chr7	553412	+	chr7:556611-562845	N_Shelf	PDGFA;PDGFA	NM_002607;NM_033023	Body;Body
cg05885688	0.759758	0.412172	-0.347586	0.000517942	chr8	41628552	+	chr8:41624555-41625380	S_Shelf	ANK1;ANK1;ANK1;ANK1;ANK1	NM_020476;NM_020475;NM_001142446;NM_020477;NM_000037	Body;Body;Body;Body;Body
cg25027367	0.645903	0.298362	-0.347541	0.00056776	chr17	63100218	-	chr17:63096756-63097000	S_Shelf
cg07745671	0.48673	0.13927	-0.34746	0.00300732	chr3	177272848	+		OpenSea
cg16324409	0.692889	0.34558	-0.347309	0.00804734	chr4	3416370	-	chr4:3414681-3415353	S_Shore	RGS12;RGS12;RGS12	NM_198229;NM_198227;NM_002926	Body;Body;Body
cg26440261	0.395048	0.0479106	-0.347137	0.000580657	chr7	229594	+	chr7:231272-231539	N_Shore	FAM20C	NM_020223	Body
cg12196045	0.487706	0.140657	-0.347049	8.12e-05	chr12	116997185	+		OpenSea	MAP1LC3B2;MAP1LC3B2	NM_001085481;NM_001085481	5'UTR;1stExon
cg07293188	0.675138	0.328658	-0.34648	0.000218904	chr3	38209834	-	chr3:38206498-38207642	S_Shelf	OXSR1	NM_005109	Body
cg25388715	0.936274	0.589811	-0.346463	0.00253264	chr10	115468942	-		OpenSea	CASP7;CASP7;CASP7;CASP7	NM_033339;NM_001227;NM_033338;NM_033340	Body;Body;Body;Body
cg02886132	0.4989	0.152456	-0.346444	0.000187385	chr7	72296854	-	chr7:72298512-72298988	N_Shore	TYW1B;TYW1B	NM_001145441;NM_001145440	Body;Body
cg14583299	0.90323	0.557119	-0.346111	0.00420193	chr6	85229391	+		OpenSea
cg07054804	0.421199	0.0751133	-0.346086	0.000137233	chr11	10621492	-		OpenSea	MRVI1;MRVI1;MRVI1;MRVI1	NM_001100167;NM_001100163;NM_130385;NM_001098579	Body;Body;Body;Body
cg06419268	0.373875	0.0278806	-0.345995	1.87e-05	chr1	206879950	-		OpenSea	MAPKAPK2;MAPKAPK2	NM_032960;NM_004759	Body;Body
cg26541780	0.580284	0.234463	-0.345822	0.000217891	chr1	156217981	+	chr1:156215368-156215899	S_Shelf	PAQR6;PAQR6	NM_198406;NM_024897	TSS200;TSS200
cg23246886	0.887699	0.542064	-0.345635	0.00189306	chr4	99552952	+		OpenSea	TSPAN5	NM_005723	Body
cg11200136	0.489112	0.143737	-0.345375	5.66e-05	chr17	48258695	+		OpenSea
cg19998289	0.856994	0.511991	-0.345003	0.00169787	chr12	121861616	+		OpenSea	RNF34;RNF34	NM_025126;NM_194271	3'UTR;3'UTR
cg26306154	0.903895	0.559171	-0.344724	0.00107386	chr3	15124620	-		OpenSea	ZFYVE20	NM_022340	Body
cg06373240	0.793273	0.448619	-0.344654	5.32e-05	chr19	30162566	-	chr19:30164768-30165556	N_Shelf	PLEKHF1	NM_024310	5'UTR
cg02853524	0.550964	0.206323	-0.344641	0.000549227	chr3	145768808	+		OpenSea
cg24065641	0.439278	0.0947216	-0.344557	0.000626234	chr17	69357976	+		OpenSea
cg02774282	0.623297	0.278871	-0.344425	0.000126319	chr6	109615419	-	chr6:109611449-109612230	S_Shelf	CCDC162	NR_028595	TSS200
cg16801797	0.584748	0.240455	-0.344293	5.14e-05	chr11	20043509	-		OpenSea	NAV2;NAV2;NAV2;NAV2	NM_001111019;NM_182964;NM_001111018;NM_145117	TSS1500;Body;Body;Body
cg01279418	0.899822	0.555545	-0.344277	0.000689426	chr16	89623374	-	chr16:89626644-89627869	N_Shelf	SPG7	NM_003119	Body
cg11994390	0.858661	0.514618	-0.344043	0.00267901	chr7	30287790	-		OpenSea
cg25491905	0.45094	0.107031	-0.343909	0.00966189	chr11	119288752	-	chr11:119292689-119292891	N_Shelf	THY1	NM_006288	3'UTR
cg24980709	0.580454	0.236565	-0.343889	0.00967527	chr2	241851343	-		OpenSea
cg04872603	0.402483	0.0586831	-0.3438	0.000833134	chr1	36594217	-	chr1:36590761-36591121	S_Shelf
cg04499701	0.762362	0.418571	-0.343791	0.000659954	chr11	111312453	-		OpenSea
cg06601266	0.57817	0.234735	-0.343435	0.000562811	chr10	121620547	-		OpenSea	C10orf119	NM_024834	Body
cg02683621	0.85223	0.508873	-0.343358	0.000192851	chr7	150100820	+	chr7:150101906-150102968	N_Shore
cg01727585	0.69383	0.350562	-0.343268	0.0107337	chr15	86313372	-	chr15:86312153-86313047	S_Shore	KLHL25	NM_022480	5'UTR
cg03621504	0.53287	0.189658	-0.343211	0.000185539	chr12	116571240	+		OpenSea	MED13L	NM_015335	Body
cg13902829	0.799265	0.456061	-0.343204	0.0234057	chr11	108831036	+		OpenSea
cg01114989	0.831743	0.4886	-0.343144	0.00137313	chr16	67757411	+	chr16:67752849-67753446	S_Shelf	RANBP10	NM_020850	3'UTR
cg20778600	0.64393	0.300872	-0.343058	0.000199729	chr4	152090378	-		OpenSea	SH3D19;SH3D19;SH3D19	NM_001128924;NM_001128923;NM_001009555	Body;Body;Body
cg14060417	0.570684	0.227638	-0.343046	9.96e-05	chr12	112746621	+		OpenSea
cg12133664	0.629145	0.286187	-0.342958	0.00077931	chr12	94217493	+		OpenSea	CRADD	NM_003805	Body
cg07092111	0.535385	0.192508	-0.342877	0.00125708	chr10	32621403	+		OpenSea	EPC1	NM_025209	Body
cg23975251	0.81039	0.467577	-0.342813	0.00139071	chr1	10604446	-		OpenSea	PEX14	NM_004565	Body
cg07698039	0.539417	0.196646	-0.342771	0.000166879	chr10	4540959	+		OpenSea
cg16466334	0.56271	0.220365	-0.342345	2.11e-05	chr11	102714358	+		OpenSea	MMP3	NM_002422	TSS200
cg02378006	0.434529	0.0923734	-0.342156	0.000130815	chr10	73026288	+		OpenSea	UNC5B	NM_170744	Body
cg10797850	0.522955	0.180885	-0.34207	0.000565651	chr14	105213611	+		OpenSea	ADSSL1;ADSSL1	NM_199165;NM_152328	3'UTR;3'UTR
cg12973294	0.921443	0.579408	-0.342035	3.8e-05	chr4	119869807	+		OpenSea	SYNPO2;SYNPO2;SYNPO2	NM_001128934;NM_133477;NM_001128933	Body;Body;Body
cg20502977	0.612482	0.270646	-0.341835	0.00138143	chr2	238235136	+		OpenSea	COL6A3;COL6A3;COL6A3	NM_004369;NM_057166;NM_057167	Body;Body;Body
cg09266144	0.740925	0.399109	-0.341816	0.00325679	chr14	73075591	-		OpenSea
cg00907842	0.571703	0.230062	-0.34164	0.00189955	chr5	39219245	+		OpenSea	FYB;FYB	NM_001465;NM_199335	5'UTR;5'UTR
cg11444072	0.610126	0.268527	-0.341599	0.000457321	chr2	9427798	-		OpenSea	ASAP2;ASAP2	NM_001135191;NM_003887	Body;Body
cg26217846	0.726214	0.384653	-0.341561	4.6e-05	chr5	140895708	+	chr5:140892913-140893189	S_Shelf	DIAPH1;DIAPH1	NM_005219;NM_001079812	3'UTR;3'UTR
cg18306516	0.440738	0.0992154	-0.341523	2.78e-05	chr10	81103258	+	chr10:81107082-81107488	N_Shelf
cg18416503	0.423283	0.0818378	-0.341445	3.33e-05	chr14	93475974	+		OpenSea	ITPK1;ITPK1;ITPK1	NM_001142593;NM_014216;NM_001142594	Body;Body;Body
cg08776660	0.841734	0.500371	-0.341363	0.000547493	chr16	1670473	-		OpenSea	CRAMP1L	NM_020825	Body
cg10902738	0.683355	0.342007	-0.341348	0.000463846	chr8	134895500	-		OpenSea
cg05528339	0.491502	0.150377	-0.341124	9.72e-05	chr2	64064409	-	chr2:64067892-64068906	N_Shelf
cg04163595	0.763386	0.422385	-0.341	0.000306197	chr14	53511232	-		OpenSea	DDHD1;DDHD1;DDHD1	NM_001160147;NM_030637;NM_001160148	3'UTR;3'UTR;3'UTR
cg14526825	0.526351	0.185442	-0.340909	0.000610861	chr21	46646076	+		OpenSea	ADARB1;ADARB1;ADARB1;ADARB1;ADARB1;ADARB1;ADARB1	NM_015833;NR_027674;NM_001112;NM_001160230;NR_027672;NM_015834;NR_027673	3'UTR;Body;3'UTR;3'UTR;Body;3'UTR;Body
cg04972459	0.582068	0.241213	-0.340855	0.000202944	chr1	9460204	+		OpenSea
cg01357958	0.75746	0.416767	-0.340693	0.000209954	chr17	43340592	-	chr17:43339124-43339832	S_Shore	LOC100133991;MAP3K14;LOC100133991;C17orf46	NR_024435;NM_003954;NR_024434;NM_152343	Body;3'UTR;Body;TSS1500
cg15143268	0.727103	0.38685	-0.340254	0.0100933	chr5	14405920	+		OpenSea	TRIO	NM_007118	Body
cg15171154	0.490719	0.150475	-0.340244	9.96e-05	chr3	30722557	+		OpenSea	TGFBR2;TGFBR2	NM_001024847;NM_003242	Body;Body
cg13633964	0.465208	0.125273	-0.339935	0.000401766	chr10	95329303	-	chr10:95326229-95327108	S_Shelf	GPR120	NM_181745	Body
cg05871601	0.774149	0.434536	-0.339613	0.000253128	chr11	73140418	+		OpenSea	FAM168A	NM_015159	Body
cg14012686	0.646725	0.307309	-0.339416	0.00590696	chr2	74785750	+	chr2:74781494-74782685	S_Shelf	C2orf65	NM_138804	3'UTR
cg26521448	0.73134	0.392004	-0.339337	0.000469831	chr16	11876426	-		OpenSea	ZC3H7A	NM_014153	TSS200
cg16822666	0.514989	0.175665	-0.339324	6.58e-05	chr17	35656660	-		OpenSea	ACACA;ACACA;ACACA;ACACA;ACACA;ACACA;ACACA	NM_198838;NM_198839;NM_198837;NM_198834;NM_198838;NM_198837;NM_198836	5'UTR;Body;5'UTR;Body;1stExon;1stExon;Body
cg10102102	0.840164	0.500934	-0.339231	0.000130815	chr14	62129058	+		OpenSea
cg04528720	0.5949	0.255737	-0.339163	0.0106072	chr16	83962037	-		OpenSea
cg06462065	0.708816	0.369675	-0.33914	5.62e-05	chr19	55885168	-	chr19:55889005-55889476	N_Shelf
cg03666350	0.690156	0.351087	-0.339069	0.00141493	chr2	46662132	-		OpenSea
cg17425590	0.686704	0.34771	-0.338994	0.00363094	chr1	229830303	-		OpenSea
cg03535079	0.415039	0.0761617	-0.338877	0.00160276	chr8	48523498	-		OpenSea	KIAA0146	NM_001080394	Body
cg11173822	0.693357	0.354629	-0.338728	4.81e-05	chr5	101925501	+		OpenSea
cg23599820	0.43056	0.0920023	-0.338557	7.97e-05	chr17	73456199	+	chr17:73452534-73452898	S_Shelf	KIAA0195	NM_014738	5'UTR
cg25369757	0.411459	0.0729697	-0.338489	2.21e-05	chr3	27722447	+		OpenSea
cg14569771	0.569057	0.230643	-0.338414	0.000952529	chr4	153022369	-		OpenSea
cg21679402	0.855226	0.517487	-0.337738	0.0014919	chr2	242569305	+	chr2:242572311-242572702	N_Shelf	THAP4	NM_015963	Body
cg20860112	0.748555	0.410939	-0.337616	3.48e-05	chr4	13333557	-		OpenSea	HSP90AB2P	NR_003132	TSS1500
cg02013741	0.60029	0.262757	-0.337533	0.0011641	chr15	67006698	-		OpenSea	SMAD6;SMAD6;SMAD6	NM_001142861;NR_027654;NM_005585	Body;Body;Body
cg06963192	0.637681	0.300181	-0.3375	0.0252979	chr1	172557938	-		OpenSea	C1orf9;C1orf9	NM_016227;NM_014283	Body;Body
cg19717326	0.444196	0.10737	-0.336827	0.00137085	chr19	54370016	+	chr19:54371854-54372990	N_Shore	MYADM;MYADM;MYADM	NM_001020819;NM_138373;NM_001020820	TSS1500;TSS1500;5'UTR
cg07498426	0.803251	0.466466	-0.336786	0.00250747	chr11	125952694	+		OpenSea
cg26913669	0.670594	0.333834	-0.33676	0.00395849	chr1	103574958	+		OpenSea	COL11A1;COL11A1;COL11A1;COL11A1	NM_001168249;NM_080629;NM_080630;NM_001854	TSS1500;TSS1500;TSS1500;TSS1500
cg04737759	0.42137	0.0846337	-0.336736	1.47e-05	chr6	155253937	+		OpenSea
cg10946423	0.870499	0.533968	-0.336531	8.29e-05	chr20	44565633	+	chr20:44562892-44564220	S_Shore	PCIF1	NM_022104	5'UTR
cg24039081	0.444504	0.108009	-0.336496	1.47e-05	chr3	197155143	-		OpenSea
cg17508434	0.896292	0.56001	-0.336282	5.38e-05	chr7	97831974	-	chr7:97834643-97835193	N_Shelf	LMTK2	NM_014916	Body
cg08766256	0.74574	0.409472	-0.336268	0.00015607	chr16	81527504	+		OpenSea	CMIP;CMIP	NM_030629;NM_198390	TSS1500;Body
cg08418872	0.428769	0.0925338	-0.336235	0.000426918	chr12	6442954	+		OpenSea	TNFRSF1A	NM_001065	Body
cg01578632	0.403351	0.0672996	-0.336051	3.77e-05	chr16	69958298	-		OpenSea	WWP2;WWP2	NM_199424;NM_007014	TSS1500;Body
cg05435993	0.525243	0.1892	-0.336043	0.00013279	chr3	50239406	+	chr3:50242550-50243589	N_Shelf
cg11952914	0.751684	0.415694	-0.33599	0.000325342	chr1	8800647	-		OpenSea	RERE;RERE	NM_012102;NM_001042681	5'UTR;5'UTR
cg23791626	0.483711	0.147723	-0.335988	3.62e-05	chr17	65542892	-		OpenSea	PITPNC1;PITPNC1	NM_181671;NM_012417	Body;Body
cg10594543	0.40052	0.0646022	-0.335918	8.05e-05	chr5	33649717	-		OpenSea	ADAMTS12	NM_030955	Body
cg18977283	0.61183	0.275941	-0.335889	0.00308036	chr6	29579492	+		OpenSea	GABBR1;GABBR1;GABBR1	NM_021904;NM_021903;NM_001470	Body;Body;Body
cg01165159	0.608692	0.272814	-0.335878	0.00051447	chr4	148787393	+		OpenSea	ARHGAP10	NM_024605	Body
cg00326131	0.688911	0.353225	-0.335686	0.000739738	chr2	74668477	-	chr2:74667593-74669403	Island	RTKN;RTKN;RTKN	NM_001015055;NM_033046;NM_001015056	Body;TSS1500;TSS1500
cg01003815	0.48555	0.150166	-0.335384	0.00278248	chr9	5184060	+	chr9:5185333-5185780	N_Shore	INSL6	NM_007179	Body
cg11288686	0.422373	0.0870224	-0.335351	7.95e-05	chr12	29735807	+		OpenSea	TMTC1	NM_175861	Body
cg00001593	0.89795	0.562702	-0.335247	0.000537067	chr1	170490434	-		OpenSea
cg27591920	0.424035	0.088835	-0.3352	0.000979255	chr2	111918681	-		OpenSea	BCL2L11;BCL2L11	NM_006538;NM_138621	Body;Body
cg07229001	0.423724	0.0886679	-0.335056	9.35e-05	chr15	70897224	+		OpenSea
cg26646203	0.462643	0.127732	-0.334911	0.000185539	chr4	170925670	+		OpenSea	MFAP3L;MFAP3L	NM_021647;NM_001009554	Body;TSS1500
cg22675767	0.773755	0.438877	-0.334877	0.000497269	chr1	1234367	+		OpenSea	ACAP3	NM_030649	Body
cg19435731	0.781731	0.446869	-0.334862	0.00173458	chr11	110182557	+		OpenSea
cg17021798	0.519478	0.184828	-0.334649	0.000401818	chr7	226444	-	chr7:223970-225989	S_Shore	FAM20C	NM_020223	Body
cg09621603	0.447938	0.113415	-0.334523	0.00504655	chr10	128210076	-		OpenSea	C10orf90	NM_001004298	TSS200
cg13146040	0.408086	0.0736773	-0.334409	1.21e-05	chr12	125004853	+	chr12:125002880-125003101	S_Shore	NCOR2;NCOR2	NM_006312;NM_001077261	5'UTR;5'UTR
cg07891862	0.726409	0.392004	-0.334405	0.000649366	chr8	141774605	+		OpenSea	PTK2;PTK2	NM_153831;NM_005607	Body;Body
cg19885001	0.506412	0.172035	-0.334378	0.000333057	chr13	50388665	-		OpenSea
cg27511461	0.659163	0.325072	-0.334091	0.000118939	chr10	13181534	-		OpenSea
cg24608504	0.832128	0.49806	-0.334068	0.00960301	chr2	54760330	+		OpenSea	SPTBN1	NM_003128	Body
cg08802944	0.551776	0.217731	-0.334045	0.0033008	chr12	53874760	+		OpenSea	PCBP2;PCBP2;PCBP2;PCBP2;PCBP2;PCBP2;PCBP2;MAP3K12	NM_031989;NM_001128911;NM_001128912;NM_001128913;NM_001098620;NM_001128914;NM_005016;NM_006301	3'UTR;3'UTR;3'UTR;3'UTR;3'UTR;3'UTR;3'UTR;3'UTR
cg10030250	0.692222	0.358407	-0.333815	0.0005109	chr16	55540152	+	chr16:55542920-55543274	N_Shelf	MMP2;MMP2	NM_004530;NM_001127891	3'UTR;3'UTR
cg07891268	0.431231	0.0975131	-0.333718	0.000309417	chr17	3794118	-	chr17:3795519-3796868	N_Shore	CAMKK1;CAMKK1;CAMKK1	NM_172207;NM_172206;NM_032294	5'UTR;TSS200;5'UTR
cg08078648	0.381892	0.0483889	-0.333504	0.000817977	chr2	236236591	-		OpenSea
cg19213703	0.66929	0.335818	-0.333471	0.0276781	chr3	177554561	-		OpenSea
cg14096074	0.653876	0.320434	-0.333442	0.00687969	chr9	34255149	+		OpenSea	KIF24	NM_194313	Body
cg22012476	0.507287	0.173938	-0.333349	0.000120547	chr1	168664941	-		OpenSea	DPT	NM_001937	3'UTR
cg22686722	0.516564	0.183357	-0.333207	0.0121218	chr15	62747350	-		OpenSea
cg03224627	0.465725	0.13267	-0.333055	2.81e-05	chr1	177896505	-		OpenSea
cg09648454	0.416226	0.0833906	-0.332836	1.99e-05	chr16	48157560	+		OpenSea	ABCC12	NM_033226	Body
cg08479629	0.659665	0.326835	-0.33283	7.88e-05	chr2	19387323	+		OpenSea
cg15392124	0.731877	0.39909	-0.332786	0.000975287	chr5	123970889	+		OpenSea
cg00539360	0.393076	0.060373	-0.332703	0.000173654	chr6	43737136	+	chr6:43737632-43739852	N_Shore	VEGFA;VEGFA;VEGFA;VEGFA;VEGFA;VEGFA;VEGFA;VEGFA;VEGFA;VEGFA;VEGFA;VEGFA;VEGFA;VEGFA;VEGFA;VEGFA	NM_001171622;NM_001171625;NM_001171623;NM_001025370;NM_001025368;NM_001171627;NM_001033756;NM_001171630;NM_001171626;NM_001025366;NM_001171628;NM_001171629;NM_003376;NM_001171624;NM_001025369;NM_001025367	TSS1500;TSS1500;TSS1500;TSS1500;TSS1500;TSS1500;TSS1500;TSS1500;TSS1500;TSS1500;TSS1500;TSS1500;TSS1500;TSS1500;TSS1500;TSS1500
cg26455386	0.486169	0.153478	-0.332691	0.00414519	chr17	16999983	-		OpenSea	MPRIP;MPRIP	NM_015134;NM_201274	Body;Body
cg23000806	0.451097	0.11857	-0.332527	8.02e-05	chr8	48854968	+		OpenSea	PRKDC;PRKDC	NM_001081640;NM_006904	Body;Body
cg04697265	0.509114	0.176593	-0.332521	0.000469831	chr11	130683700	+		OpenSea
cg16397968	0.724268	0.391979	-0.332288	0.00102873	chr10	3164740	-	chr10:3160888-3161107	S_Shelf	PFKP	NM_002627	Body
cg25704562	0.908937	0.576696	-0.332242	0.000205479	chr3	171972598	+		OpenSea	FNDC3B;FNDC3B	NM_001135095;NM_022763	Body;Body
cg21336456	0.816432	0.484208	-0.332224	0.00144729	chr2	101014002	-		OpenSea	CHST10	NM_004854	Body
cg05877768	0.853592	0.521387	-0.332205	0.000504127	chr10	34427076	+		OpenSea	PARD3	NM_019619	Body
cg09839874	0.528508	0.196309	-0.332199	0.000478093	chr16	66604187	-	chr16:66600024-66600619	S_Shelf	CMTM1;CMTM1;CMTM1;CMTM1;CMTM1;CMTM1;CMTM1;CMTM1	NM_181271;NM_181270;NM_181269;NM_181296;NM_181283;NM_052999;NM_181268;NM_181272	Body;Body;Body;Body;Body;Body;Body;Body
cg15907965	0.893879	0.561781	-0.332099	0.000143499	chr10	89430272	+		OpenSea	PAPSS2;PAPSS2	NM_004670;NM_001015880	Body;Body
cg00559439	0.761379	0.429415	-0.331964	0.00444964	chr3	11672517	+		OpenSea	VGLL4;VGLL4	NM_014667;NM_001128219	Body;Body
cg22918434	0.779694	0.447744	-0.331949	0.0011222	chr12	31189289	+		OpenSea
cg26338428	0.799371	0.467461	-0.33191	0.00872745	chr4	148767763	-		OpenSea	ARHGAP10	NM_024605	Body
cg08243465	0.458678	0.126815	-0.331863	5.25e-05	chr20	56274036	+		OpenSea	PMEPA1;PMEPA1;PMEPA1;PMEPA1	NM_199171;NM_199170;NM_199169;NM_020182	5'UTR;5'UTR;Body;Body
cg07150830	0.421212	0.0894402	-0.331772	0.0121023	chr17	26127542	-		OpenSea	NOS2;NOS2	NM_000625;NM_000625	1stExon;5'UTR
cg23081855	0.636241	0.3045	-0.33174	0.00141421	chr7	134889789	-		OpenSea	WDR91	NM_014149	Body
cg19030814	0.638914	0.307246	-0.331668	0.00666616	chr1	232600205	-		OpenSea	SIPA1L2	NM_020808	Body
cg19778647	0.40702	0.0753941	-0.331626	0.0150438	chr12	24974720	+		OpenSea	BCAT1	NM_005504	Body
cg00008612	0.571719	0.240095	-0.331624	0.0204705	chr13	60726243	-		OpenSea	DIAPH3	NM_001042517	Body
cg26639146	0.793021	0.461399	-0.331622	0.000420431	chr12	6323224	+		OpenSea	CD9	NM_001769	Body
cg04910041	0.75807	0.426534	-0.331535	0.000133667	chr8	22877791	+		OpenSea	TNFRSF10B;TNFRSF10B;TNFRSF10B	NM_003842;NM_147187;NR_027140	3'UTR;3'UTR;Body
cg15973546	0.459831	0.128333	-0.331498	0.000597157	chr10	104429532	-		OpenSea
cg22960833	0.423122	0.0918189	-0.331303	8.28e-05	chr19	4988763	+	chr19:4986182-4986405	S_Shelf	KDM4B	NM_015015	5'UTR
cg16360668	0.862549	0.53127	-0.331279	6.46e-05	chr1	19265059	-		OpenSea	IFFO2	NM_001136265	Body
cg06528773	0.434023	0.102766	-0.331257	5.32e-05	chr11	62382998	-	chr11:62379638-62380556	S_Shelf	B3GAT3	NM_012200	3'UTR
cg09976157	0.520346	0.189182	-0.331163	0.0135195	chr6	27816164	-		OpenSea
cg03683087	0.411917	0.0807991	-0.331118	0.00806271	chr10	114746071	-		OpenSea	TCF7L2;TCF7L2;TCF7L2;TCF7L2;TCF7L2;TCF7L2	NM_001146284;NM_001146285;NM_030756;NM_001146274;NM_001146286;NM_001146283	Body;Body;Body;Body;Body;Body
cg07034563	0.560773	0.229726	-0.331047	0.000204433	chr5	176919739	+	chr5:176918574-176919659	S_Shore	PDLIM7;PDLIM7;PDLIM7	NM_005451;NM_213636;NM_203352	Body;Body;Body
cg25874148	0.734493	0.403549	-0.330945	0.000696168	chr13	36497471	-		OpenSea	MIR548F5;DCLK1	NR_031646;NM_004734	Body;Body
cg05887270	0.704853	0.373942	-0.330911	0.00595073	chr1	26129627	-		OpenSea	SEPN1;SEPN1	NM_206926;NM_020451	Body;Body
cg19175193	0.819246	0.48871	-0.330536	0.00302385	chr6	41007450	-		OpenSea	UNC5CL	NM_173561	TSS1500
cg05868491	0.817498	0.486997	-0.330501	0.00389748	chr2	153339703	+		OpenSea	FMNL2	NM_052905	Body
cg03071245	0.481997	0.151655	-0.330342	9.03e-05	chr13	37463034	+		OpenSea	SMAD9;SMAD9	NM_001127217;NM_005905	5'UTR;5'UTR
cg06827256	0.530154	0.200088	-0.330066	0.00894391	chr1	226311603	-	chr1:226308959-226310476	S_Shore
cg01191064	0.680834	0.350883	-0.329951	0.00808337	chr5	121408893	-	chr5:121412500-121414077	N_Shelf	LOX	NM_002317	Body
cg03416521	0.464344	0.134468	-0.329876	0.00149581	chr20	19958192	-	chr20:19955536-19956034	S_Shelf	RIN2	NM_018993	Body
cg06138468	0.531476	0.201697	-0.329779	0.000216427	chr6	151335010	+		OpenSea	MTHFD1L	NM_015440	Body
cg06033721	0.709079	0.379552	-0.329527	0.000124605	chr1	95339232	-		OpenSea	SLC44A3;SLC44A3	NM_001114106;NM_152369	Body;Body
cg14161107	0.593574	0.26406	-0.329514	0.0459899	chr9	113476867	-		OpenSea	MUSK;MUSK;MUSK	NM_001166281;NM_001166280;NM_005592	Body;Body;Body
cg22412747	0.415896	0.0865557	-0.32934	6.12e-05	chr2	28768014	-		OpenSea	PLB1;PLB1	NM_001170585;NM_153021	Body;Body
cg19104757	0.614854	0.285939	-0.328916	0.0152248	chr7	226563	+	chr7:223970-225989	S_Shore	FAM20C	NM_020223	Body
cg14507146	0.548664	0.219933	-0.328731	3.13e-05	chr5	34043333	+		OpenSea	C1QTNF3;C1QTNF3	NM_181435;NM_030945	TSS200;TSS200
cg17583957	0.674252	0.345529	-0.328723	0.000815446	chr17	67536299	-		OpenSea	MAP2K6	NM_002758	Body
cg02142926	0.432653	0.104115	-0.328537	0.0494843	chr6	134994674	+		OpenSea
cg20063728	0.675383	0.347125	-0.328258	0.000677038	chr7	553423	+	chr7:556611-562845	N_Shelf	PDGFA;PDGFA	NM_002607;NM_033023	Body;Body
cg03286735	0.505349	0.177312	-0.328037	0.0316408	chr4	906491	+	chr4:907653-907967	N_Shore	GAK	NM_005255	Body
cg24047187	0.868984	0.540967	-0.328016	0.000209197	chr2	99410740	-		OpenSea	C2orf55	NM_207362	3'UTR
cg07718903	0.787528	0.459555	-0.327973	0.000843458	chr20	6104261	+	chr20:6103436-6103970	S_Shore	FERMT1	NM_017671	TSS200
cg25815298	0.520034	0.192066	-0.327968	0.00131377	chr6	155703360	-		OpenSea
cg07762234	0.790104	0.462265	-0.327839	0.00349913	chr16	2261099	-	chr16:2263912-2265428	N_Shelf	C16orf79	NM_182563	TSS200
cg07150719	0.469305	0.14147	-0.327835	0.000441975	chr14	50485160	-		OpenSea
cg10303695	0.706416	0.378593	-0.327823	0.00389748	chr8	80784083	+		OpenSea
cg23172671	0.793392	0.4656	-0.327792	0.000243154	chr1	203482523	-		OpenSea
cg17599241	0.502954	0.175205	-0.327749	0.0495988	chr5	82858676	+		OpenSea	VCAN;VCAN;VCAN;VCAN	NM_004385;NM_001164098;NM_001126336;NM_001164097	Body;Body;Body;Body
cg19007141	0.463133	0.135389	-0.327744	0.000108607	chr4	140808552	+		OpenSea	MAML3	NM_018717	Body
cg18289581	0.470731	0.143256	-0.327475	0.000154988	chr14	23830974	-	chr14:23834435-23835947	N_Shelf	EFS;EFS	NM_032459;NM_005864	Body;Body
cg00859858	0.561653	0.234267	-0.327386	0.000187385	chr1	37944257	-	chr1:37939723-37940650	S_Shelf	ZC3H12A	NM_025079	Body
cg25363337	0.518006	0.190662	-0.327344	0.0324441	chr8	72548659	+		OpenSea
cg18012556	0.628693	0.301505	-0.327188	0.00456012	chr15	44373754	-		OpenSea	FRMD5	NM_032892	Body
cg03652390	0.882585	0.55551	-0.327075	5.27e-05	chr12	15873565	+		OpenSea	EPS8	NM_004447	5'UTR
cg09304047	0.545187	0.218227	-0.32696	7.84e-05	chr2	53747541	-		OpenSea
cg07949217	0.669187	0.342384	-0.326804	0.00109359	chr9	124497981	+	chr9:124498513-124498962	N_Shore	DAB2IP	NM_032552	Body
cg11698445	0.690643	0.363935	-0.326707	0.0243533	chr5	139113347	-		OpenSea
cg01582648	0.555363	0.228834	-0.326529	6.78e-05	chr14	73926538	-	chr14:73924588-73924980	S_Shore	NUMB;NUMB;NUMB;NUMB	NM_001005743;NM_001005745;NM_001005744;NM_003744	TSS1500;TSS1500;TSS1500;TSS1500
cg25076324	0.840793	0.514425	-0.326369	3.8e-05	chr8	22171983	+		OpenSea	PIWIL2;PIWIL2	NM_001135721;NM_018068	Body;Body
cg23400169	0.539085	0.213208	-0.325877	0.000193202	chr8	18611395	-		OpenSea	PSD3;PSD3	NM_206909;NM_015310	Body;Body
cg12639933	0.555642	0.229767	-0.325874	0.000185479	chr12	57626296	+	chr12:57630106-57630469	N_Shelf	SHMT2;SHMT2;SHMT2;SHMT2;SHMT2;SHMT2;SHMT2;SHMT2	NM_001166358;NM_005412;NM_001166357;NR_029417;NR_029415;NM_001166359;NM_001166356;NR_029416	Body;Body;Body;Body;Body;Body;Body;Body
cg14845053	0.543292	0.217594	-0.325698	5.61e-05	chr3	52276132	+	chr3:52279601-52280140	N_Shelf
cg13123962	0.526133	0.200444	-0.325689	0.00156879	chr8	130869842	+		OpenSea	FAM49B	NM_016623	Body
cg01591152	0.46202	0.136537	-0.325483	0.000668787	chr11	119994800	+		OpenSea	TRIM29	NM_012101	Body
cg03162143	0.796317	0.471214	-0.325103	0.00162093	chr4	762159	-		OpenSea	PCGF3	NM_006315	3'UTR
cg03875819	0.394384	0.0692835	-0.3251	8.02e-05	chr10	4386802	+		OpenSea
cg18024167	0.404557	0.079464	-0.325093	0.0142403	chr5	83016779	+	chr5:83017894-83018358	N_Shore	HAPLN1;HAPLN1	NM_001884;NM_001884	1stExon;5'UTR
cg26615853	0.594823	0.269775	-0.325048	0.000540481	chr10	79347104	-		OpenSea	KCNMA1;KCNMA1;KCNMA1;KCNMA1	NM_001161353;NM_001161352;NM_002247;NM_001014797	Body;Body;Body;Body
cg04294383	0.7425	0.417523	-0.324977	4.37e-05	chr15	22954791	-		OpenSea	CYFIP1;CYFIP1	NM_014608;NM_001033028	Body;TSS1500
cg04203824	0.869443	0.544533	-0.324911	0.000113674	chr4	3418911	+	chr4:3414681-3415353	S_Shelf	RGS12;RGS12;RGS12	NM_198229;NM_198227;NM_002926	Body;Body;Body
cg07622687	0.605401	0.280501	-0.3249	0.000513033	chr17	65503465	+		OpenSea	PITPNC1;PITPNC1	NM_181671;NM_012417	Body;Body
cg27308218	0.914938	0.590091	-0.324847	2.12e-05	chr2	173893111	-		OpenSea	RAPGEF4;RAPGEF4	NM_007023;NM_001100397	Body;Body
cg19979853	0.646656	0.321982	-0.324673	0.017435	chr12	92456539	+		OpenSea
cg11562411	0.42119	0.0965455	-0.324644	2.43e-05	chr6	35206618	-		OpenSea	SCUBE3	NM_152753	Body
cg16346032	0.466069	0.141696	-0.324373	0.000229071	chr1	180100912	-		OpenSea
cg25943661	0.574868	0.250591	-0.324277	0.000201758	chr11	122662714	-		OpenSea	UBASH3B	NM_032873	Body
cg17591574	0.683227	0.358983	-0.324244	0.000675441	chr1	179059407	-		OpenSea	TOR3A	NM_022371	Body
cg13761419	0.882486	0.558432	-0.324054	0.0136068	chr9	116914074	-	chr9:116916275-116917022	N_Shelf
cg17520681	0.632672	0.30881	-0.323862	0.000111693	chr15	32952022	-		OpenSea	SCG5;SCG5	NM_003020;NM_001144757	Body;Body
cg04857054	0.723001	0.399406	-0.323595	0.000119145	chr15	90355385	-	chr15:90357402-90358573	N_Shelf	ANPEP	NM_001150	5'UTR
cg00439709	0.440486	0.116947	-0.323539	2.25e-05	chr6	74404526	+	chr6:74405600-74406021	N_Shore	CD109;CD109;CD109	NM_001159588;NM_133493;NM_001159587	TSS1500;TSS1500;TSS1500
cg10601821	0.766034	0.442497	-0.323537	0.0311304	chr2	221009048	+		OpenSea
cg05251269	0.494951	0.171435	-0.323516	8.17e-05	chr16	2083128	-	chr16:2086420-2086892	N_Shelf	SLC9A3R2;SLC9A3R2	NM_001130012;NM_004785	Body;Body
cg11832339	0.651264	0.327801	-0.323463	0.00772638	chr11	27061533	+		OpenSea	BBOX1	NM_003986	TSS1500
cg24706505	0.816229	0.49277	-0.323459	0.000263306	chr19	13211261	-	chr19:13208343-13210525	S_Shore	LYL1	NM_005583	Body
cg04253697	0.876203	0.552897	-0.323306	0.00783739	chr16	66468719	+		OpenSea	BEAN	NM_001136106	5'UTR
cg24495062	0.433215	0.110015	-0.3232	0.000225758	chr10	63683346	-		OpenSea	ARID5B	NM_032199	Body
cg04770195	0.511124	0.18842	-0.322704	0.00976383	chr16	53114571	+		OpenSea	CHD9	NM_025134	5'UTR
cg26856289	0.486544	0.163976	-0.322568	3.19e-05	chr1	24307516	+	chr1:24306363-24307017	S_Shore	SFRS13A;SFRS13A	NM_054016;NM_006625	TSS1500;TSS1500
cg00581541	0.428159	0.105731	-0.322428	0.00124915	chr1	31423283	-		OpenSea	SNORD103A;PUM1;PUM1	NR_004054;NM_014676;NM_001020658	TSS1500;Body;Body
cg10288525	0.383209	0.0608693	-0.32234	0.000390219	chr13	33455187	-		OpenSea
cg02126235	0.615712	0.293593	-0.322119	0.00701906	chr14	94855034	-		OpenSea	SERPINA1;SERPINA1;SERPINA1;SERPINA1;SERPINA1;SERPINA1;SERPINA1;SERPINA1;SERPINA1;SERPINA1;SERPINA1;SERPINA1	NM_001127701;NM_001127703;NM_001002236;NM_001127702;NM_000295;NM_001127704;NM_001127706;NM_001127700;NM_001127705;NM_001002235;NM_000295;NM_001127707	5'UTR;5'UTR;5'UTR;5'UTR;5'UTR;5'UTR;5'UTR;5'UTR;5'UTR;5'UTR;1stExon;5'UTR
cg15478981	0.632471	0.310518	-0.321953	0.00156953	chr6	39637466	-		OpenSea	KIF6	NM_145027	Body
cg14572252	0.379443	0.0576981	-0.321745	0.0099996	chr3	169309425	-		OpenSea	MECOM	NM_004991	Body
cg20735242	0.680981	0.359269	-0.321713	0.000461269	chr11	36062297	+		OpenSea	LDLRAD3	NM_174902	Body
cg07126783	0.537941	0.216473	-0.321467	0.00300216	chr17	78800767	-	chr17:78798780-78799160	S_Shore	RPTOR;RPTOR	NM_001163034;NM_020761	Body;Body
cg12626957	0.481267	0.159988	-0.321279	2.01e-05	chr3	187770324	+		OpenSea
cg21613620	0.559727	0.238575	-0.321152	0.00284649	chr13	97927242	+		OpenSea	MBNL2;MBNL2	NM_144778;NM_207304	5'UTR;5'UTR
cg18398753	0.42064	0.099503	-0.321137	0.000720948	chr1	180950955	+		OpenSea	STX6	NM_005819	Body
cg02518546	0.369826	0.0487904	-0.321036	0.000230563	chr2	100252968	-		OpenSea	AFF3;AFF3	NM_001025108;NM_002285	Body;Body
cg23331010	0.690087	0.369417	-0.32067	0.00317425	chr3	98512690	+		OpenSea	ST3GAL6	NM_006100	3'UTR
cg22221730	0.457394	0.136801	-0.320593	5.38e-05	chr3	49817940	-		OpenSea	IP6K1;IP6K1	NM_001006115;NM_153273	5'UTR;5'UTR
cg21323028	0.836907	0.516346	-0.320561	0.00044628	chr2	170786631	+		OpenSea	UBR3	NM_172070	Body
cg00348992	0.42087	0.100343	-0.320527	0.000727457	chr1	245365165	+		OpenSea	KIF26B	NM_018012	Body
cg16078863	0.485385	0.164862	-0.320524	2.1e-05	chr12	133389906	+		OpenSea	GOLGA3	NM_005895	Body
cg13247967	0.854723	0.534369	-0.320354	0.000190749	chr11	123487358	+		OpenSea	GRAMD1B	NM_020716	Body
cg07257747	0.596464	0.27622	-0.320244	0.0247354	chr5	156944020	+		OpenSea	ADAM19	NM_033274	Body
cg22856792	0.889621	0.569457	-0.320163	0.00446441	chr7	34197360	-		OpenSea
cg11888982	0.420399	0.100482	-0.319917	3.41e-05	chr8	116231420	+		OpenSea
cg21518279	0.485027	0.165169	-0.319858	0.00519249	chr3	27450401	-		OpenSea	SLC4A7	NM_003615	Body
cg12081267	0.42897	0.109149	-0.319821	0.0372027	chr2	98486185	+		OpenSea	TMEM131	NM_015348	Body
cg15569292	0.453496	0.133703	-0.319793	0.000165523	chr11	3022005	+		OpenSea
cg16374343	0.408199	0.0884126	-0.319786	0.000780783	chr17	1014352	-	chr17:1011844-1012968	S_Shore	ABR;ABR	NM_021962;NM_001159746	Body;Body
cg01948978	0.579855	0.260226	-0.319629	0.00401576	chr1	203712327	-		OpenSea	ATP2B4;ATP2B4	NM_001684;NM_001001396	3'UTR;3'UTR
cg02321620	0.728368	0.408828	-0.31954	0.00184672	chr2	173908893	+		OpenSea	RAPGEF4;RAPGEF4	NM_007023;NM_001100397	Body;Body
cg24370375	0.523984	0.204509	-0.319475	0.00222398	chr1	39624920	-		OpenSea	MACF1	NM_012090	Body
cg19343518	0.763378	0.443978	-0.3194	0.0006348	chr6	157508679	+		OpenSea	ARID1B;ARID1B;ARID1B	NM_017519;NM_175863;NM_020732	Body;Body;Body
cg08139238	0.404833	0.085522	-0.319311	0.00287375	chr16	22219550	-	chr16:22217299-22218090	S_Shore	EEF2K	NM_013302	5'UTR
cg08154963	0.489777	0.170486	-0.319291	0.000829022	chr17	33426885	+		OpenSea	RAD51L3;RAD51L3;RAD51L3	NM_002878;NM_001142571;NM_133629	3'UTR;3'UTR;3'UTR
cg08699270	0.501228	0.182357	-0.318872	0.000264932	chr12	57607029	+	chr12:57609976-57611168	N_Shelf	LRP1	NM_002332	3'UTR
cg04128967	0.56813	0.249348	-0.318782	0.000597157	chr14	70046847	-		OpenSea
cg05356511	0.609782	0.291183	-0.318599	0.000215935	chr16	89375525	+	chr16:89371487-89371710	S_Shelf	ANKRD11	NM_013275	Body
cg04212846	0.369153	0.0506761	-0.318477	0.00135416	chr21	36168008	+	chr21:36164144-36164934	S_Shelf	RUNX1;RUNX1	NM_001001890;NM_001754	Body;Body
cg26019472	0.720814	0.40247	-0.318343	0.000517339	chr19	1170201	+	chr19:1168576-1169139	S_Shore	SBNO2	NM_014963	5'UTR
cg10600534	0.47243	0.154164	-0.318267	0.00314444	chr15	60971920	+		OpenSea	RORA	NM_134261	Body
cg09824402	0.739578	0.42151	-0.318069	0.00136036	chr1	107681669	-	chr1:107682889-107684463	N_Shore	NTNG1;NTNG1;NTNG1	NM_001113226;NM_001113228;NM_014917	TSS1500;TSS1500;TSS1500
cg26914296	0.402214	0.0841818	-0.318032	0.00056345	chr10	74673223	-		OpenSea	OIT3	NM_152635	Body
cg03278299	0.905	0.587142	-0.317859	0.000354222	chr11	945202	-	chr11:943737-944142	S_Shore	AP2A2	NM_012305	Body
cg10574431	0.539615	0.221866	-0.317749	0.00233198	chr5	148585706	-		OpenSea	ABLIM3	NM_014945	Body
cg18917486	0.672406	0.354791	-0.317615	0.000626234	chr15	74093431	-		OpenSea
cg19725377	0.397431	0.0798385	-0.317592	0.00019157	chr14	69535979	-		OpenSea	DCAF5	NM_003861	Body
cg15847942	0.766759	0.449309	-0.31745	0.000374495	chr12	90732836	+		OpenSea
cg10501360	0.825378	0.507934	-0.317444	0.000171224	chr10	49671665	+	chr10:49674243-49674776	N_Shelf	ARHGAP22	NM_021226	Body
cg08951452	0.427469	0.11003	-0.317439	0.00162399	chr8	49561756	-		OpenSea
cg12964420	0.407326	0.0898917	-0.317434	0.000351306	chr13	50975679	+		OpenSea
cg04492496	0.459105	0.141891	-0.317214	0.000532788	chr6	32043739	-	chr6:32046815-32047094	N_Shelf	TNXB	NM_019105	Body
cg08567517	0.409846	0.0926943	-0.317152	0.00131971	chr20	56286603	+	chr20:56283891-56285395	S_Shore	PMEPA1;PMEPA1;PMEPA1	NM_199169;NM_199170;NM_199171	TSS1500;TSS1500;TSS200
cg06429138	0.577619	0.260487	-0.317132	0.0116559	chr11	72860376	+		OpenSea
cg17755082	0.66426	0.347182	-0.317078	0.000258969	chr4	187621221	-		OpenSea	FAT1	NM_005245	Body
cg19880465	0.789476	0.472452	-0.317024	0.00163361	chr3	38038709	+	chr3:38040289-38040535	N_Shore	VILL	NM_015873	Body
cg04093633	0.458484	0.141562	-0.316922	0.000148075	chr15	82469848	-		OpenSea	EFTUD1;EFTUD1	NM_001040610;NM_024580	Body;Body
cg09456516	0.90248	0.585596	-0.316883	2.89e-05	chr16	437148	-		OpenSea	LOC100134368	NR_024453	Body
cg21408360	0.574135	0.257351	-0.316784	0.00265565	chr1	203493477	+		OpenSea
cg12710800	0.37092	0.0543479	-0.316572	1.95e-05	chr10	74008773	+		OpenSea
cg06154005	0.603658	0.287302	-0.316355	0.000158568	chr6	14842813	+		OpenSea
cg22078179	0.379857	0.0635033	-0.316354	0.00557574	chr4	39063989	+		OpenSea	KLHL5;KLHL5;KLHL5;KLHL5;KLHL5;KLHL5	NM_015990;NM_015990;NM_199039;NM_001007075;NM_001171654;NM_199039	5'UTR;1stExon;1stExon;5'UTR;5'UTR;5'UTR
cg27372015	0.682464	0.366128	-0.316336	0.000328023	chr16	27526259	+		OpenSea	GTF3C1	NM_001520	Body
cg21764708	0.750511	0.43421	-0.316301	0.000368618	chr7	151493629	-		OpenSea	PRKAG2;PRKAG2	NM_001040633;NM_016203	5'UTR;Body
cg05242190	0.375123	0.0588513	-0.316272	0.000171224	chr16	55150707	+		OpenSea
cg18636509	0.517904	0.201752	-0.316153	0.00059375	chr6	133453019	+		OpenSea
cg23029041	0.537147	0.221148	-0.315999	0.000137711	chr3	57264838	+	chr3:57261455-57262598	S_Shelf	APPL1	NM_012096	Body
cg18417061	0.6785	0.362773	-0.315727	0.000523474	chr14	61972660	-		OpenSea	PRKCH	NM_006255	Body
cg27469726	0.379834	0.0645269	-0.315307	0.000420431	chr18	77394799	+	chr18:77395323-77395575	N_Shore
cg11876492	0.758173	0.442889	-0.315283	0.000174496	chr12	93042545	+		OpenSea
cg11160572	0.844724	0.52945	-0.315274	0.0158601	chr4	169706422	+		OpenSea	PALLD;PALLD;PALLD	NM_016081;NM_001166109;NM_001166108	Body;Body;Body
cg18894781	0.898042	0.582986	-0.315056	0.000452005	chr14	51955716	+		OpenSea	FRMD6	NM_001042481	TSS200
cg24828358	0.784521	0.469605	-0.314916	0.000190749	chr5	107148005	+		OpenSea
cg24249695	0.716805	0.401955	-0.31485	0.00604425	chr6	37896180	+		OpenSea	ZFAND3	NM_021943	Body
cg05789881	0.586535	0.271751	-0.314784	0.000421768	chr3	25467534	+		OpenSea
cg08920032	0.927845	0.613339	-0.314506	0.000513033	chr15	99332004	-		OpenSea	IGF1R	NM_000875	Body
cg19321887	0.696346	0.381978	-0.314368	0.00142678	chr17	39558496	+		OpenSea
cg08224307	0.511657	0.197473	-0.314184	0.000316521	chr2	187581790	+		OpenSea	FAM171B	NM_177454	Body
cg14266611	0.794568	0.480424	-0.314144	0.000559068	chr9	20478423	-		OpenSea	MLLT3	NM_004529	Body
cg24804768	0.370918	0.0568464	-0.314071	1.83e-05	chr12	754911	-	chr12:751752-752014	S_Shelf	NINJ2	NM_016533	Body
cg02886838	0.649768	0.335776	-0.313991	0.00256996	chr14	64576663	+		OpenSea	SYNE2;SYNE2	NM_182914;NM_015180	Body;Body
cg24835948	0.8961	0.58213	-0.31397	0.00089961	chr5	14331816	+		OpenSea	TRIO	NM_007118	Body
cg08241401	0.432372	0.118927	-0.313445	0.000634398	chr20	3824289	-	chr20:3827225-3828031	N_Shelf
cg01808969	0.915716	0.602304	-0.313412	3.83e-05	chr7	4786364	-	chr7:4786761-4786987	N_Shore	FOXK1	NM_001037165	Body
cg08943714	0.492412	0.179029	-0.313383	0.00724913	chr6	139470282	+		OpenSea	HECA	NM_016217	Body
cg11409022	0.401342	0.0884811	-0.312861	0.000570884	chr1	44318844	+		OpenSea	ST3GAL3;ST3GAL3;ST3GAL3;ST3GAL3;ST3GAL3;ST3GAL3;ST3GAL3;ST3GAL3;ST3GAL3;ST3GAL3	NM_174968;NM_006279;NM_174971;NM_174963;NM_174967;NM_174969;NM_174970;NM_174964;NM_174965;NM_174966	Body;Body;Body;Body;Body;Body;Body;Body;Body;Body
cg06115576	0.517999	0.205149	-0.31285	0.000123574	chr10	661721	-		OpenSea	DIP2C	NM_014974	Body
cg05922384	0.821572	0.508763	-0.31281	0.000579466	chr1	196702931	+		OpenSea	CFH	NM_000186	Body
cg05318454	0.470681	0.158185	-0.312496	5.13e-05	chr19	46117805	-	chr19:46119454-46119815	N_Shore	EML2	NM_012155	Body
cg08276755	0.444149	0.131673	-0.312476	0.000229071	chr20	30196714	+	chr20:30196118-30196585	S_Shore
cg18610569	0.658383	0.346196	-0.312187	0.00413036	chr4	126165298	-		OpenSea
cg07965110	0.79207	0.479997	-0.312073	0.00905367	chr1	24863166	+	chr1:24861702-24861920	S_Shore
cg14528056	0.812544	0.500606	-0.311938	0.0375684	chr1	155194782	-	chr1:155197116-155197534	N_Shelf	GBAP1	NR_002188	Body
cg10600730	0.641337	0.329708	-0.311629	0.000401933	chr20	62569104	+	chr20:62569797-62570776	N_Shore
cg00657810	0.78476	0.473238	-0.311521	0.00323322	chr16	69967212	-		OpenSea	WWP2;WWP2	NM_199424;NM_007014	Body;Body
cg27326306	0.806807	0.495338	-0.311469	0.000128597	chr16	66442374	+	chr16:66440502-66440958	S_Shore
cg08071472	0.941541	0.630145	-0.311396	0.00233186	chr13	98984334	-		OpenSea	FARP1	NM_005766	Body
cg03216884	0.872	0.560725	-0.311275	0.00255999	chr6	56514787	+		OpenSea	DST;DST;DST;DST	NM_001144770;NM_183380;NM_001144771;NM_001144769	Body;Body;Body;Body
cg01213231	0.910701	0.599581	-0.31112	0.000597157	chr12	54806218	+		OpenSea	ITGA5	NM_002205	Body
cg18699025	0.644806	0.333945	-0.310861	0.000513033	chr4	1008550	-	chr4:1007037-1007288	S_Shore	FGFRL1;FGFRL1;FGFRL1	NM_001004358;NM_001004356;NM_021923	Body;Body;Body
cg09647110	0.613502	0.302718	-0.310784	0.00188607	chr2	44772303	+		OpenSea	C2orf34	NM_024766	Body
cg27621931	0.716112	0.40551	-0.310603	0.00210662	chr13	24368124	+		OpenSea	MIPEP	NM_005932	Body
cg09462956	0.493546	0.182951	-0.310595	2.29e-05	chr16	2082777	-	chr16:2086420-2086892	N_Shelf	SLC9A3R2;SLC9A3R2	NM_001130012;NM_004785	Body;Body
cg14043316	0.439007	0.128412	-0.310595	5.66e-05	chr22	50743420	+	chr22:50745415-50746125	N_Shore	PLXNB2	NM_012401	5'UTR
cg05404459	0.826412	0.515843	-0.310568	0.00533583	chr2	8802585	-		OpenSea
cg14339991	0.398756	0.0883253	-0.310431	0.000226154	chr3	11428504	+		OpenSea	ATG7;ATG7;ATG7	NM_001136031;NM_001144912;NM_006395	Body;Body;Body
cg13742752	0.472278	0.161913	-0.310365	0.00128585	chr13	21047569	+		OpenSea	CRYL1	NM_015974	Body
cg14418582	0.890413	0.580469	-0.309945	0.00965291	chr9	17503269	-		OpenSea	CNTLN	NM_017738	3'UTR
cg02920600	0.382699	0.0728184	-0.309881	0.0438298	chr7	137367341	-		OpenSea	DGKI	NM_004717	Body
cg12682870	0.390673	0.0808109	-0.309862	0.000194831	chr6	43766804	-		OpenSea
cg21131424	0.64544	0.335633	-0.309807	0.0331613	chr12	132622514	-	chr12:132619197-132620960	S_Shore	DDX51	NM_175066	3'UTR
cg27235955	0.734527	0.424789	-0.309738	0.00966809	chr3	154848194	+		OpenSea	MME;MME;MME;MME	NM_007289;NM_000902;NM_007287;NM_007288	Body;Body;Body;Body
cg15945235	0.494642	0.184997	-0.309644	0.0454418	chr10	90611604	+		OpenSea	ANKRD22;ANKRD22	NM_144590;NM_144590	1stExon;5'UTR
cg19589396	0.516543	0.206906	-0.309637	0.000156966	chr8	103937374	+		OpenSea
cg09530650	0.808793	0.499173	-0.30962	0.000291479	chr5	137024163	+		OpenSea	KLHL3	NM_017415	Body
cg06645242	0.771415	0.461802	-0.309614	0.0132841	chr1	218515560	-	chr1:218519057-218519674	N_Shelf
cg00566961	0.743221	0.433705	-0.309516	0.000328023	chr5	119488431	-		OpenSea
cg20541456	0.439352	0.129984	-0.309368	0.00089343	chr5	156696520	+	chr5:156692812-156693749	S_Shelf	CYFIP2;CYFIP2;CYFIP2;CYFIP2	NM_014376;NM_001037333;NM_014376;NM_001037332	1stExon;5'UTR;5'UTR;5'UTR
cg04799980	0.918124	0.608773	-0.309351	0.00911191	chr2	236291490	+	chr2:236293300-236293569	N_Shore
cg24401187	0.455143	0.146046	-0.309098	0.020893	chr4	77922792	+		OpenSea	2011-09-01	NM_018243	Body
cg09312135	0.683591	0.374499	-0.309092	0.000230917	chr6	53519753	-	chr6:53516319-53517076	S_Shelf	KLHL31	NM_001003760	Body
cg01586432	0.418883	0.109825	-0.309058	0.0106885	chr19	10597016	-		OpenSea	KEAP1;KEAP1	NM_203500;NM_012289	3'UTR;3'UTR
cg25799589	0.393461	0.0846188	-0.308842	0.0214274	chr4	146800380	-		OpenSea	ZNF827	NM_178835	Body
cg25406518	0.66262	0.353816	-0.308805	0.000178511	chr11	61102165	+	chr11:61100073-61100972	S_Shore	DAK;DDB1	NM_015533;NM_001923	5'UTR;TSS1500
cg14009561	0.640418	0.331619	-0.308799	0.000147436	chr12	6443045	-		OpenSea	TNFRSF1A	NM_001065	Body
cg03822639	0.593691	0.284918	-0.308773	0.00571162	chr4	169552346	+	chr4:169552716-169552947	N_Shore	PALLD;PALLD;PALLD	NM_016081;NM_001166109;NM_001166108	Body;TSS1500;Body
cg05927789	0.949347	0.640618	-0.308729	3.32e-05	chr2	47171414	-	chr2:47167858-47168978	S_Shelf	TTC7A	NM_020458	Body
cg24615945	0.760525	0.451817	-0.308708	0.0020623	chr20	32801333	+	chr20:32803823-32804181	N_Shelf
cg02772711	0.836481	0.527821	-0.30866	0.000293104	chr12	68770156	-		OpenSea
cg14543200	0.710448	0.401947	-0.308501	0.00043584	chr14	61977951	+		OpenSea	PRKCH	NM_006255	Body
cg21902772	0.629606	0.321242	-0.308364	0.0176657	chr3	25468324	-		OpenSea	RARB	NM_016152	TSS1500
cg15645888	0.419989	0.111626	-0.308363	0.00239944	chr8	28285957	-		OpenSea	FBXO16	NM_172366	3'UTR
cg16781880	0.360121	0.0518929	-0.308228	0.00235326	chr16	58329007	-		OpenSea	KLKBL4	NM_001080492	TSS200
cg26864526	0.40176	0.0939339	-0.307826	0.0122431	chr3	11178064	+		OpenSea	HRH1	NM_001098213	TSS1500
cg25666830	0.525396	0.217845	-0.307551	0.00517394	chr13	50995080	-		OpenSea
cg05200250	0.64741	0.339872	-0.307539	0.00234685	chr16	75264574	+	chr16:75263495-75263885	S_Shore	BCAR1;BCAR1;BCAR1;BCAR1;BCAR1;BCAR1;BCAR1;BCAR1;BCAR1	NM_001170718;NM_001170719;NM_001170721;NM_001170715;NM_001170720;NM_014567;NM_001170714;NM_001170716;NM_001170717	Body;Body;Body;Body;Body;Body;Body;Body;Body
cg11201256	0.744892	0.437602	-0.30729	0.000742549	chr1	184403226	-		OpenSea	C1orf21	NM_030806	5'UTR
cg13573245	0.743583	0.436322	-0.307261	0.015758	chr19	5913990	+	chr19:5915007-5915301	N_Shore	CAPS;CAPS	NM_080590;NM_004058	TSS1500;TSS1500
cg22365313	0.516511	0.209305	-0.307206	0.0047296	chr4	108636320	-		OpenSea	PAPSS1	NM_005443	Body
cg01692279	0.617418	0.310483	-0.306936	0.000137531	chr7	2569952	+	chr7:2571237-2571511	N_Shore
cg23084416	0.453487	0.146609	-0.306878	0.00055239	chr10	80936005	-		OpenSea	ZMIZ1	NM_020338	5'UTR
cg12761472	0.686911	0.380063	-0.306848	0.04358	chr6	119031922	+		OpenSea
cg13525639	0.392693	0.0860505	-0.306642	0.000175648	chr7	98634498	-	chr7:98633091-98633304	S_Shore	SMURF1;SMURF1	NM_020429;NM_181349	Body;Body
cg03351003	0.399297	0.0927456	-0.306551	0.000238625	chr16	75272306	-	chr16:75269028-75269879	S_Shelf	BCAR1;BCAR1;BCAR1;BCAR1;BCAR1;BCAR1;BCAR1;BCAR1;BCAR1;BCAR1	NM_001170718;NM_001170719;NM_001170721;NM_001170721;NM_001170715;NM_001170720;NM_014567;NM_001170716;NM_001170714;NM_001170717	Body;Body;1stExon;5'UTR;Body;Body;Body;Body;Body;Body
cg05401069	0.7453	0.438945	-0.306355	0.000147436	chr18	21572634	+		OpenSea	TTC39C	NM_153211	TSS200
cg03251111	0.77552	0.469308	-0.306212	0.000149945	chr17	69176781	-		OpenSea
cg15714682	0.576143	0.269945	-0.306198	0.00140723	chr17	39217766	-		OpenSea	LOC730755	NM_001165252	TSS1500
cg01715680	0.703571	0.397403	-0.306168	0.000434955	chr14	93725377	-		OpenSea	BTBD7	NM_001002860	Body
cg11571124	0.521511	0.215351	-0.306161	0.0080872	chr12	122851438	-		OpenSea	CLIP1;CLIP1	NM_002956;NM_198240	Body;Body
cg16454107	0.819953	0.513953	-0.306	0.00177428	chr17	53799452	-		OpenSea	TMEM100;TMEM100	NM_018286;NM_001099640	5'UTR;5'UTR
cg22272056	0.657923	0.352129	-0.305794	0.0025824	chr11	33065566	+	chr11:33060699-33061846	S_Shelf	TCP11L1;TCP11L1	NM_001145541;NM_018393	Body;Body
cg00158530	0.727589	0.421945	-0.305644	0.000601018	chr16	69966973	-		OpenSea	MIR140;WWP2;WWP2	NR_029681;NM_199424;NM_007014	TSS200;Body;Body
cg22556768	0.62572	0.320214	-0.305507	0.000878546	chr5	66586585	+		OpenSea
cg09473969	0.940689	0.635218	-0.305471	1.63e-05	chr2	218841049	+	chr2:218843460-218843742	N_Shelf
cg14530006	0.86574	0.560346	-0.305394	0.00218144	chr17	75472168	+		OpenSea	SEPT9;SEPT9;SEPT9;SEPT9;SEPT9;SEPT9;SEPT9	NM_001113492;NM_001113496;NM_001113493;NM_001113491;NM_006640;NM_001113495;NM_001113494	Body;5'UTR;Body;Body;Body;Body;Body
cg09686390	0.39737	0.0921135	-0.305256	2.47e-05	chr10	73735333	-		OpenSea	CHST3	NM_004273	5'UTR
cg20359565	0.362509	0.0573992	-0.30511	0.000389931	chr17	41043969	+		OpenSea	LOC388387	NR_027254	Body
cg01975858	0.730919	0.425942	-0.304977	0.00301369	chr12	15907517	-		OpenSea	EPS8	NM_004447	5'UTR
cg27169610	0.80007	0.495154	-0.304916	0.00316915	chr1	42182637	+		OpenSea	HIVEP3;HIVEP3	NM_024503;NM_001127714	5'UTR;5'UTR
cg19910802	0.816774	0.511948	-0.304826	3.53e-05	chr14	96520233	-		OpenSea	C14orf132	NR_023938	Body
cg18080303	0.428695	0.123904	-0.304791	0.00131377	chr6	112576342	+	chr6:112575091-112575483	S_Shore	LAMA4;LAMA4;LAMA4;LAMA4;LAMA4	NM_001105207;NM_002290;NM_001105206;NM_001105208;NM_001105209	TSS1500;TSS1500;TSS1500;TSS1500;TSS1500
cg14789529	0.677008	0.372252	-0.304756	0.0107418	chr1	206941464	+		OpenSea	IL10	NM_000572	3'UTR
cg15736994	0.537347	0.232642	-0.304705	0.0044505	chr4	156775941	-		OpenSea	ACCN5	NM_017419	Body
cg11839020	0.389323	0.084619	-0.304704	0.00978322	chr1	90309998	+	chr1:90308839-90309606	S_Shore	LRRC8D;LRRC8D	NM_018103;NM_001134479	5'UTR;5'UTR
cg19651003	0.408381	0.103806	-0.304576	0.000921489	chr19	583049	-	chr19:581325-581599	S_Shore	BSG;BSG;BSG	NM_001728;NM_198589;NM_198591	3'UTR;3'UTR;3'UTR
cg15344504	0.459922	0.155392	-0.30453	0.0030683	chr3	31677078	+		OpenSea	STT3B	NM_178862	Body
cg17184479	0.502399	0.197896	-0.304503	0.00271159	chr10	94790819	+		OpenSea	EXOC6;EXOC6	NM_001013848;NM_019053	Body;Body
cg20992429	0.89691	0.59254	-0.30437	0.0106204	chr13	113200709	+	chr13:113201706-113201927	N_Shore	TUBGCP3	NM_006322	Body
cg27579233	0.469668	0.165543	-0.304125	0.0019017	chr1	22827348	-		OpenSea	ZBTB40;ZBTB40	NM_014870;NM_001083621	Body;Body
cg23036340	0.473747	0.169745	-0.304002	0.00141794	chr15	69379197	+		OpenSea	MIR548H4;TMEM84	NR_031680;NR_026949	Body;Body
cg02514888	0.452868	0.148879	-0.303989	0.00109179	chr2	233796015	+	chr2:233791783-233793922	S_Shelf	NGEF	NM_019850	Body
cg26233331	0.380237	0.0764202	-0.303817	2.23e-05	chr4	6695614	-		OpenSea	S100P;S100P	NM_005980;NM_005980	1stExon;5'UTR
cg10837404	0.832528	0.528773	-0.303755	0.000155156	chr5	112356289	+		OpenSea	DCP2	NM_152624	3'UTR
cg27582180	0.705898	0.402582	-0.303315	0.000859144	chr5	35852286	-		OpenSea
cg11681321	0.607996	0.304987	-0.303009	0.0493426	chr15	60683059	-		OpenSea	ANXA2;ANXA2;ANXA2;ANXA2	NM_001136015;NM_004039;NM_001002858;NM_001002857	5'UTR;5'UTR;Body;5'UTR
cg15209604	0.543451	0.240708	-0.302743	0.000512619	chr7	46018431	+		OpenSea
cg17591816	0.67157	0.368829	-0.302741	0.00339119	chr1	172239092	+		OpenSea	DNM3;DNM3	NM_015569;NM_001136127	Body;Body
cg04293307	0.453846	0.151108	-0.302738	0.0133208	chr17	63553581	+	chr17:63555902-63557362	N_Shelf	AXIN2	NM_004655	Body
cg24328944	0.783677	0.480993	-0.302683	0.00264123	chr13	96256596	-		OpenSea	DZIP1;DZIP1	NM_198968;NM_014934	Body;Body
cg00498360	0.517541	0.215027	-0.302513	0.0321002	chr17	64504304	-		OpenSea	PRKCA	NM_002737	Body
cg03525818	0.454312	0.15182	-0.302492	0.00169243	chr1	47796001	-	chr1:47799411-47800426	N_Shelf
cg02370923	0.427301	0.124874	-0.302427	0.00321187	chr2	106227122	-		OpenSea
cg14571619	0.816472	0.51428	-0.302192	0.000193452	chr3	100537801	+		OpenSea	ABI3BP	NM_015429	Body
cg11507895	0.562627	0.260552	-0.302075	0.00531029	chr4	87030123	-		OpenSea	MAPK10;MAPK10;MAPK10;MAPK10	NM_138981;NM_138980;NM_138982;NM_002753	TSS1500;Body;Body;Body
cg23104816	0.82083	0.518779	-0.302052	0.000857616	chr6	30552010	-		OpenSea	ABCF1;ABCF1;MIR877	NM_001090;NM_001025091;NR_030615	Body;Body;TSS200
cg26043955	0.460498	0.158514	-0.301984	0.00594442	chr8	123095289	-		OpenSea
cg00574196	0.535607	0.233626	-0.301981	0.00066521	chr1	22137992	+	chr1:22140891-22141407	N_Shelf	LDLRAD2	NM_001013693	TSS1500
cg05116002	0.747427	0.44559	-0.301836	0.013255	chr3	58151255	-		OpenSea	FLNB;FLNB;FLNB;FLNB	NM_001164319;NM_001164317;NM_001164318;NM_001457	Body;Body;Body;Body
cg08708778	0.807282	0.50554	-0.301742	0.000142672	chr5	146826146	-		OpenSea	DPYSL3	NM_001387	Body
cg09131511	0.83512	0.533652	-0.301468	0.0015948	chr2	163089214	+		OpenSea	FAP	NM_004460	Body
cg01924292	0.902963	0.601686	-0.301277	7.05e-05	chr12	1815334	+		OpenSea	ADIPOR2	NM_024551	5'UTR
cg23014221	0.46888	0.167708	-0.301172	0.000602409	chr1	44833461	+		OpenSea
cg06357908	0.776174	0.475119	-0.301055	0.0381934	chr1	192548609	+		OpenSea	RGS1	NM_002922	3'UTR
cg21784940	0.519574	0.218538	-0.301036	0.000381484	chr7	150067807	-	chr7:150068756-150070051	N_Shore	REPIN1;REPIN1;REPIN1;REPIN1	NM_001099696;NM_001099695;NM_014374;NM_013400	5'UTR;Body;TSS1500;5'UTR
cg15842898	0.67972	0.378691	-0.301029	0.00210018	chr4	17189023	-		OpenSea
cg22501243	0.8739	0.572887	-0.301013	4.86e-05	chr12	122611269	+		OpenSea	MLXIP	NM_014938	Body
cg07195224	0.693691	0.392823	-0.300867	0.000301473	chr1	159047034	+		OpenSea	AIM2	NM_004833	TSS1500
cg24116380	0.568143	0.267338	-0.300805	0.00644467	chr5	114791124	+		OpenSea
cg12152068	0.734453	0.433692	-0.300761	0.00373416	chr3	49653382	+		OpenSea	BSN	NM_003458	Body
cg20528813	0.535216	0.234559	-0.300657	0.00310066	chr6	33228355	-		OpenSea	VPS52	NM_022553	Body
cg09874659	0.463123	0.162534	-0.30059	0.00873334	chr13	74512598	-		OpenSea	KLF12	NM_007249	Body
cg09334629	0.641598	0.341267	-0.300331	0.0156591	chr17	81033740	-	chr17:81032582-81032959	S_Shore
cg07247133	0.887351	0.587067	-0.300283	0.0065291	chr5	142066658	-		OpenSea	FGF1;FGF1;FGF1;FGF1;FGF1;FGF1	NM_001144935;NM_001144934;NM_033136;NM_000800;NR_026696;NR_026695	5'UTR;5'UTR;TSS1500;TSS1500;Body;Body
cg01513078	0.581782	0.281583	-0.3002	0.000204433	chr14	105437094	+		OpenSea	AHNAK2	NM_138420	Body
cg10523352	0.606309	0.306247	-0.300062	0.00160399	chr10	31093542	+		OpenSea
cg23323158	0.426119	0.126176	-0.299944	0.00053644	chr5	132720020	-		OpenSea	FSTL4	NM_015082	Body
cg06095093	0.839992	0.540131	-0.299861	0.000263407	chr1	64539300	-		OpenSea	ROR1;ROR1	NM_005012;NM_001083592	Body;Body
cg17342588	0.870868	0.571202	-0.299667	3.13e-05	chr7	27737875	-		OpenSea
cg07234199	0.45583	0.15617	-0.29966	0.0137958	chr20	37059825	+	chr20:37063525-37064106	N_Shelf	LOC388796;LOC388796;SNORA71C	NR_027241;NR_015366;NR_003017	Body;Body;TSS1500
cg18263572	0.446044	0.146472	-0.299572	0.000220413	chr1	6649337	+		OpenSea	ZBTB48	NM_005341	3'UTR
cg08701429	0.417368	0.117875	-0.299492	3.08e-05	chr17	15394553	+		OpenSea
cg03821121	0.521691	0.222219	-0.299473	9.36e-05	chr11	12148288	+		OpenSea	MICAL2	NM_014632	5'UTR
cg11856932	0.406984	0.107602	-0.299382	0.000145349	chr12	53447059	+	chr12:53448008-53448406	N_Shore	TENC1;TENC1;TENC1	NM_198316;NM_170754;NM_015319	5'UTR;Body;Body
cg23731595	0.51105	0.211875	-0.299175	0.000389931	chr10	30346789	-	chr10:30347599-30348416	N_Shore	KIAA1462	NM_020848	5'UTR
cg07570835	0.77111	0.471971	-0.299139	0.00077931	chr1	22029963	-		OpenSea	USP48	NM_032236	Body
cg13366279	0.912999	0.613981	-0.299018	0.000185308	chr2	45419558	-		OpenSea
cg13586696	0.385219	0.0862034	-0.299015	0.00383684	chr22	29458723	-		OpenSea	C22orf31	NM_015370	TSS1500
cg01255591	0.645612	0.346635	-0.298977	0.0136068	chr20	42965710	-		OpenSea	R3HDML;R3HDML	NM_178491;NM_178491	5'UTR;1stExon
cg19820609	0.483832	0.184966	-0.298866	0.00184631	chr19	55998931	-	chr19:56000722-56001026	N_Shore	NAT14;SSC5D	NM_020378;NM_001144950	3'UTR;TSS1500
cg14671926	0.798534	0.50016	-0.298374	0.000263306	chr6	169930772	-		OpenSea	WDR27	NM_182552	Body
cg19326244	0.601739	0.303375	-0.298364	0.000154988	chr2	47075777	-		OpenSea	LOC100134259	NR_024452	Body
cg12774391	0.753253	0.454892	-0.298361	0.00203015	chr11	11931933	+		OpenSea	USP47	NM_017944	Body
cg09887367	0.701713	0.403424	-0.298289	0.000333299	chr11	18690185	+		OpenSea
cg18917643	0.820437	0.522177	-0.298259	0.00015774	chr5	39476124	+		OpenSea
cg06748884	0.559991	0.261777	-0.298214	0.00134541	chr16	11232758	-		OpenSea	CLEC16A	NM_015226	Body
cg02984092	0.568453	0.270381	-0.298072	0.0286992	chr15	89178874	-		OpenSea
cg03970915	0.380505	0.0824413	-0.298064	3.97e-05	chr22	47426893	-	chr22:47424214-47424475	S_Shelf	TBC1D22A	NM_014346	Body
cg21664909	0.546936	0.248967	-0.297969	0.000118331	chr2	1646050	+		OpenSea	PXDN	NM_012293	Body
cg21525176	0.4935	0.19556	-0.29794	0.000111693	chr5	77906752	+		OpenSea	LHFPL2	NM_005779	5'UTR
cg11059760	0.441583	0.14366	-0.297922	0.0013267	chr11	65836288	-	chr11:65837254-65838649	N_Shore	SF3B2	NM_006842	3'UTR
cg00677272	0.750335	0.452414	-0.297921	0.0410791	chr14	59213434	-		OpenSea
cg17057892	0.446094	0.148186	-0.297907	0.000353188	chr2	112918552	-	chr2:112917110-112917475	S_Shore	FBLN7;FBLN7	NM_153214;NM_001128165	Body;Body
cg26677103	0.444787	0.147047	-0.297739	4.22e-05	chr17	45784088	-	chr17:45786403-45786922	N_Shelf	TBKBP1	NM_014726	Body
cg08099431	0.889118	0.591508	-0.29761	0.00286163	chr15	61346347	+		OpenSea	RORA	NM_134261	Body
cg00524814	0.536216	0.238709	-0.297507	0.00122905	chr10	54531569	+		OpenSea	MBL2	NM_000242	TSS200
cg12726658	0.600701	0.303209	-0.297492	0.00546107	chr11	75927166	-		OpenSea
cg15210526	0.431832	0.134486	-0.297347	0.000778916	chr1	167733310	-		OpenSea	MPZL1;MPZL1;MPZL1	NM_001146191;NM_003953;NM_024569	Body;Body;Body
cg09265054	0.506248	0.208915	-0.297333	0.000378698	chr8	145728138	-	chr8:145725460-145726707	S_Shore	GPT	NM_005309	TSS1500
cg19354017	0.494779	0.197466	-0.297313	0.0163708	chr2	101220624	+		OpenSea
cg08076091	0.701134	0.403828	-0.297305	0.000328023	chr2	203926405	-		OpenSea	NBEAL1	NM_001114132	Body
cg14080050	0.504813	0.20765	-0.297163	0.0048308	chr9	33159025	-		OpenSea	B4GALT1	NM_001497	Body
cg16233797	0.426994	0.129842	-0.297152	0.0123764	chr2	20001490	+		OpenSea
cg02384859	0.92106	0.624029	-0.297031	8.8e-05	chr15	74862662	-		OpenSea	ARID3B	NM_006465	Body
cg17112975	0.717039	0.42001	-0.297029	0.00323305	chr17	75431407	+		OpenSea	SEPT9;SEPT9;SEPT9;SEPT9;SEPT9	NM_001113492;NM_001113493;NM_001113491;NM_006640;NM_001113494	Body;Body;Body;Body;Body
cg10790685	0.471677	0.174696	-0.296981	0.00261975	chr10	17269274	+	chr10:17270430-17272617	N_Shore	VIM	NM_003380	TSS1500
cg27449255	0.860317	0.563448	-0.296869	0.000145034	chr16	69969137	+		OpenSea	WWP2;WWP2	NM_199424;NM_007014	Body;Body
cg23135546	0.442466	0.145626	-0.29684	6.83e-05	chr17	79953026	-	chr17:79952828-79953104	Island	ASPSCR1	NM_024083	Body
cg14387312	0.357797	0.0610855	-0.296712	0.000128623	chr4	53704546	-		OpenSea
cg06074920	0.861097	0.564445	-0.296652	0.000293104	chr17	39539075	-		OpenSea	KRT34	NM_021013	TSS1500
cg21465231	0.936746	0.640098	-0.296648	2.36e-05	chr4	186697797	-		OpenSea	SORBS2;SORBS2;SORBS2;SORBS2;SORBS2;SORBS2	NM_003603;NM_001145673;NM_021069;NM_001145670;NM_001145671;NM_001145672	5'UTR;TSS1500;5'UTR;5'UTR;5'UTR;5'UTR
cg01301660	0.506353	0.20972	-0.296633	0.0017875	chr5	110886711	-		OpenSea
cg10832186	0.417842	0.121284	-0.296558	0.000525534	chr1	150983722	-	chr1:150980735-150981092	S_Shelf	PRUNE	NM_021222	Body
cg10938788	0.797624	0.501074	-0.29655	0.00278248	chr11	94138452	+	chr11:94134226-94134848	S_Shelf
cg11384744	0.67739	0.381017	-0.296373	0.00138578	chr7	16794623	+	chr7:16793188-16794100	S_Shore	TSPAN13	NM_014399	Body
cg11847933	0.748315	0.45202	-0.296295	0.000187385	chr1	227130394	+	chr1:227127069-227128430	S_Shore	CABC1	NM_020247	5'UTR
cg14294321	0.704851	0.408557	-0.296294	0.000353188	chr19	12895288	+	chr19:12893269-12894096	S_Shore
cg22475071	0.754982	0.458736	-0.296245	0.0101257	chr3	64338594	-		OpenSea
cg09043214	0.368594	0.0723872	-0.296207	0.000159516	chr12	6442873	+	chr12:6438272-6438931	S_Shelf	TNFRSF1A	NM_001065	Body
cg16759204	0.784722	0.488729	-0.295993	0.0166936	chr6	43456501	-		OpenSea	TJAP1;TJAP1;TJAP1;TJAP1;TJAP1;TJAP1;TJAP1	NM_001146019;NM_080604;NM_001146020;NM_001146016;NR_027394;NM_001146017;NM_001146018	5'UTR;5'UTR;5'UTR;5'UTR;Body;TSS1500;5'UTR
cg09843907	0.532522	0.236603	-0.29592	0.0131054	chr13	43563347	+	chr13:43566074-43566508	N_Shelf	EPSTI1;EPSTI1	NM_033255;NM_001002264	Body;Body
cg26365013	0.594225	0.29834	-0.295885	0.0036995	chr6	82498902	+		OpenSea
cg11601932	0.417925	0.122121	-0.295803	0.00014371	chr3	195578011	-		OpenSea
cg02599006	0.946558	0.650982	-0.295575	7.47e-05	chr2	28032311	+		OpenSea	RBKS	NM_022128	Body
cg26549860	0.403009	0.107547	-0.295461	0.00246037	chr11	72554159	-		OpenSea	FCHSD2	NM_014824	Body
cg04147593	0.636392	0.341005	-0.295388	0.000230563	chr17	80196719	-	chr17:80194424-80194777	S_Shore	SLC16A3;SLC16A3;SLC16A3	NM_004207;NM_001042423;NM_001042422	Body;Body;Body
cg18156845	0.781143	0.485756	-0.295387	0.010149	chr17	11985185	-		OpenSea	MIR744;MAP2K4	NR_030613;NM_003010	TSS200;Body
cg02931642	0.356196	0.0608837	-0.295313	0.000272347	chr3	184320734	-	chr3:184321783-184322277	N_Shore
cg17787876	0.393291	0.0980216	-0.29527	0.00615827	chr1	156467057	+	chr1:156469617-156471060	N_Shelf	MEF2D	NM_005920	5'UTR
cg04159006	0.515235	0.220132	-0.295104	0.00190423	chr16	29621707	-	chr16:29624387-29625391	N_Shelf
cg05711445	0.740316	0.445421	-0.294895	0.000352142	chr7	139528855	+		OpenSea	TBXAS1;TBXAS1;TBXAS1;TBXAS1;TBXAS1;TBXAS1	NM_030984;NM_001061;NM_001130966;NM_001166253;NM_001166254;NR_029394	TSS200;TSS200;5'UTR;TSS200;5'UTR;TSS200
cg11194398	0.447273	0.152756	-0.294517	0.000172339	chr11	66675437	-		OpenSea	PC;PC;PC	NM_000920;NM_022172;NM_001040716	5'UTR;TSS200;5'UTR
cg23596199	0.48003	0.185574	-0.294457	0.000163745	chr1	1281622	+	chr1:1283933-1285345	N_Shelf	DVL1	NM_004421	Body
cg00660765	0.699429	0.405136	-0.294293	0.0486032	chr3	69371349	+		OpenSea	FRMD4B	NM_015123	Body
cg16849201	0.404048	0.109828	-0.29422	0.00039173	chr22	29715310	+	chr22:29709281-29712013	S_Shelf
cg03498081	0.794112	0.499971	-0.294141	0.000492361	chr16	80061357	+		OpenSea
cg25624887	0.374042	0.0799387	-0.294104	7.84e-05	chr3	45127073	+		OpenSea	CDCP1	NM_022842	3'UTR
cg19773937	0.517184	0.223102	-0.294082	0.000673049	chr1	60216631	+		OpenSea	FGGY;FGGY	NM_018291;NM_001113411	Body;Body
cg19532942	0.424064	0.130093	-0.293972	0.00237549	chr14	62109173	+		OpenSea
cg18150584	0.380964	0.0869953	-0.293969	9.28e-05	chr1	23887816	+	chr1:23885682-23886212	S_Shore	ID3	NM_002167	TSS1500
cg13710553	0.459267	0.165324	-0.293943	0.000331266	chr7	129598625	-		OpenSea
cg09603829	0.350314	0.0563923	-0.293922	6.31e-05	chr2	54054349	-		OpenSea	LOC100302652	NM_001164165	Body
cg14988083	0.401234	0.107371	-0.293863	5.58e-05	chr4	1804492	-	chr4:1803076-1805672	Island	FGFR3;FGFR3;FGFR3	NM_001163213;NM_000142;NM_022965	Body;Body;Body
cg11905324	0.417988	0.12435	-0.293638	0.00095841	chr8	49817266	-		OpenSea
cg26219092	0.589421	0.295851	-0.29357	0.000770409	chr8	134388022	+		OpenSea
cg21026460	0.886557	0.59323	-0.293327	0.00138664	chr3	13539059	+		OpenSea	HDAC11;HDAC11	NM_024827;NM_001136041	Body;Body
cg20595457	0.346374	0.053149	-0.293225	0.000243154	chr1	206753308	-		OpenSea	RASSF5;RASSF5;RASSF5	NM_182663;NM_182665;NM_182664	Body;Body;Body
cg26744081	0.946784	0.653619	-0.293165	0.000111508	chr7	28176110	-		OpenSea	JAZF1	NM_175061	Body
cg00691123	0.348789	0.0556751	-0.293114	0.000757885	chr3	11632974	+		OpenSea	VGLL4;VGLL4	NM_014667;NM_001128219	Body;Body
cg27545615	0.93752	0.644536	-0.292984	0.0108215	chr10	6249748	-	chr10:6242975-6246457	S_Shelf	PFKFB3;PFKFB3	NM_004566;NM_001145443	Body;Body
cg13692655	0.634354	0.341474	-0.29288	0.000277486	chr9	130713088	+		OpenSea	FAM102A;FAM102A	NM_203305;NM_001035254	TSS200;Body
cg25203007	0.414531	0.121723	-0.292808	3.62e-05	chr1	24126017	+	chr1:24126799-24127549	N_Shore	GALE;GALE;GALE;GALE	NM_001127621;NM_001127621;NM_001008216;NM_000403	5'UTR;1stExon;5'UTR;5'UTR
cg03604388	0.800036	0.507246	-0.29279	0.0240648	chr3	151150844	-		OpenSea	MED12L	NM_053002	3'UTR
cg21291385	0.442864	0.150238	-0.292626	0.000685982	chr21	35448215	+	chr21:35445087-35446013	S_Shelf	MRPS6;SLC5A3	NM_032476;NM_006933	Body;5'UTR
cg15755348	0.777655	0.485154	-0.292501	0.0103318	chr7	101768874	-		OpenSea	CUX1;CUX1;CUX1	NM_181500;NM_181552;NM_001913	Body;Body;Body
cg22949575	0.969637	0.677226	-0.292411	6.37e-05	chr17	79948825	-	chr17:79952141-79952494	N_Shelf	ASPSCR1	NM_024083	Body
cg06539921	0.829195	0.536941	-0.292254	0.000650858	chr11	26973309	-		OpenSea
cg14890343	0.510562	0.218548	-0.292013	0.00439472	chr17	78161178	-	chr17:78165077-78165293	N_Shelf	CARD14;CARD14	NM_052819;NM_024110	TSS1500;Body
cg01014224	0.397624	0.105654	-0.29197	0.0011344	chr13	44379186	-		OpenSea
cg12190306	0.762036	0.470111	-0.291926	0.000408212	chr13	40743657	-	chr13:40746369-40746696	N_Shelf
cg24491704	0.765487	0.473639	-0.291847	0.00364337	chr4	38693552	-	chr4:38690308-38690605	S_Shelf	KLF3	NM_016531	Body
cg07791490	0.472669	0.180869	-0.2918	0.000543171	chr8	99949391	-	chr8:99952020-99954686	N_Shelf
cg03139489	0.792118	0.500486	-0.291632	0.0020262	chr8	141537020	+		OpenSea
cg19781814	0.589957	0.298379	-0.291578	0.00033841	chr5	35762608	+		OpenSea	SPEF2	NM_024867	Body
cg01755336	0.868429	0.576882	-0.291546	0.00288402	chr14	102653321	+		OpenSea	WDR20;WDR20;WDR20;WDR20	NM_181302;NM_181291;NM_144574;NM_181308	Body;Body;Body;Body
cg13720639	0.519456	0.227937	-0.291519	0.00160197	chr14	72061746	+		OpenSea	SIPA1L1	NM_015556	Body
cg06671623	0.906248	0.614766	-0.291482	0.000169747	chr15	99262351	+		OpenSea	IGF1R	NM_000875	Body
cg09970511	0.520871	0.229445	-0.291426	0.00473971	chr6	56823640	+	chr6:56818873-56820308	S_Shelf	BEND6	NM_152731	5'UTR
cg16795564	0.38842	0.0970441	-0.291376	0.000613435	chr11	46303104	-	chr11:46299544-46300216	S_Shelf	CREB3L1	NM_052854	Body
cg21617870	0.715693	0.424326	-0.291367	0.00178245	chr15	64525039	+		OpenSea	CSNK1G1	NM_022048	Body
cg23903588	0.370908	0.0796643	-0.291244	9.96e-05	chr7	1607663	-	chr7:1609568-1610037	N_Shore	PSMG3;PSMG3	NM_032302;NM_001134340	Body;Body
cg05412222	0.807663	0.516628	-0.291035	0.000131291	chr14	105782817	+	chr14:105780339-105782027	S_Shore	PACS2;PACS2	NM_015197;NM_001100913	Body;Body
cg00245454	0.336723	0.0457993	-0.290923	0.000479941	chr4	159746160	-		OpenSea	FNIP2	NM_020840	Body
cg16182375	0.675448	0.384578	-0.29087	0.00332012	chr10	80900894	-		OpenSea	ZMIZ1	NM_020338	5'UTR
cg15964132	0.625505	0.334732	-0.290773	0.000361357	chr11	3175636	-		OpenSea	OSBPL5;OSBPL5;OSBPL5	NM_020896;NM_001144063;NM_145638	5'UTR;5'UTR;5'UTR
cg24868292	0.395049	0.104333	-0.290716	0.000457727	chr1	84876625	+		OpenSea	DNASE2B;DNASE2B	NM_058248;NM_021233	5'UTR;Body
cg14487944	0.369573	0.0789484	-0.290625	0.00278949	chr11	46261352	+	chr11:46259264-46260048	S_Shore
cg18944087	0.421348	0.130918	-0.29043	0.000141997	chr7	1098625	-	chr7:1097405-1097953	S_Shore	C7orf50;GPR146;C7orf50;C7orf50;GPR146	NM_001134395;NM_138445;NM_032350;NM_001134396;NM_138445	Body;3'UTR;Body;Body;1stExon
cg06905679	0.425737	0.135313	-0.290424	0.0447482	chr1	54008126	+		OpenSea	GLIS1	NM_147193	Body
cg26185079	0.466605	0.176252	-0.290353	0.0008431	chr18	12410452	+	chr18:12407715-12408242	S_Shelf	SLMO1;SLMO1	NM_006553;NM_001142405	Body;Body
cg18291422	0.3628	0.0724817	-0.290318	0.000293066	chr6	147171560	-		OpenSea
cg11594770	0.682097	0.391806	-0.290291	0.00686875	chr3	43221815	-		OpenSea
cg12304937	0.609856	0.319573	-0.290283	0.00557926	chr7	680013	-	chr7:675569-676095	S_Shelf	PRKAR1B;PRKAR1B;PRKAR1B;PRKAR1B;PRKAR1B;PRKAR1B	NM_001164759;NM_001164762;NM_001164758;NM_001164760;NM_001164761;NM_002735	Body;Body;Body;Body;Body;Body
cg18544888	0.413734	0.123451	-0.290283	0.00117315	chr2	122259959	+		OpenSea	CLASP1;CLASP1;CLASP1	NM_001142273;NM_015282;NM_001142274	Body;Body;Body
cg27487587	0.937015	0.646927	-0.290088	2.25e-05	chr1	26150119	-	chr1:26146122-26147349	S_Shelf	FAM54B;FAM54B;FAM54B;LOC646471;FAM54B	NM_001099626;NM_001099627;NM_019557;NR_024498;NM_001099625	Body;Body;Body;TSS200;Body
cg14526671	0.481319	0.191266	-0.290053	0.0181565	chr4	28231021	-		OpenSea
cg22029015	0.9652	0.675196	-0.290004	0.000461269	chr2	236674257	+	chr2:236673303-236673994	S_Shore	AGAP1;AGAP1	NM_014914;NM_001037131	Body;Body
cg09095525	0.468624	0.178691	-0.289933	0.00131512	chr16	11852095	-		OpenSea	ZC3H7A	NM_014153	Body
cg26712743	0.66593	0.376075	-0.289855	0.0010306	chr10	100164594	+		OpenSea	PYROXD2	NM_032709	Body
cg15639556	0.818946	0.529125	-0.289821	0.00250383	chr1	23080947	+		OpenSea	EPHB2;EPHB2	NM_004442;NM_017449	Body;Body
cg14662181	0.475688	0.185875	-0.289813	0.0235725	chr1	192408849	+		OpenSea
cg14215338	0.873006	0.583349	-0.289657	0.00159536	chr9	132381976	+	chr9:132382432-132383004	N_Shore	C9orf50	NM_199350	Body
cg11033588	0.589996	0.300373	-0.289622	0.0333161	chr6	140495807	+		OpenSea
cg01078772	0.490004	0.200385	-0.289619	0.000330302	chr20	30920486	+		OpenSea	KIF3B	NM_004798	3'UTR
cg12620005	0.689951	0.400405	-0.289546	0.000975287	chr1	51779655	+		OpenSea	TTC39A;TTC39A	NM_001080494;NM_001144832	Body;Body
cg19507256	0.695118	0.405575	-0.289543	0.00992532	chr7	149552478	+		OpenSea	ZNF862	NM_001099220	Body
cg04059696	0.759621	0.470108	-0.289513	0.000700234	chr2	27211953	-		OpenSea	MAPRE3	NM_012326	5'UTR
cg18413830	0.476498	0.187159	-0.289339	0.0004047	chr17	81031536	-	chr17:81032582-81032959	N_Shore
cg04476427	0.650493	0.361259	-0.289234	0.000973023	chr5	60582883	-		OpenSea
cg22899000	0.372175	0.0829557	-0.289219	6.69e-05	chr5	71737716	-		OpenSea
cg18951390	0.604957	0.315861	-0.289096	0.000549318	chr17	78735268	-		OpenSea	RPTOR;RPTOR	NM_001163034;NM_020761	Body;Body
cg16516248	0.353046	0.064022	-0.289024	1.22e-05	chr16	69958626	+		OpenSea	WWP2;WWP2	NM_199424;NM_007014	TSS1500;Body
cg13338949	0.675249	0.386302	-0.288947	0.000613435	chr6	4661470	+		OpenSea
cg15692360	0.727865	0.438928	-0.288936	0.0168945	chr20	6104267	+	chr20:6103436-6103970	S_Shore	FERMT1	NM_017671	TSS200
cg03223172	0.56838	0.279464	-0.288916	0.000293104	chr2	182171470	+		OpenSea
cg27002303	0.633543	0.344639	-0.288904	0.000905372	chr10	93335196	-		OpenSea	LOC100188947	NR_024467	Body
cg22956205	0.500093	0.211278	-0.288815	0.000719925	chr13	43321660	-		OpenSea
cg20567148	0.886252	0.597483	-0.28877	0.000463846	chr7	101463138	-	chr7:101457382-101461030	S_Shelf	CUX1;CUX1;CUX1	NM_181500;NM_181552;NM_001913	Body;Body;Body
cg24393783	0.351355	0.06269	-0.288665	0.000229719	chr17	70123165	-	chr17:70116274-70119998	S_Shelf
cg21446772	0.493332	0.204676	-0.288655	0.000525741	chr2	222807796	-		OpenSea
cg04585787	0.569461	0.280919	-0.288542	0.0015948	chr2	241235366	-		OpenSea
cg19588327	0.380972	0.0924604	-0.288511	0.00204154	chr1	210506448	-	chr1:210502133-210502793	S_Shelf	HHAT;HHAT;HHAT;HHAT;HHAT;HHAT	NM_018194;NM_001170564;NM_001170580;NM_001170588;NM_001122834;NM_001170587	5'UTR;5'UTR;5'UTR;5'UTR;5'UTR;Body
cg02441833	0.370833	0.0823682	-0.288464	0.000223406	chr5	159743203	-	chr5:159738781-159739913	S_Shelf
cg15275965	0.792294	0.503875	-0.288419	0.000416261	chr15	26030547	+		OpenSea	ATP10A	NM_024490	Body
cg06644515	0.446286	0.158114	-0.288172	0.00169593	chr1	173834831	-	chr1:173837172-173837917	N_Shelf	SNORD47;GAS5;SNORD81;SNORD80;SNORD78;SNORD79	NR_002746;NR_002578;NR_003938;NR_003940;NR_003944;NR_003939	TSS1500;Body;TSS1500;TSS1500;TSS200;TSS1500
cg18763536	0.333337	0.0452017	-0.288135	0.0015696	chr12	11812062	+		OpenSea	ETV6	NM_001987	Body
cg02386822	0.546701	0.258994	-0.287707	0.012296	chr1	155162871	-	chr1:155163434-155163818	N_Shore	MUC1;MUC1;MUC1;MUC1;MUC1;MUC1;MUC1	NM_001018016;NM_001044391;NM_001044393;NM_001044392;NM_001044390;NM_002456;NM_001018017	TSS200;TSS200;TSS200;TSS200;TSS200;TSS200;TSS200
cg23217940	0.462197	0.174575	-0.287622	5.22e-05	chr15	22954817	-		OpenSea	CYFIP1;CYFIP1	NM_014608;NM_001033028	Body;TSS1500
cg14935716	0.886903	0.599333	-0.287569	2.5e-05	chr8	133805351	+		OpenSea	PHF20L1;PHF20L1;PHF20L1	NM_032205;NM_016018;NM_198513	Body;Body;Body
cg19080233	0.438685	0.151118	-0.287567	7.64e-05	chr5	67089012	-		OpenSea
cg01032431	0.848606	0.561131	-0.287475	8.02e-05	chr6	169308667	-	chr6:169309817-169310582	N_Shore
cg01806956	0.65844	0.371001	-0.287439	0.00596516	chr1	9460830	-		OpenSea
cg00543474	0.881263	0.593956	-0.287308	4.84e-05	chr10	134260981	-		OpenSea	C10orf91	NM_173541	Body
cg02988698	0.479048	0.191783	-0.287265	8.39e-05	chr16	17463620	+		OpenSea	XYLT1	NM_022166	Body
cg03081478	0.422319	0.13513	-0.287189	0.000252307	chr7	2773127	+	chr7:2774444-2774655	N_Shore	GNA12	NM_007353	Body
cg04175786	0.935013	0.647846	-0.287167	0.000139724	chr8	100157208	+		OpenSea	VPS13B;VPS13B;VPS13B	NM_017890;NM_152564;NM_015243	Body;Body;Body
cg01439753	0.672269	0.385135	-0.287134	0.00196354	chr16	81726721	-		OpenSea	CMIP;CMIP	NM_030629;NM_198390	Body;Body
cg07507418	0.697093	0.410006	-0.287088	0.000409846	chr6	42372284	-		OpenSea	TRERF1	NM_033502	5'UTR
cg07493499	0.810416	0.523454	-0.286962	0.000419135	chr17	911887	+	chr17:909981-910442	S_Shore	ABR;ABR;ABR	NM_021962;NM_001092;NM_001159746	Body;Body;Body
cg17389427	0.412071	0.125243	-0.286828	0.000103378	chr3	129330986	+		OpenSea
cg08981844	0.745043	0.458217	-0.286826	0.000160418	chr8	134333296	-		OpenSea
cg23008718	0.362625	0.0759084	-0.286716	1.01e-05	chr2	43188851	+		OpenSea
cg05238695	0.852399	0.565823	-0.286576	0.000842421	chr21	35883588	+		OpenSea	KCNE1;KCNE1	NM_000219;NM_000219	1stExon;5'UTR
cg07798560	0.367628	0.0811125	-0.286515	9.06e-05	chr2	189734507	+		OpenSea
cg06535968	0.804019	0.517538	-0.286481	0.000668787	chr7	107357932	+		OpenSea	SLC26A4	NM_000441	3'UTR
cg04252044	0.705865	0.419478	-0.286387	0.00050826	chr3	188664747	+	chr3:188665275-188665552	N_Shore
cg10364881	0.601468	0.31513	-0.286338	0.0184276	chr11	12010020	+		OpenSea	DKK3;DKK3;DKK3	NM_001018057;NM_015881;NM_013253	Body;Body;Body
cg00733385	0.875903	0.589628	-0.286275	0.000322347	chr7	150092826	-	chr7:150093636-150095229	N_Shore	ZNF775	NM_173680	Body
cg15154229	0.42434	0.138084	-0.286255	3.13e-05	chr7	130020011	-	chr7:130021511-130021726	N_Shore	CPA1	NM_001868	TSS1500
cg01246617	0.550222	0.264044	-0.286178	0.00134401	chr5	53751493	+		OpenSea	HSPB3;HSPB3	NM_006308;NM_006308	5'UTR;1stExon
cg10191399	0.820545	0.534375	-0.28617	0.000234393	chr16	81727056	+		OpenSea	CMIP;CMIP	NM_030629;NM_198390	Body;Body
cg03944375	0.729781	0.443669	-0.286112	0.012686	chr1	22143533	+	chr1:22140891-22141407	S_Shelf	LDLRAD2	NM_001013693	Body
cg00920254	0.336642	0.0505959	-0.286046	2.11e-05	chr6	44189984	-	chr6:44191278-44191872	N_Shore	SLC29A1;SLC29A1;SLC29A1;SLC29A1;SLC29A1	NM_001078174;NM_001078176;NM_001078175;NM_004955;NM_001078177	5'UTR;TSS1500;TSS1500;5'UTR;TSS1500
cg25046720	0.503771	0.217941	-0.28583	0.000565651	chr4	183801938	-		OpenSea
cg15096505	0.92119	0.635436	-0.285754	0.0123979	chr1	206943566	+		OpenSea	IL10	NM_000572	Body
cg03486991	0.391914	0.106194	-0.285719	0.0213006	chr2	127975738	+	chr2:127976389-127977667	N_Shore
cg20971546	0.668251	0.38262	-0.285631	0.00137972	chr5	159423149	-		OpenSea
cg25129781	0.775767	0.490168	-0.285599	0.0169756	chr11	111156908	-		OpenSea	C11orf53	NM_198498	3'UTR
cg06700226	0.477474	0.191888	-0.285586	0.00146702	chr12	5198019	-		OpenSea
cg10197846	0.737648	0.452096	-0.285552	0.00278454	chr5	123144349	-		OpenSea
cg17316747	0.54801	0.262516	-0.285494	0.0122789	chr2	218149237	+		OpenSea	DIRC3	NR_026597	Body
cg15950795	0.613001	0.32753	-0.285471	0.00128585	chr4	141556902	+		OpenSea	TBC1D9	NM_015130	Body
cg20507066	0.382666	0.097265	-0.285401	6.56e-05	chr3	78990780	+		OpenSea	ROBO1;ROBO1;ROBO1;ROBO1	NM_001145844;NM_001145845;NM_002941;NM_133631	Body;Body;Body;Body
cg10173620	0.73774	0.452347	-0.285393	0.00165784	chr15	89658904	-		OpenSea	ABHD2;ABHD2	NM_152924;NM_007011	5'UTR;5'UTR
cg21690050	0.376514	0.0913351	-0.285179	0.0384998	chr1	61436657	+		OpenSea
cg21275838	0.475265	0.190124	-0.285141	0.0145365	chr15	59608124	-		OpenSea	MYO1E	NM_004998	Body
cg09217157	0.561182	0.276224	-0.284958	0.000230563	chr10	97624891	+		OpenSea	ENTPD1;ENTPD1;ENTPD1;ENTPD1;ENTPD1;ENTPD1;ENTPD1	NM_001164179;NM_001164178;NM_001164183;NM_001164181;NM_001164182;NM_001776;NM_001098175	Body;Body;Body;Body;Body;Body;Body
cg20995564	0.929784	0.644972	-0.284812	0.00011424	chr2	145172035	-		OpenSea	ZEB2;ZEB2	NM_014795;NM_001171653	Body;Body
cg07659624	0.368496	0.0838572	-0.284639	0.000384368	chr8	23425272	-	chr8:23429038-23429265	N_Shelf	SLC25A37	NM_016612	Body
cg07627445	0.37294	0.0883403	-0.2846	1.95e-05	chr4	1029632	-	chr4:1029205-1029633	Island
cg14200211	0.457054	0.172459	-0.284595	0.000931255	chr12	32313007	+		OpenSea	BICD1;BICD1	NM_001714;NM_001003398	Body;Body
cg15714223	0.687812	0.403337	-0.284475	0.00268961	chr11	78402382	-		OpenSea	ODZ4	NM_001098816	Body
cg22979615	0.662937	0.378563	-0.284374	0.00223338	chr11	1510644	+		OpenSea	HCCA2	NM_053005	Body
cg15612077	0.765039	0.480674	-0.284365	0.0322729	chr15	33251279	+		OpenSea	FMN1	NM_001103184	Body
cg26353166	0.578549	0.294206	-0.284344	0.00122638	chr10	79196147	-		OpenSea	KCNMA1;KCNMA1;KCNMA1;KCNMA1	NM_001161353;NM_001161352;NM_002247;NM_001014797	Body;Body;Body;Body
cg17918184	0.63302	0.348746	-0.284274	0.00406141	chr2	7073129	+		OpenSea	RNF144A	NM_014746	5'UTR
cg05931551	0.482874	0.198629	-0.284246	0.00210251	chr1	52892210	-		OpenSea	ZCCHC11;ZCCHC11;ZCCHC11	NM_001009881;NM_001009882;NM_015269	Body;Body;Body
cg24336674	0.634242	0.350062	-0.28418	0.00986023	chr2	204602302	+		OpenSea	CD28	NM_006139	3'UTR
cg03129774	0.841342	0.557172	-0.28417	0.000693751	chr16	3587183	+		OpenSea	CLUAP1	NM_024793	3'UTR
cg05251593	0.695193	0.411127	-0.284067	0.0113455	chr17	55517831	+		OpenSea	MSI2;MSI2	NM_138962;NM_170721	Body;Body
cg15563355	0.38418	0.10015	-0.28403	0.0241509	chr15	44086617	-	chr15:44084144-44085272	S_Shore	SERF2;MIR1282	NM_001018108;NR_031695	3'UTR;TSS1500
cg14683730	0.409395	0.125395	-0.283999	1.44e-05	chr6	33146120	+		OpenSea	COL11A2;COL11A2;COL11A2	NM_080679;NM_080681;NM_080680	Body;Body;Body
cg11468193	0.391122	0.107226	-0.283896	8.13e-05	chr17	75282040	-	chr17:75277317-75278172	S_Shelf	2009-09-01	NM_001113491	Body
cg06811300	0.392901	0.109241	-0.28366	0.000159753	chr6	16504474	-		OpenSea	ATXN1;ATXN1	NM_001128164;NM_000332	5'UTR;5'UTR
cg23438592	0.350378	0.0667451	-0.283632	0.000433149	chr11	102714352	-		OpenSea	MMP3	NM_002422	TSS200
cg12459759	0.504418	0.220793	-0.283625	0.0103331	chr7	96762818	-		OpenSea	ACN9	NM_020186	Body
cg11114313	0.922892	0.639386	-0.283505	0.00139126	chr12	109222315	-		OpenSea	SSH1;SSH1;SSH1	NM_001161330;NM_018984;NM_001161331	Body;Body;TSS1500
cg17205313	0.624664	0.341238	-0.283426	0.000323776	chr18	21572748	+		OpenSea	TTC39C;TTC39C	NM_153211;NM_153211	5'UTR;1stExon
cg16440442	0.522597	0.239208	-0.283389	5.65e-05	chr5	149980671	-		OpenSea	SYNPO;SYNPO	NM_001166208;NM_001166208	1stExon;5'UTR
cg22945413	0.336274	0.0529819	-0.283292	0.000183902	chr1	65399413	-		OpenSea	JAK1	NM_002227	5'UTR
cg08709827	0.348623	0.0653353	-0.283288	0.00149427	chr7	69923958	+		OpenSea	AUTS2;AUTS2	NM_015570;NM_001127231	Body;Body
cg01117384	0.505133	0.221864	-0.283269	0.000275431	chr20	56274096	+		OpenSea	PMEPA1;PMEPA1;PMEPA1;PMEPA1	NM_199171;NM_199170;NM_199169;NM_020182	5'UTR;5'UTR;Body;Body
cg24803059	0.766872	0.483612	-0.28326	0.000191895	chr11	1510747	+		OpenSea	HCCA2	NM_053005	Body
cg03822198	0.375733	0.0924862	-0.283247	6.32e-05	chr12	116997535	-		OpenSea	MAP1LC3B2	NM_001085481	5'UTR
cg06139893	0.475856	0.192634	-0.283222	6.99e-05	chr21	47404109	-	chr21:47404108-47404312	Island	COL6A1	NM_001848	Body
cg03725573	0.452044	0.168846	-0.283198	0.00137483	chr11	113962901	+		OpenSea	ZBTB16;ZBTB16	NM_006006;NM_001018011	Body;Body
cg10772263	0.530705	0.247561	-0.283144	0.000207607	chr10	73746656	+		OpenSea	CHST3	NM_004273	5'UTR
cg14055655	0.829187	0.546046	-0.283141	0.000187385	chr19	50117794	+	chr19:50119223-50119476	N_Shore	PRR12	NM_020719	Body
cg23768816	0.387727	0.104624	-0.283103	2.8e-05	chr7	76018758	-	chr7:76022369-76023172	N_Shelf	SRCRB4D	NM_080744	3'UTR
cg25700533	0.940141	0.657101	-0.283039	0.000568837	chr15	41062088	+		OpenSea	DNAJC17;C15orf62	NM_018163;NM_001130448	Body;TSS200
cg25294906	0.890452	0.607704	-0.282748	4.47e-05	chr10	123264544	+		OpenSea	FGFR2;FGFR2;FGFR2;FGFR2;FGFR2;FGFR2;FGFR2;FGFR2;FGFR2	NM_001144914;NM_001144915;NM_022970;NM_001144913;NM_001144916;NM_000141;NM_001144917;NM_001144919;NM_001144918	Body;Body;Body;Body;Body;Body;Body;Body;Body
cg04034685	0.45241	0.170106	-0.282303	0.000583846	chr17	62085532	-		OpenSea	ICAM2;ICAM2;ICAM2;ICAM2;ICAM2	NM_000873;NM_001099789;NM_001099786;NM_001099787;NM_001099788	TSS1500;5'UTR;5'UTR;5'UTR;5'UTR
cg21519654	0.822264	0.539971	-0.282294	0.00215508	chr12	6289847	+		OpenSea
cg06294470	0.413762	0.131643	-0.282119	0.000337044	chr6	37276086	-		OpenSea	TBC1D22B	NM_017772	Body
cg09379146	0.642378	0.360346	-0.282032	0.0117048	chr3	156395056	+	chr3:156391811-156393607	S_Shore	TIPARP	NM_015508	5'UTR
cg24705668	0.774308	0.492277	-0.282031	0.000509218	chr4	141949314	-		OpenSea	RNF150	NM_020724	Body
cg15882591	0.573611	0.291795	-0.281817	8.17e-05	chr13	21608557	-		OpenSea	LATS2	NM_014572	Body
cg12734688	0.474934	0.193152	-0.281782	0.00126077	chr1	48308390	-		OpenSea
cg22718696	0.608407	0.326669	-0.281738	0.000207295	chr1	11218525	-		OpenSea	MTOR	NM_004958	Body
cg06012748	0.86688	0.585222	-0.281658	0.000216364	chr11	28039531	-		OpenSea
cg13638282	0.606788	0.325178	-0.28161	0.000509218	chr9	137353533	-	chr9:137356381-137358802	N_Shelf
cg11646240	0.40216	0.12063	-0.28153	3.54e-05	chr2	232253064	+		OpenSea
cg08921491	0.860052	0.578567	-0.281485	0.00305664	chr15	88577641	+		OpenSea	NTRK3;NTRK3;NTRK3	NM_001007156;NM_001012338;NM_002530	Body;Body;Body
cg21011621	0.847015	0.565652	-0.281362	0.000115333	chr17	48471643	+	chr17:48474516-48475047	N_Shelf	LRRC59	NM_018509	Body
cg01425762	0.402884	0.12158	-0.281304	0.00225056	chr16	81666633	+		OpenSea	CMIP;CMIP	NM_030629;NM_198390	Body;Body
cg06189394	0.343177	0.0618877	-0.281289	0.000543308	chr3	66534050	+		OpenSea	LRIG1	NM_015541	Body
cg24322139	0.637302	0.356015	-0.281287	0.0406236	chr13	21723183	-		OpenSea	SAP18	NM_005870	3'UTR
cg13155421	0.674898	0.393748	-0.28115	0.000325175	chr3	105717036	-		OpenSea
cg23622047	0.406809	0.125663	-0.281145	0.00120143	chr2	173701464	+		OpenSea	RAPGEF4;RAPGEF4	NM_007023;NM_001100397	Body;Body
cg03509901	0.478857	0.197791	-0.281066	0.00544801	chr17	26369731	-	chr17:26368586-26369133	S_Shore	NLK;NLK	NM_016231;NM_016231	1stExon;5'UTR
cg20208990	0.485687	0.204637	-0.28105	8.63e-05	chr20	56286567	-	chr20:56283891-56285395	S_Shore	PMEPA1;PMEPA1;PMEPA1	NM_199169;NM_199170;NM_199171	TSS1500;TSS1500;TSS200
cg19262818	0.34645	0.0654259	-0.281025	0.000111693	chr2	28931852	-		OpenSea
cg12100463	0.493799	0.212811	-0.280988	0.000154988	chr14	105259826	-	chr14:105261334-105261624	N_Shore	AKT1;AKT1;AKT1;AKT1	NM_005163;NM_005163;NM_001014431;NM_001014432	5'UTR;1stExon;5'UTR;5'UTR
cg03078733	0.848433	0.567636	-0.280797	0.0102661	chr17	14822587	+		OpenSea
cg00691874	0.81264	0.53189	-0.28075	0.000920924	chr17	1521312	-		OpenSea	SLC43A2	NM_152346	Body
cg06787912	0.660252	0.379588	-0.280664	0.0258555	chr21	35553467	-		OpenSea	C21orf82;C21orf82	NR_027267;NR_027266	Body;Body
cg21201294	0.59074	0.310195	-0.280545	0.000461269	chr7	47611926	-		OpenSea
cg03803789	0.37792	0.0974542	-0.280466	0.000192104	chr11	111854003	-		OpenSea	DIXDC1;DIXDC1	NM_033425;NM_001037954	Body;Body
cg09230679	0.892926	0.612494	-0.280432	6.21e-05	chr12	116586898	-		OpenSea	MIR620;MED13L	NR_030351;NM_015335	TSS1500;Body
cg21637761	0.523003	0.242574	-0.280429	0.00526228	chr17	20107320	-		OpenSea	CYTSB;CYTSB;CYTSB;CYTSB	NM_001033554;NM_152904;NM_001033555;NM_001033553	Body;Body;Body;Body
cg26673980	0.426736	0.146332	-0.280405	0.000867767	chr7	151493820	-		OpenSea	PRKAG2;PRKAG2	NM_001040633;NM_016203	5'UTR;Body
cg15741855	0.617928	0.337571	-0.280357	0.0166081	chr2	31440451	-		OpenSea	CAPN14	NM_001145122	TSS200
cg24978058	0.402138	0.12186	-0.280278	0.000157037	chr11	86152227	+		OpenSea	ME3;ME3;ME3	NM_006680;NM_001014811;NM_001161586	3'UTR;3'UTR;3'UTR
cg26573923	0.304706	0.0244397	-0.280266	2.32e-05	chr16	87825195	+		OpenSea
cg10540573	0.85721	0.577067	-0.280143	0.000679105	chr2	218869684	-		OpenSea
cg22366001	0.681791	0.401682	-0.280108	0.000428501	chr1	2066006	+	chr1:2066367-2066666	N_Shore	PRKCZ;PRKCZ;PRKCZ	NM_001033582;NM_002744;NM_001033581	5'UTR;Body;5'UTR
cg02985540	0.333676	0.0535942	-0.280082	0.00653002	chr13	46964186	-	chr13:46960684-46961670	S_Shelf
cg05869392	0.942337	0.662347	-0.27999	0.000129682	chr10	75551678	-		OpenSea	KIAA0913	NM_015037	Body
cg24520862	0.349639	0.069662	-0.279977	3.68e-05	chr11	75943228	+	chr11:75945903-75947583	N_Shelf
cg03590328	0.582596	0.302629	-0.279967	0.00379722	chr7	2684462	+	chr7:2686757-2687306	N_Shelf	TTYH3	NM_025250	Body
cg13202213	0.677319	0.397396	-0.279922	0.000129146	chr1	7532211	-		OpenSea	CAMTA1	NM_015215	Body
cg05852888	0.445747	0.165952	-0.279794	0.00624532	chr5	141075426	-	chr5:141071624-141071967	S_Shelf
cg26939297	0.783166	0.503409	-0.279757	0.000251732	chr16	2261143	+	chr16:2263912-2265428	N_Shelf	C16orf79	NM_182563	TSS200
cg06020978	0.744998	0.465259	-0.279739	0.00329447	chr10	27044605	-		OpenSea	ABI1;ABI1;ABI1;ABI1	NM_001012750;NM_005470;NM_001012752;NM_001012751	Body;Body;Body;Body
cg25562925	0.755937	0.476253	-0.279684	0.000221027	chr2	25110049	-		OpenSea	ADCY3	NM_004036	Body
cg14055195	0.782731	0.503115	-0.279616	0.00368173	chr3	99013462	-		OpenSea
cg17668756	0.348758	0.069229	-0.279529	6.81e-05	chr10	73020218	-		OpenSea	UNC5B	NM_170744	Body
cg27180994	0.706548	0.42703	-0.279518	0.0101462	chr7	43929080	+		OpenSea	URGCP;URGCP;URGCP	NM_001077664;NM_001077663;NM_017920	5'UTR;Body;Body
cg23109530	0.406453	0.127029	-0.279425	0.000652328	chr8	94944912	+		OpenSea
cg04817870	0.332846	0.0535984	-0.279247	3.51e-05	chr17	79963651	-	chr17:79961577-79961857	S_Shore	ASPSCR1	NM_024083	Body
cg22658979	0.659576	0.380534	-0.279041	0.0177583	chr11	102826469	-		OpenSea	MMP13	NM_002427	TSS200
cg24053992	0.408566	0.129564	-0.279002	0.0044925	chr1	119554564	+	chr1:119549144-119551320	S_Shelf
cg01795955	0.501832	0.22305	-0.278782	0.000275431	chr2	200468626	+	chr2:200468551-200468958	Island
cg15698244	0.575775	0.297016	-0.278759	0.0341019	chr6	76073316	+		OpenSea	FILIP1	NM_015687	Body
cg21647182	0.612424	0.333703	-0.278721	0.0119883	chr2	1657483	+		OpenSea	PXDN	NM_012293	Body
cg24650940	0.577064	0.298569	-0.278495	0.000624005	chr5	123988226	-	chr5:123987398-123987748	S_Shore	ZNF608	NM_020747	Body
cg04018738	0.833556	0.555171	-0.278385	5.66e-05	chr6	31760616	+	chr6:31763240-31763905	N_Shelf	VARS	NM_006295	Body
cg00952642	0.853843	0.575458	-0.278385	0.000154474	chr8	141537134	-		OpenSea
cg15084851	0.602863	0.324492	-0.278371	0.000740052	chr1	36317380	-		OpenSea	EIF2C4	NM_017629	Body
cg20462100	0.455405	0.177045	-0.27836	0.000373484	chr1	12104871	+		OpenSea
cg17971961	0.556066	0.277817	-0.278249	0.00242021	chr1	35937013	+		OpenSea	KIAA0319L	NM_024874	Body
cg06677890	0.536728	0.258484	-0.278244	0.000673049	chr5	149887486	-		OpenSea	NDST1	NM_001543	TSS200
cg14408978	0.899781	0.621676	-0.278105	0.000104498	chr8	97604047	+		OpenSea	SDC2	NM_002998	Body
cg03605542	0.439953	0.161896	-0.278056	0.000773546	chr5	59929339	-		OpenSea	DEPDC1B;DEPDC1B	NM_018369;NM_001145208	Body;Body
cg04717595	0.531262	0.2535	-0.277762	0.0016562	chr12	110260208	-		OpenSea	TRPV4;TRPV4	NM_147204;NM_021625	5'UTR;5'UTR
cg10184289	0.414686	0.136935	-0.277751	0.000121007	chr2	64870490	-		OpenSea	SERTAD2	NM_014755	5'UTR
cg06881398	0.816385	0.538639	-0.277747	0.000427511	chr1	55661307	+		OpenSea	USP24	NM_015306	Body
cg04546573	0.377658	0.0999307	-0.277728	0.000137466	chr2	189198567	-		OpenSea	GULP1	NM_016315	5'UTR
cg19512969	0.326528	0.0488948	-0.277633	0.00654992	chr14	62014016	-		OpenSea	PRKCH	NM_006255	Body
cg09485853	0.525601	0.24804	-0.277562	0.00251258	chr15	72495878	-		OpenSea	PKM2;PKM2;PKM2	NM_002654;NM_182471;NM_182470	Body;Body;Body
cg06778567	0.59229	0.314814	-0.277477	0.0107729	chr5	142066245	+		OpenSea	FGF1;FGF1;FGF1;FGF1;FGF1;FGF1	NM_001144935;NM_001144934;NM_000800;NR_026696;NR_026695;NM_033136	5'UTR;5'UTR;TSS1500;Body;Body;TSS200
cg27656786	0.551302	0.273916	-0.277386	0.00687875	chr6	142677346	+		OpenSea	GPR126;GPR126;GPR126;GPR126	NM_020455;NM_001032394;NM_198569;NM_001032395	Body;Body;Body;Body
cg02793948	0.384338	0.107109	-0.277229	0.000268469	chr11	68095662	+		OpenSea	LRP5	NM_002335	Body
cg01443285	0.663668	0.386448	-0.27722	0.00325809	chr8	121791273	-		OpenSea	SNTB1	NM_021021	Body
cg23199907	0.57274	0.295558	-0.277181	0.00863007	chr13	33305966	+		OpenSea	PDS5B	NM_015032	Body
cg18316256	0.790106	0.513107	-0.276999	0.0449409	chr6	149491333	+		OpenSea
cg14959707	0.36858	0.0916148	-0.276965	2.25e-05	chr16	11876391	-		OpenSea	ZC3H7A;ZC3H7A	NM_014153;NM_014153	5'UTR;1stExon
cg03502601	0.60793	0.33098	-0.27695	0.00405234	chr17	78865373	+	chr17:78863569-78863813	S_Shore	RPTOR;RPTOR	NM_001163034;NM_020761	Body;Body
cg23208881	0.731323	0.454378	-0.276945	0.02123	chr15	91411495	+	chr15:91414311-91415427	N_Shelf	FURIN	NM_002569	TSS1500
cg07440031	0.905104	0.628232	-0.276872	0.00169138	chr3	186262063	+		OpenSea	CRYGS	NM_017541	Body
cg12080687	0.324042	0.047224	-0.276818	6.74e-05	chr2	47063626	-		OpenSea	LOC100134259	NR_024452	Body
cg11378101	0.474427	0.197637	-0.276789	0.000780286	chr11	94826095	+	chr11:94822597-94823611	S_Shelf	ENDOD1	NM_015036	Body
cg13716443	0.796618	0.519859	-0.276759	0.00739152	chr3	62573342	-		OpenSea	CADPS;CADPS;CADPS	NM_003716;NM_183394;NM_183393	Body;Body;Body
cg21133992	0.485922	0.209182	-0.27674	0.000819476	chr2	121631710	-		OpenSea	GLI2	NM_005270	Body
cg25066134	0.576211	0.29953	-0.276681	0.00156091	chr14	60032188	+		OpenSea	C14orf38	NM_001164399	Body
cg15453708	0.57452	0.297849	-0.276671	7.55e-05	chr7	151493647	-		OpenSea	PRKAG2;PRKAG2	NM_001040633;NM_016203	5'UTR;Body
cg01765164	0.504534	0.228057	-0.276477	0.0106333	chr16	84953424	+		OpenSea
cg02124184	0.576149	0.300021	-0.276129	0.00110167	chr5	72950691	+		OpenSea	RGNEF	NM_001080479	5'UTR
cg04157658	0.36876	0.0927864	-0.275973	0.00288402	chr11	110243994	-		OpenSea
cg22021794	0.333189	0.0574147	-0.275774	0.00259085	chr5	54177306	-	chr5:54179363-54180171	N_Shelf
cg24585377	0.533702	0.258129	-0.275573	0.00188591	chr1	26857774	-	chr1:26856191-26856684	S_Shore	RPS6KA1	NM_002953	Body
cg10586672	0.369311	0.0938676	-0.275443	3.64e-05	chr3	14514657	-		OpenSea	SLC6A6;SLC6A6	NM_003043;NM_001134367	Body;Body
cg03532815	0.757143	0.48173	-0.275414	0.00799296	chr19	18771327	+	chr19:18771078-18771340	Island	KLHL26	NM_018316	Body
cg03580292	0.370157	0.0947903	-0.275367	0.00108795	chr4	174411723	-		OpenSea
cg05171336	0.585711	0.310384	-0.275327	0.00700991	chr1	31884967	+	chr1:31885794-31887010	N_Shore	SERINC2	NM_178865	TSS1500
cg27270962	0.493699	0.218425	-0.275274	0.00149427	chr8	134498381	+		OpenSea	ST3GAL1;ST3GAL1	NM_003033;NM_173344	5'UTR;5'UTR
cg24865623	0.381881	0.106787	-0.275094	6.12e-05	chr19	48232988	+	chr19:48229072-48229507	S_Shelf	EHD2	NM_014601	Body
cg25616600	0.805002	0.529944	-0.275057	0.000103268	chr13	31392489	+		OpenSea
cg17666418	0.823335	0.548478	-0.274857	0.00013279	chr6	106612002	+		OpenSea
cg06674117	0.513859	0.239151	-0.274708	0.000353188	chr17	30488883	-		OpenSea	RHOT1;RHOT1;RHOT1	NM_001033568;NM_018307;NM_001033566	Body;Body;Body
cg03894572	0.589469	0.314897	-0.274572	0.000422314	chr8	90837663	+		OpenSea
cg26797722	0.369148	0.0948921	-0.274256	0.00384782	chr6	15432551	+		OpenSea	JARID2	NM_004973	Body
cg14615559	0.695308	0.421093	-0.274215	0.0267853	chr9	130911577	+		OpenSea	LCN2	NM_005564	TSS200
cg04187814	0.841559	0.56746	-0.2741	0.000673049	chr15	81136522	+		OpenSea	KIAA1199	NM_018689	5'UTR
cg04236915	0.44742	0.173349	-0.274071	0.000657904	chr1	21578831	+		OpenSea	ECE1;ECE1;ECE1;ECE1	NM_001113347;NM_001397;NM_001113349;NM_001113348	Body;Body;Body;Body
cg05753046	0.789226	0.515172	-0.274054	0.00237549	chr11	67801224	-	chr11:67797802-67798413	S_Shelf	NDUFS8	NM_002496	Body
cg15998505	0.501239	0.227537	-0.273702	0.000445445	chr1	153479701	-		OpenSea
cg07383076	0.838227	0.564535	-0.273692	0.00564919	chr16	48266305	-		OpenSea	ABCC11;ABCC11;ABCC11	NM_032583;NM_145186;NM_033151	5'UTR;5'UTR;TSS200
cg26444282	0.549149	0.275558	-0.273591	0.00050508	chr5	149980674	-		OpenSea	SYNPO;SYNPO	NM_001166208;NM_001166208	1stExon;5'UTR
cg21642988	0.61092	0.337337	-0.273583	0.00277918	chr15	78558406	-	chr15:78556405-78557542	S_Shore	DNAJA4;DNAJA4;DNAJA4	NM_001130183;NM_018602;NM_001130182	TSS200;Body;Body
cg19463193	0.366469	0.0929135	-0.273555	0.0355964	chr15	68564546	-		OpenSea
cg14259208	0.488975	0.215513	-0.273462	0.00763906	chr9	101759749	+		OpenSea	COL15A1	NM_001855	Body
cg01433955	0.509603	0.236153	-0.27345	0.0060179	chr20	57223269	-	chr20:57224695-57226322	N_Shore
cg04360675	0.54836	0.275494	-0.272866	0.00267024	chr4	90630122	+		OpenSea
cg04783450	0.63466	0.361842	-0.272818	0.000822423	chr6	42068088	-	chr6:42072032-42072701	N_Shelf
cg06895913	0.749811	0.477055	-0.272756	0.0303853	chr5	58957910	-		OpenSea	PDE4D;PDE4D	NM_001165899;NM_001104631	Body;Body
cg12307314	0.350335	0.0775989	-0.272736	2.54e-05	chr5	142206724	+		OpenSea	ARHGAP26;ARHGAP26	NM_015071;NM_001135608	Body;Body
cg16408820	0.458484	0.186115	-0.272369	0.00266415	chr8	134165361	-		OpenSea
cg27343684	0.383328	0.110972	-0.272356	0.000366914	chr6	52775252	-		OpenSea	GSTA3	NM_000847	TSS1500
cg10179300	0.588636	0.316316	-0.27232	0.0069076	chr5	14147618	+	chr5:14143017-14145350	S_Shelf	TRIO	NM_007118	Body
cg04799232	0.331836	0.0595264	-0.272309	0.00944494	chr4	103475833	+		OpenSea	NFKB1;NFKB1	NM_003998;NM_001165412	Body;Body
cg17893669	0.791449	0.51938	-0.27207	0.000175654	chr19	18771179	-	chr19:18771078-18771340	Island	KLHL26	NM_018316	Body
cg14752965	0.603906	0.331883	-0.272023	0.00182144	chr17	17579346	-		OpenSea
cg01782668	0.511571	0.239562	-0.272009	0.0350999	chr4	148947436	+		OpenSea	ARHGAP10	NM_024605	Body
cg00890916	0.36953	0.0975421	-0.271988	0.00037145	chr20	30158833	+	chr20:30160786-30161107	N_Shore
cg16136068	0.453511	0.181584	-0.271928	0.016714	chr10	51589507	-		OpenSea	NCOA4;NCOA4;NCOA4;NCOA4;NCOA4	NM_001145262;NM_001145261;NM_001145263;NM_001145260;NM_005437	3'UTR;3'UTR;3'UTR;3'UTR;3'UTR
cg13770114	0.417568	0.145654	-0.271914	0.00596826	chr9	3874932	+		OpenSea	GLIS3;GLIS3	NM_152629;NM_001042413	Body;Body
cg11745444	0.434932	0.163024	-0.271909	0.00105506	chr14	62216830	+	chr14:62217725-62218077	N_Shore
cg03967798	0.413925	0.142297	-0.271628	0.00409737	chr4	145268453	+		OpenSea
cg23401796	0.384162	0.11259	-0.271571	0.0247112	chr8	141248667	-		OpenSea	TRAPPC9;TRAPPC9	NM_001160372;NM_031466	Body;Body
cg27601906	0.434107	0.162539	-0.271568	0.000954249	chr8	95271635	-	chr8:95274410-95274655	N_Shelf	GEM;GEM	NM_005261;NM_181702	Body;Body
cg00639010	0.449821	0.178354	-0.271467	0.000247947	chr7	553693	-	chr7:556611-562845	N_Shelf	PDGFA;PDGFA	NM_002607;NM_033023	Body;Body
cg07174177	0.558347	0.286889	-0.271457	0.00555692	chr17	46988726	-	chr17:46985588-46986537	S_Shelf	UBE2Z	NM_023079	Body
cg26908276	0.53094	0.259488	-0.271452	0.00528994	chr1	1489793	+	chr1:1489532-1489794	Island	SSU72	NM_014188	Body
cg15791105	0.532255	0.260922	-0.271333	0.000654065	chr12	48367161	+		OpenSea	COL2A1;COL2A1	NM_001844;NM_033150	3'UTR;3'UTR
cg18184219	0.713824	0.442613	-0.271211	0.035585	chr1	243388524	-		OpenSea	CEP170;CEP170;CEP170	NM_001042404;NM_001042405;NM_014812	Body;Body;Body
cg10967990	0.356607	0.0855505	-0.271056	0.0461825	chr1	17738370	+	chr1:17734435-17734645	S_Shelf	RCC2;RCC2	NM_018715;NM_001136204	Body;Body
cg08581745	0.61511	0.344111	-0.270999	0.00115736	chr10	17050868	-		OpenSea	CUBN	NM_001081	Body
cg15881238	0.53303	0.262061	-0.270969	0.0121948	chr4	87770744	-		OpenSea	SLC10A6	NM_197965	TSS1500
cg08014182	0.512685	0.241822	-0.270863	0.0403301	chr6	33241594	-	chr6:33239326-33240099	S_Shore	RPS18	NM_022551	Body
cg02643580	0.447608	0.176771	-0.270836	0.0103633	chr12	95671146	-		OpenSea	VEZT	NM_017599	Body
cg14685006	0.651488	0.380752	-0.270736	0.00153523	chr21	40141569	-		OpenSea	NCRNA00114;NCRNA00114	NR_027065;NR_027066	Body;TSS1500
cg18026772	0.612907	0.342224	-0.270683	0.0393691	chr1	116922084	-		OpenSea	ATP1A1;ATP1A1	NM_001160233;NM_000701	Body;Body
cg20902566	0.330694	0.0601972	-0.270496	0.00141856	chr7	28038455	-		OpenSea	JAZF1	NM_175061	Body
cg15742818	0.880261	0.609815	-0.270446	0.00346363	chr17	25913455	-		OpenSea	KSR1	NM_014238	Body
cg04768998	0.500433	0.230056	-0.270376	0.00106903	chr2	175500583	+		OpenSea	WIPF1;WIPF1	NM_001077269;NM_003387	5'UTR;TSS1500
cg17939585	0.426207	0.155847	-0.27036	0.000233123	chr22	50747040	+	chr22:50745415-50746125	S_Shore	PLXNB2	NM_012401	TSS1500
cg26161057	0.40658	0.13622	-0.27036	0.000841021	chr1	27881600	+		OpenSea	AHDC1	NM_001029882	5'UTR
cg09408143	0.816918	0.5466	-0.270318	0.000464887	chr16	524778	-		OpenSea	RAB11FIP3;RAB11FIP3	NM_014700;NM_001142272	Body;TSS200
cg06679494	0.295604	0.0252901	-0.270314	2.82e-05	chr17	6921295	-	chr17:6917569-6918539	S_Shelf	MIR497;MIR195	NR_030178;NR_029712	Body;TSS1500
cg21211413	0.445508	0.175314	-0.270194	0.0280907	chr15	89348748	-	chr15:89346043-89347203	S_Shore	ACAN;ACAN	NM_013227;NM_001135	5'UTR;5'UTR
cg04787728	0.49495	0.224784	-0.270166	0.000310659	chr16	3598600	-		OpenSea	NLRC3	NM_178844	Body
cg15318957	0.632028	0.361925	-0.270103	0.00640141	chr6	32044104	-	chr6:32046815-32047094	N_Shelf	TNXB	NM_019105	Body
cg03729092	0.329126	0.0592503	-0.269876	0.0330302	chr12	117029821	+		OpenSea
cg22875410	0.492798	0.222932	-0.269866	0.00194429	chr14	75886161	-		OpenSea
cg25426867	0.831056	0.561255	-0.269801	0.00240581	chr10	29892649	-		OpenSea	SVIL;MIR938;SVIL	NM_021738;NR_030634;NM_003174	5'UTR;TSS1500;5'UTR
cg26457248	0.6109	0.341329	-0.269571	0.0057414	chr18	74840216	-	chr18:74843360-74845426	N_Shelf	MBP;MBP	NM_001025101;NM_001025100	5'UTR;5'UTR
cg01703884	0.894339	0.624866	-0.269473	0.0121736	chr12	109878174	+		OpenSea	MYO1H	NM_001101421	Body
cg04033718	0.439537	0.170224	-0.269314	0.000128076	chr16	4419241	+	chr16:4421642-4422240	N_Shelf	CORO7	NM_024535	Body
cg01279632	0.591577	0.322303	-0.269274	0.000132004	chr6	31760767	-	chr6:31763240-31763905	N_Shelf	VARS	NM_006295	Body
cg15722631	0.712187	0.442954	-0.269234	0.00279802	chr1	214835694	-		OpenSea	CENPF	NM_016343	Body
cg25007447	0.338921	0.0696906	-0.26923	0.00108848	chr12	93521330	+		OpenSea
cg14287403	0.551052	0.281858	-0.269195	0.0011098	chr1	237008211	+		OpenSea	MTR	NM_000254	Body
cg21576187	0.334381	0.0653981	-0.268983	8.23e-05	chr15	29963223	+	chr15:29967209-29967621	N_Shelf
cg04286737	0.790594	0.521662	-0.268932	0.000920853	chr20	4665645	-	chr20:4666827-4667874	N_Shore	PRNP;PRNP;PRNP;PRNP	NM_001080121;NM_183079;NM_001080122;NM_000311	TSS1500;TSS1500;TSS1500;TSS1500
cg13327134	0.354702	0.0858099	-0.268892	3.42e-05	chr12	53618407	-	chr12:53613716-53615103	S_Shelf	RARG	NM_000966	Body
cg15801019	0.695511	0.426651	-0.26886	0.0044501	chr6	129203783	-		OpenSea	LAMA2;LAMA2	NM_001079823;NM_000426	TSS1500;TSS1500
cg06631999	0.896982	0.628134	-0.268848	0.000866388	chr1	26217268	+		OpenSea	STMN1	NM_001145454	Body
cg16936289	0.721313	0.452538	-0.268775	0.000373201	chr17	29148918	+	chr17:29151481-29151901	N_Shelf	CRLF3	NM_015986	Body
cg16652874	0.300674	0.0319583	-0.268716	4.03e-05	chr7	128707039	-		OpenSea
cg13340705	0.573645	0.304988	-0.268657	0.0421838	chr18	30091235	+		OpenSea	WBP11P1	NR_003558	TSS1500
cg10636246	0.643566	0.374913	-0.268653	0.00100439	chr1	159046973	+		OpenSea	AIM2	NM_004833	TSS1500
cg07373212	0.633082	0.364464	-0.268619	0.0019659	chr3	126577851	-		OpenSea	CHCHD6	NM_032343	Body
cg19161424	0.353564	0.0850736	-0.26849	0.00195052	chr15	33360901	-		OpenSea	FMN1	NM_001103184	TSS1500
cg26083045	0.913725	0.645309	-0.268416	0.000100998	chr3	8560168	+		OpenSea	LMCD1	NM_014583	Body
cg26010756	0.887923	0.619529	-0.268394	0.000462275	chr6	7731069	-	chr6:7728885-7729108	S_Shore	BMP6	NM_001718	Body
cg02362848	0.32892	0.0605309	-0.268389	0.0161688	chr1	33848786	+		OpenSea
cg14186336	0.906548	0.638381	-0.268167	4.22e-05	chr9	124045139	-		OpenSea	GSN;GSN;GSN;GSN;GSN;GSN;GSN	NM_001127664;NM_001127667;NM_001127662;NM_198252;NM_001127665;NM_001127663;NM_001127666	5'UTR;5'UTR;5'UTR;5'UTR;5'UTR;5'UTR;5'UTR
cg25877553	0.665611	0.397459	-0.268152	0.0016562	chr20	1352657	-		OpenSea	FKBP1A;FKBP1A	NM_054014;NM_000801	3'UTR;3'UTR
cg11601398	0.615818	0.347714	-0.268104	0.000946578	chr10	123220399	+		OpenSea
cg11580676	0.393674	0.125668	-0.268006	6.69e-05	chr1	156211415	-	chr1:156215368-156215899	N_Shelf	BGLAP	NM_199173	TSS1500
cg08077736	0.79937	0.531534	-0.267836	0.000230563	chr6	33131831	-	chr6:33129291-33129718	S_Shelf	COL11A2;COL11A2;COL11A2	NM_080679;NM_080681;NM_080680	Body;Body;Body
cg14631114	0.343947	0.0761675	-0.267779	0.00209052	chr2	43023945	+	chr2:43019665-43020509	S_Shelf
cg23768894	0.385004	0.117343	-0.267661	0.0179126	chr7	157140029	+		OpenSea	DNAJB6;DNAJB6	NM_005494;NM_058246	5'UTR;5'UTR
cg00908813	0.437084	0.169462	-0.267622	0.0438079	chr3	139464848	+		OpenSea
cg12046837	0.679462	0.411885	-0.267576	0.00031669	chr1	204839875	+		OpenSea	NFASC;NFASC;NFASC;NFASC;NFASC	NM_015090;NM_001160333;NM_001005388;NM_001005389;NM_001160332	5'UTR;5'UTR;5'UTR;5'UTR;5'UTR
cg17252884	0.343268	0.0757092	-0.267559	0.000215314	chr3	15369681	+	chr3:15373314-15374209	N_Shelf	SH3BP5;SH3BP5	NM_004844;NM_001018009	Body;5'UTR
cg06687102	0.875064	0.607641	-0.267424	0.000395184	chr3	158441983	+		OpenSea	RARRES1;RARRES1	NM_206963;NM_002888	Body;Body
cg24215776	0.384754	0.117345	-0.267409	0.000390238	chr11	65152051	-	chr11:65153726-65154606	N_Shore
cg27596068	0.808089	0.540724	-0.267365	0.000192068	chr11	75272301	-	chr11:75272950-75273616	N_Shore	SERPINH1	NM_001235	TSS1500
cg18639228	0.461362	0.194049	-0.267312	0.00690061	chr5	122232684	-		OpenSea	SNX24	NM_014035	Body
cg10433904	0.581357	0.314052	-0.267304	0.0253389	chr6	131281636	-		OpenSea	EPB41L2;EPB41L2;EPB41L2	NM_001135554;NM_001431;NM_001135555	5'UTR;5'UTR;5'UTR
cg18841796	0.492964	0.225695	-0.267269	0.000217891	chr5	130966434	-	chr5:130970415-130971505	N_Shelf	RAPGEF6;RAPGEF6;RAPGEF6;RAPGEF6;RAPGEF6;RAPGEF6	NM_001164388;NM_001164386;NM_001164390;NM_001164389;NM_001164387;NM_016340	Body;Body;Body;Body;Body;Body
cg11201447	0.827281	0.560029	-0.267252	0.00315501	chr8	128808063	+	chr8:128806081-128806899	S_Shore	MIR1204;PVT1	NR_031609;NR_003367	TSS200;Body
cg26805263	0.426181	0.158935	-0.267246	0.00557743	chr13	24212312	-		OpenSea	TNFRSF19;TNFRSF19	NM_018647;NM_148957	Body;Body
cg21086870	0.756318	0.489272	-0.267046	0.00332456	chr15	41836937	+	chr15:41836145-41836612	S_Shore	RPAP1	NM_015540	TSS1500
cg21034034	0.350394	0.0834666	-0.266928	0.0265155	chr2	106227214	-		OpenSea
cg11014073	0.596079	0.329257	-0.266822	0.000328023	chr12	64460951	-		OpenSea	SRGAP1	NM_020762	Body
cg16314254	0.541115	0.274353	-0.266762	0.00100223	chr1	230249965	-		OpenSea	GALNT2	NM_004481	Body
cg15453396	0.611141	0.34444	-0.266701	0.0220637	chr6	2684536	+	chr6:2685400-2685625	N_Shore	MYLK4	NM_001012418	Body
cg06479434	0.503671	0.237047	-0.266624	0.0193678	chr7	128395929	-		OpenSea	CALU;CALU	NM_001130674;NM_001219	Body;Body
cg13567205	0.800281	0.533683	-0.266597	0.00671834	chr9	137727338	-	chr9:137730886-137731202	N_Shelf	COL5A1	NM_000093	Body
cg09100343	0.378593	0.112179	-0.266414	7.96e-05	chr16	57147202	-		OpenSea	CPNE2	NM_152727	Body
cg24184792	0.445075	0.178684	-0.266391	0.00116181	chr8	132919238	+	chr8:132916322-132917060	S_Shelf	EFR3A	NM_015137	Body
cg27485596	0.897307	0.631045	-0.266262	0.0377182	chr13	111829530	-		OpenSea	ARHGEF7;ARHGEF7;ARHGEF7;ARHGEF7	NM_001113511;NM_003899;NM_001113512;NM_145735	Body;5'UTR;Body;Body
cg07795346	0.66575	0.399493	-0.266257	0.00017668	chr16	84800637	-		OpenSea	USP10	NM_005153	Body
cg21408197	0.459216	0.193051	-0.266165	0.000328023	chr2	114584240	+		OpenSea
cg07124919	0.408388	0.142275	-0.266113	0.000230563	chr6	15149029	-		OpenSea
cg19812432	0.539342	0.273332	-0.266011	0.00725702	chr17	19351904	-		OpenSea
cg13353733	0.324886	0.0589053	-0.26598	1.86e-05	chr11	773106	+	chr11:776803-777998	N_Shelf	PDDC1	NM_182612	Body
cg10622536	0.569921	0.303975	-0.265946	0.00435102	chr1	36771021	+	chr1:36771830-36773009	N_Shore	C1orf113	NM_001162530	TSS1500
cg16503724	0.34155	0.0760522	-0.265498	0.00107296	chr3	17130667	+		OpenSea	PLCL2;PLCL2	NM_015184;NM_001144382	Body;Body
cg20975733	0.442957	0.177581	-0.265375	0.000803066	chr15	87155056	+		OpenSea	AGBL1	NM_152336	Body
cg17479280	0.366829	0.101455	-0.265374	0.000436189	chr1	156466088	+	chr1:156469617-156471060	N_Shelf	MEF2D	NM_005920	5'UTR
cg23638470	0.893724	0.628411	-0.265312	0.00111847	chr2	177284467	-		OpenSea
cg12524865	0.930213	0.664956	-0.265257	7.61e-05	chr7	101656975	-		OpenSea	CUX1;CUX1;CUX1	NM_181500;NM_181552;NM_001913	Body;Body;Body
cg21190644	0.939108	0.673939	-0.265169	0.000143942	chr6	2659375	+		OpenSea
cg03965649	0.691597	0.426453	-0.265144	0.00231834	chr8	134576933	-		OpenSea	ST3GAL1;ST3GAL1	NM_003033;NM_173344	5'UTR;5'UTR
cg14527110	0.352053	0.0869491	-0.265104	2.7e-05	chr5	131561292	-	chr5:131563094-131563954	N_Shore	P4HA2;P4HA2;P4HA2;P4HA2;P4HA2	NM_001017973;NM_001142598;NM_004199;NM_001142599;NM_001017974	5'UTR;5'UTR;5'UTR;5'UTR;5'UTR
cg06817454	0.354049	0.0889747	-0.265074	2.13e-05	chr1	48360454	+		OpenSea
cg11938718	0.605	0.339957	-0.265043	0.000474381	chr2	10526453	+		OpenSea	HPCAL1;HPCAL1	NM_002149;NM_134421	5'UTR;5'UTR
cg20815992	0.498814	0.233877	-0.264937	0.00013045	chr11	10949337	+	chr11:10952350-10953072	N_Shelf
cg08688592	0.830146	0.565248	-0.264898	0.00518651	chr15	68180675	+	chr15:68177160-68177415	S_Shelf
cg04956471	0.379594	0.114753	-0.264841	0.00123014	chr2	234328457	+		OpenSea	DGKD;DGKD	NM_152879;NM_003648	Body;Body
cg24320165	0.434893	0.170195	-0.264698	0.0006842	chr12	112559822	-	chr12:112563184-112563788	N_Shelf
cg14930242	0.776825	0.512239	-0.264586	0.0243851	chr3	139020892	-		OpenSea
cg24425149	0.447128	0.182712	-0.264417	0.000242435	chr13	75991251	-		OpenSea	TBC1D4	NM_014832	Body
cg16569650	0.605853	0.341486	-0.264367	0.000118939	chr7	2773072	+	chr7:2774444-2774655	N_Shore	GNA12	NM_007353	Body
cg26912069	0.433187	0.168829	-0.264357	0.000264932	chr5	107437721	-		OpenSea	FBXL17	NM_001163315	Body
cg06327814	0.346495	0.0824551	-0.26404	0.0114179	chr7	112122217	-		OpenSea	C7orf53;C7orf53	NM_182597;NM_001134468	5'UTR;5'UTR
cg14412134	0.728992	0.465048	-0.263944	0.0149415	chr14	64912417	-		OpenSea	MTHFD1	NM_005956	Body
cg07959609	0.393582	0.12965	-0.263932	0.000106002	chr1	16466380	-	chr1:16464376-16464621	S_Shore	EPHA2	NM_004431	Body
cg16145324	0.833724	0.569835	-0.263889	0.000649896	chr6	36020012	+		OpenSea	MAPK14;MAPK14;MAPK14;MAPK14	NM_139014;NM_139013;NM_139012;NM_001315	Body;Body;Body;Body
cg03351418	0.519387	0.255537	-0.26385	0.0176972	chr6	146212966	+		OpenSea	SHPRH;SHPRH	NM_173082;NM_001042683	Body;Body
cg23575099	0.348685	0.0849386	-0.263747	4.23e-05	chr14	55603874	+		OpenSea	LGALS3;LGALS3	NR_003225;NM_002306	TSS200;5'UTR
cg18698767	0.820435	0.5567	-0.263735	0.00395743	chr10	128213855	+		OpenSea
cg22168796	0.402227	0.138725	-0.263502	0.000194831	chr12	124938326	+	chr12:124941314-124941584	N_Shelf	NCOR2;NCOR2	NM_006312;NM_001077261	Body;Body
cg00177431	0.48484	0.221471	-0.263369	0.0217068	chr20	56272862	+		OpenSea	PMEPA1;PMEPA1;PMEPA1;PMEPA1	NM_199171;NM_199170;NM_199169;NM_020182	5'UTR;5'UTR;Body;Body
cg15164860	0.592918	0.329645	-0.263273	0.0355702	chr2	20504345	-		OpenSea	PUM2	NM_015317	Body
cg13892514	0.440129	0.176894	-0.263234	0.000647766	chr2	241853394	-	chr2:241855374-241855631	N_Shore
cg09968361	0.622816	0.359655	-0.263161	0.00256996	chr14	94855344	-		OpenSea	SERPINA1;SERPINA1;SERPINA1;SERPINA1;SERPINA1;SERPINA1;SERPINA1;SERPINA1;SERPINA1;SERPINA1;SERPINA1	NM_001127701;NM_001127703;NM_001002236;NM_001127702;NM_001127704;NM_001127706;NM_000295;NM_001127700;NM_001127705;NM_001002235;NM_001127707	5'UTR;5'UTR;5'UTR;5'UTR;5'UTR;5'UTR;TSS200;5'UTR;5'UTR;5'UTR;5'UTR
cg21301240	0.715699	0.452599	-0.263099	0.0160954	chr8	117727493	-		OpenSea	EIF3H	NM_003756	Body
cg01581326	0.362181	0.0991958	-0.262985	8.76e-05	chr6	159052435	-		OpenSea	TMEM181	NM_020823	Body
cg22748722	0.68866	0.425682	-0.262977	0.000394037	chr6	33135868	-		OpenSea	COL11A2;COL11A2;COL11A2	NM_080679;NM_080681;NM_080680	Body;Body;Body
cg10512203	0.309216	0.0462413	-0.262974	0.00898259	chr1	40780905	-	chr1:40781004-40781445	N_Shore	COL9A2	NM_001852	Body
cg07004075	0.462917	0.199956	-0.262961	0.00502591	chr14	24649335	-		OpenSea	REC8;REC8	NM_005132;NM_001048205	3'UTR;3'UTR
cg13660174	0.411936	0.149015	-0.262921	0.000563487	chr9	136238392	+	chr9:136242306-136243549	N_Shelf	SURF4	NM_033161	Body
cg25446789	0.68338	0.420591	-0.262789	0.00303637	chr2	25810393	-		OpenSea	DTNB;DTNB;DTNB;DTNB;DTNB	NM_183361;NM_033148;NM_183360;NM_033147;NM_021907	Body;Body;Body;Body;Body
cg25331919	0.697743	0.434994	-0.262749	0.0243675	chr18	47092023	+	chr18:47087879-47088528	S_Shelf	LIPG	NM_006033	Body
cg08333232	0.582379	0.319656	-0.262723	0.00648039	chr12	52600613	+		OpenSea
cg23336143	0.565403	0.302713	-0.26269	0.000464642	chr2	36635519	-		OpenSea	CRIM1	NM_016441	Body
cg15754630	0.559631	0.296988	-0.262643	0.0142575	chr15	101733491	+		OpenSea	CHSY1	NM_014918	Body
cg22700686	0.296919	0.0342893	-0.26263	0.00256996	chr1	153538764	-		OpenSea	S100A2	NM_005978	TSS1500
cg26825849	0.514497	0.251882	-0.262615	0.00116744	chr13	113871121	+	chr13:113870001-113870203	S_Shore	CUL4A;CUL4A	NM_003589;NM_001008895	5'UTR;Body
cg24681963	0.337572	0.0750368	-0.262535	0.000514738	chr2	72012367	-	chr2:72012850-72013078	N_Shore
cg12596243	0.352718	0.090241	-0.262477	1.78e-05	chr2	218597777	-		OpenSea	DIRC3	NR_026597	Body
cg13978856	0.311518	0.0492304	-0.262287	0.000359388	chr4	40918191	+		OpenSea	APBB2;APBB2;APBB2	NM_004307;NM_001166050;NM_173075	Body;Body;Body
cg25030266	0.558433	0.296166	-0.262267	0.0103924	chr10	106077741	+	chr10:106075559-106075791	S_Shore	ITPRIP	NM_033397	5'UTR
cg16431352	0.861676	0.59948	-0.262196	0.0055535	chr2	110459722	+		OpenSea
cg14998567	0.930045	0.667875	-0.26217	3.42e-05	chr6	2685525	+	chr6:2685400-2685625	Island	MYLK4	NM_001012418	Body
cg26280911	0.469116	0.206999	-0.262117	0.00200577	chr5	133891771	-		OpenSea	PHF15	NM_015288	Body
cg21380024	0.301445	0.0393543	-0.262091	1.21e-05	chr17	61042803	+	chr17:61043325-61044408	N_Shore
cg12924309	0.535787	0.273698	-0.262088	0.00168556	chr12	125105776	-		OpenSea
cg12845021	0.659256	0.397451	-0.261805	0.000350625	chr7	105446089	+		OpenSea	ATXN7L1;ATXN7L1	NM_152749;NM_020725	Body;Body
cg16699540	0.358403	0.0966081	-0.261795	0.0182302	chr3	156793711	-		OpenSea
cg09991633	0.346566	0.0848182	-0.261748	0.00489833	chr8	134759376	-		OpenSea
cg21970326	0.309756	0.048043	-0.261713	3.13e-05	chr11	72888634	+		OpenSea
cg08837481	0.619302	0.357637	-0.261665	0.00076767	chr8	40235245	+		OpenSea
cg25639531	0.425323	0.163859	-0.261464	0.00051557	chr10	128148004	-		OpenSea	C10orf90	NM_001004298	Body
cg21011570	0.825068	0.563625	-0.261443	0.000728845	chr12	109123308	-	chr12:109124224-109125964	N_Shore	CORO1C	NM_014325	5'UTR
cg04687437	0.433854	0.172434	-0.26142	0.000979912	chr19	511113	+	chr19:506526-507133	S_Shelf	C19orf20	NM_033513	Body
cg11422156	0.685346	0.424055	-0.261292	0.000944269	chr10	45477807	-		OpenSea	RASSF4	NM_032023	Body
cg07230078	0.580323	0.319071	-0.261252	0.00438226	chr4	12957160	-		OpenSea
cg14705010	0.732129	0.470984	-0.261145	0.00844909	chr11	71724583	+		OpenSea	NUMA1	NM_006185	Body
cg17098965	0.474284	0.213149	-0.261134	0.000819476	chr20	52199520	+	chr20:52198058-52198400	S_Shore	ZNF217;ZNF217	NM_006526;NM_006526	5'UTR;1stExon
cg08783253	0.323253	0.0622722	-0.26098	5.66e-05	chr17	40996565	+		OpenSea	AOC2;AOC2	NM_001158;NM_009590	TSS200;TSS200
cg07265806	0.479188	0.218257	-0.260931	9.96e-05	chr22	38032768	-	chr22:38035350-38035928	N_Shelf
cg13266018	0.656709	0.395824	-0.260885	0.000729134	chr7	5637739	+	chr7:5632335-5634555	S_Shelf	FSCN1	NM_003088	Body
cg26548351	0.630696	0.369917	-0.260779	0.0101744	chr1	39960691	-	chr1:39956424-39958137	S_Shelf	BMP8A	NM_181809	Body
cg00522231	0.435355	0.174591	-0.260763	0.000139899	chr2	9549277	-		OpenSea	ITGB1BP1;ITGB1BP1	NM_004763;NM_022334	Body;Body
cg04811592	0.480663	0.219909	-0.260753	0.00111312	chr3	69834386	+		OpenSea	MITF;MITF	NM_198159;NM_006722	Body;Body
cg22761483	0.851616	0.590926	-0.260691	0.00177428	chr2	216489226	-		OpenSea
cg27565803	0.346498	0.0858149	-0.260683	7.63e-05	chr1	31423065	-		OpenSea	SNORD103A;PUM1;PUM1	NR_004054;NM_014676;NM_001020658	TSS1500;Body;Body
cg18212039	0.36657	0.105974	-0.260596	4.85e-05	chr1	26346812	+		OpenSea	EXTL1	NM_004455	TSS1500
cg16435316	0.822587	0.562032	-0.260555	0.00316652	chr16	50385139	+		OpenSea	BRD7	NM_013263	Body
cg14403090	0.556625	0.296215	-0.26041	0.00133934	chr7	105573866	+		OpenSea
cg07918712	0.83925	0.578842	-0.260408	0.00233229	chr2	18792548	-		OpenSea
cg15809077	0.447183	0.18684	-0.260343	0.000619572	chr2	112462079	-		OpenSea
cg04233521	0.480219	0.219923	-0.260295	0.0424916	chr1	27743080	+		OpenSea	WASF2	NM_006990	Body
cg16783186	0.475616	0.215425	-0.260191	0.0041968	chr2	30516374	-		OpenSea
cg08697297	0.791469	0.53129	-0.260178	0.00911191	chr2	99912152	-		OpenSea	LYG1	NM_174898	5'UTR
cg10170847	0.836645	0.576494	-0.260151	0.000813017	chr19	41834029	-	chr19:41837014-41837230	N_Shelf
cg13531637	0.325452	0.0654104	-0.260042	1.48e-05	chr2	240060808	-	chr2:240061326-240061602	N_Shore	HDAC4	NM_006037	Body
cg24048437	0.501177	0.24119	-0.259987	0.00542024	chr5	53656287	+		OpenSea
cg11110759	0.602983	0.343053	-0.25993	0.00102293	chr14	101282683	-		OpenSea
cg20457523	0.827223	0.567342	-0.259881	0.000229697	chr7	75956146	-	chr7:75958865-75959074	N_Shelf	YWHAG	NM_012479	3'UTR
cg24140528	0.327888	0.0680377	-0.259851	2.39e-05	chr17	30158473	-		OpenSea
cg05521150	0.472971	0.213211	-0.25976	0.0336324	chr4	11550611	+		OpenSea
cg00741695	0.502194	0.242519	-0.259674	0.000112303	chr6	961559	-		OpenSea	LOC285768;LOC285768	NR_027116;NR_027115	Body;Body
cg18719665	0.680331	0.420734	-0.259597	0.000120547	chr18	21572656	+		OpenSea	TTC39C	NM_153211	TSS200
cg21850448	0.870158	0.610884	-0.259275	0.0157862	chr4	88023169	-		OpenSea	AFF1;AFF1	NM_001166693;NM_005935	Body;Body
cg09539538	0.665725	0.406473	-0.259252	0.000185479	chr20	6104215	+	chr20:6103436-6103970	S_Shore	FERMT1	NM_017671	TSS200
cg14534803	0.463328	0.204192	-0.259136	0.00098278	chr11	19692446	+		OpenSea	NAV2	NM_001111018	Body
cg01206398	0.479985	0.221015	-0.25897	0.000637538	chr2	204624956	-		OpenSea
cg25343618	0.570209	0.311256	-0.258952	0.000297903	chr1	156631235	-	chr1:156627342-156627576	S_Shelf
cg12765716	0.555884	0.296991	-0.258893	0.000504127	chr12	110252791	-		OpenSea	TRPV4;TRPV4	NM_147204;NM_021625	5'UTR;5'UTR
cg00657780	0.38823	0.129384	-0.258846	0.00329861	chr16	50285254	-		OpenSea
cg17584530	0.354933	0.0960972	-0.258836	0.0054717	chr6	45587862	-		OpenSea
cg15450349	0.800569	0.541786	-0.258783	0.00168841	chr8	42269042	-	chr8:42268436-42268759	S_Shore
cg26814835	0.546969	0.288189	-0.25878	0.00119924	chr20	30195969	+	chr20:30196118-30196585	N_Shore
cg00050289	0.688057	0.429441	-0.258616	0.0459447	chr17	62550868	-		OpenSea	SMURF2	NM_022739	Body
cg19817912	0.340002	0.0815075	-0.258495	0.000245864	chr7	27162768	+	chr7:27163819-27164098	N_Shore	HOXA3	NM_153631	5'UTR
cg04010582	0.531735	0.273261	-0.258474	0.000698544	chr17	29826080	+		OpenSea	RAB11FIP4	NM_032932	Body
cg06047655	0.645068	0.386596	-0.258472	0.00888644	chr2	43567990	+		OpenSea	THADA;THADA	NM_022065;NM_001083953	Body;Body
cg03044684	0.558743	0.300312	-0.258431	0.0169735	chr21	33248032	-	chr21:33244910-33246609	S_Shore	HUNK	NM_014586	Body
cg18009653	0.865369	0.60699	-0.258379	6.12e-05	chr4	10076546	-	chr4:10079335-10079555	N_Shelf	WDR1;WDR1	NM_017491;NM_005112	3'UTR;3'UTR
cg19358608	0.547434	0.289072	-0.258362	0.00120609	chr20	1924565	-	chr20:1927718-1928118	N_Shelf
cg06202778	0.896481	0.638147	-0.258334	0.00174909	chr4	57514827	-		OpenSea	HOPX;HOPX;HOPX;HOPX;HOPX	NM_001145459;NM_001145460;NM_139211;NM_032495;NM_139212	3'UTR;3'UTR;3'UTR;3'UTR;3'UTR
cg20583060	0.708643	0.450386	-0.258257	0.000945235	chr8	79429818	-	chr8:79428433-79428754	S_Shore	PKIA;PKIA	NM_006823;NM_181839	5'UTR;5'UTR
cg18563005	0.525149	0.26712	-0.258029	0.00277918	chr12	76370681	+		OpenSea
cg10093679	0.778854	0.52094	-0.257914	0.00917517	chr11	65482056	+	chr11:65479349-65480024	S_Shelf	KAT5;KAT5;KAT5	NM_182710;NM_182709;NM_006388	Body;Body;Body
cg17025841	0.337717	0.0799043	-0.257813	0.00120981	chr3	11575501	+		OpenSea	ATG7;ATG7;ATG7	NM_001136031;NM_001144912;NM_006395	Body;Body;Body
cg04956949	0.481054	0.22327	-0.257784	0.000187385	chr7	73119262	+	chr7:73118500-73118749	S_Shore	STX1A;STX1A	NM_001165903;NM_004603	Body;Body
cg25024515	0.650307	0.392529	-0.257777	0.00902771	chr12	124763658	-		OpenSea
cg12992443	0.457492	0.199733	-0.25776	0.0052476	chr20	35093928	-	chr20:35089448-35089998	S_Shelf	DLGAP4;DLGAP4;DLGAP4	NM_183006;NM_001042486;NM_014902	Body;5'UTR;Body
cg24128292	0.528386	0.270802	-0.257584	0.000185539	chr8	30419935	-		OpenSea	RBPMS;RBPMS;RBPMS	NM_001008710;NM_001008711;NM_006867	3'UTR;3'UTR;3'UTR
cg03787603	0.908044	0.650482	-0.257562	0.00939198	chr7	101768610	+		OpenSea	CUX1;CUX1;CUX1	NM_181500;NM_181552;NM_001913	Body;Body;Body
cg02561912	0.667122	0.40967	-0.257451	0.004457	chr20	50158202	+	chr20:50158904-50159509	N_Shore	NFATC2;NFATC2;NFATC2	NM_001136021;NM_173091;NM_012340	Body;Body;Body
[truncated: 3,951 more rows]
