# Supplementary material for: DNA hypomethylation during MSC chondrogenesis occurs predominantly at enhancer regions
Source: Sci Rep. 2020 Jan 24;10:1169. doi: 10.1038/s41598-020-58093-5 (PMC6981252; doi:10.1038/s41598-020-58093-5)
Supplement: Supplementary file 3 — Supplementary Table 2. [file 41598_2020_58093_MOESM3_ESM.xlsx]

## Sheet: Supplementary Table 2
dmr	range	chr	start	end	width	no.cpgs	minfdr	Stouffer	maxbetafc	meanbetafc	overlapping.promoters
1	chr4:6694923-6695698	chr4	6694923	6695698	776	9	0	2.58e-16	-0.557954	-0.264745	S100P-001, S100P-002, AC093323.1-201
2	chr17:48258561-48259448	chr17	48258561	48259448	888	5	0	6.25e-15	-0.633201	-0.374816	HILS1-003
3	chr7:1606266-1607868	chr7	1606266	1607868	1603	10	0	7.51e-14	-0.699391	-0.26226	PSMG3-001, PSMG3-002, PSMG3-AS1-001, PSMG3-AS1-002, PSMG3-AS1-003, PSMG3-AS1-005, PSMG3-AS1-004
4	chr18:21572622-21572748	chr18	21572622	21572748	127	4	1.27e-206	1.96e-13	-0.314704	-0.281487	TTC39C-002
5	chr16:11876111-11876912	chr16	11876111	11876912	802	7	1.02e-238	3.94e-13	-0.377169	-0.214921	ZC3H7A-003, ZC3H7A-006
6	chr10:93334974-93335196	chr10	93334974	93335196	223	4	1.48e-144	1.12e-11	-0.277492	-0.243796	NA
7	chr3:196754322-196755973	chr3	196754322	196755973	1652	6	8.36e-211	1.48e-11	-0.62632	-0.34273	MFI2-003, MFI2-001, MFI2-005, MFI2-004, MFI2-008
8	chr4:1029410-1029654	chr4	1029410	1029654	245	4	3.88e-238	3.66e-11	-0.418934	-0.249688	NA
9	chr5:34042976-34043509	chr5	34042976	34043509	534	7	1.87e-254	6.61e-11	-0.349849	-0.168432	C1QTNF3-001, C1QTNF3-003, C1QTNF3-006
10	chr11:68095623-68096165	chr11	68095623	68096165	543	5	2.8e-156	7.91e-11	-0.250389	-0.166792	NA
11	chr10:435953-436626	chr10	435953	436626	674	5	6.37e-153	8.09e-11	-0.459262	-0.226727	NA
12	chr2:43188839-43188940	chr2	43188839	43188940	102	3	6.37e-275	1.48e-10	-0.306018	-0.234109	NA
13	chr4:187621221-187623048	chr4	187621221	187623048	1828	9	7.85e-193	2.8e-10	-0.446452	-0.228329	NA
14	chr17:48266268-48268237	chr17	48266268	48268237	1970	9	2.19e-171	3.97e-10	-0.53917	-0.179681	COL1A1-009, COL1A1-008, COL1A1-014, COL1A1-018, COL1A1-016
15	chr6:109274429-109274496	chr6	109274429	109274496	68	3	8.17e-119	9.29e-10	-0.245169	-0.2204	NA
16	chr2:1657462-1658233	chr2	1657462	1658233	772	4	1.04e-107	1.23e-09	-0.482831	-0.26685	PXDN-011, PXDN-013
17	chr7:151493629-151493820	chr7	151493629	151493820	192	3	3.54e-125	1.38e-09	-0.343174	-0.31963	NA
18	chr4:186697734-186697797	chr4	186697734	186697797	64	2	0	1.49e-09	-0.683879	-0.507393	SORBS2-010, SORBS2-031, SORBS2-037, SORBS2-034, SORBS2-046, SORBS2-009, SORBS2-027, SORBS2-029, SORBS2-033, SORBS2-042, SORBS2-030, SORBS2-028, SORBS2-040, SORBS2-026
19	chr16:69958189-69958964	chr16	69958189	69958964	776	6	3.31519530556414e-318	1.8e-09	-0.484519	-0.182253	WWP2-016, WWP2-015
20	chr17:76794506-76795278	chr17	76794506	76795278	773	5	4.86e-86	1.87e-09	-0.220132	-0.128032	USP36-027, USP36-028, USP36-029, USP36-030, USP36-004, USP36-031
21	chr1:31423023-31423283	chr1	31423023	31423283	261	4	1.48e-118	1.94e-09	-0.297445	-0.188859	SNORD103B-201
22	chr7:101762511-101762633	chr7	101762511	101762633	123	2	0	2.55e-09	-0.941649	-0.728806	NA
23	chr16:67977865-67979792	chr16	67977865	67979792	1928	15	9.57e-295	3.68e-09	-0.489431	-0.112346	LCAT-001, LCAT-008, LCAT-012, SLC12A4-020, LCAT-004, LCAT-007, LCAT-006, LCAT-005, LCAT-003, SLC12A4-014, LCAT-011, CTC-479C5.17-001
24	chr7:229225-229594	chr7	229225	229594	370	3	7.9e-101	3.8e-09	-0.297691	-0.217074	AC145676.2-001
25	chr2:233734064-233735017	chr2	233734064	233735017	954	3	5.14e-123	4.41e-09	-0.473119	-0.327914	C2orf82-201, C2orf82-001, C2orf82-006
26	chr16:69965465-69967212	chr16	69965465	69967212	1748	11	3.45e-160	6.54e-09	-0.47409	-0.188905	MIR140-201, WWP2-018, WWP2-017
27	chr1:1280157-1281622	chr1	1280157	1281622	1466	3	2.89e-69	9.21e-09	-0.24245	-0.185378	NA
28	chr16:87894334-87894690	chr16	87894334	87894690	357	4	1.23e-142	1.15e-08	-0.496709	-0.231862	NA
29	chr21:48024683-48026298	chr21	48024683	48026298	1616	6	7.87e-275	1.21e-08	-0.469634	-0.181718	S100B-001, S100B-002, S100B-003
30	chr6:35185397-35186288	chr6	35185397	35186288	892	2	2.78e-142	1.77e-08	-0.437052	-0.412096	NA
31	chr7:158533204-158533927	chr7	158533204	158533927	724	4	1e-56	1.99e-08	-0.449799	-0.319747	NA
32	chr4:6728799-6729744	chr4	6728799	6729744	946	4	1.36e-270	2.15e-08	-0.48859	-0.228565	NA
33	chr11:102714244-102714358	chr11	102714244	102714358	115	3	4.18e-157	2.27e-08	-0.332161	-0.243101	MMP3-001, MMP3-003
34	chr15:89178776-89178874	chr15	89178776	89178874	99	3	1.39e-135	2.28e-08	-0.436643	-0.376151	ISG20-010, ISG20-009
35	chr12:110252616-110252831	chr12	110252616	110252831	216	3	8.71e-88	2.53e-08	-0.302612	-0.26429	TRPV4-006, TRPV4-005, TRPV4-003, TRPV4-004, TRPV4-002
36	chr2:106227122-106227786	chr2	106227122	106227786	665	5	4.47e-56	4.36e-08	-0.332468	-0.270301	NA
37	chr17:79952142-79953908	chr17	79952142	79953908	1767	9	0	5.86e-08	-0.838113	-0.207011	ASPSCR1-014
38	chr5:142065539-142066938	chr5	142065539	142066938	1400	13	0	5.88e-08	-0.607486	-0.147925	FGF1-002, FGF1-007, FGF1-008, FGF1-013
39	chr1:17381800-17382130	chr1	17381800	17382130	331	3	4.56e-82	6.81e-08	-0.246321	-0.203723	SDHB-001, SDHB-005, SDHB-003
40	chr22:50746891-50747878	chr22	50746891	50747878	988	5	1.04e-120	8.56e-08	-0.312412	-0.152528	PLXNB2-201, PLXNB2-003, PLXNB2-001
41	chr11:1510644-1510747	chr11	1510644	1510747	104	3	8.25e-75	9.79e-08	-0.403891	-0.297187	NA
42	chr5:139056667-139056804	chr5	139056667	139056804	138	4	3.64e-86	1.14e-07	-0.336484	-0.226451	CXXC5-014, CXXC5-016, CXXC5-017
43	chr17:77712715-77712853	chr17	77712715	77712853	139	3	2.51e-75	1.15e-07	-0.225989	-0.202667	NA
44	chr16:2082689-2084192	chr16	2082689	2084192	1504	6	9.3e-250	1.3e-07	-0.445087	-0.21369	SLC9A3R2-004, SLC9A3R2-008, SLC9A3R2-009, SLC9A3R2-003
45	chr1:230991708-230992990	chr1	230991708	230992990	1283	6	0	1.31e-07	-0.817218	-0.383016	C1orf198-007, C1orf198-003
46	chr1:26346812-26348484	chr1	26346812	26348484	1673	6	6.08e-123	1.34e-07	-0.267798	-0.137396	EXTL1-001, EXTL1-003, EXTL1-002
47	chr10:75551678-75551723	chr10	75551678	75551723	46	3	2.4e-78	1.45e-07	-0.273068	-0.196364	ZSWIM8-015, ZSWIM8-001, ZSWIM8-020, ZSWIM8-005, ZSWIM8-014, ZSWIM8-016
48	chr5:149625104-149625194	chr5	149625104	149625194	91	2	7.92e-164	2.18e-07	-0.378507	-0.305249	CAMK2A-003
49	chr1:223840925-223840974	chr1	223840925	223840974	50	2	4.19e-103	2.28e-07	-0.213882	-0.203208	CAPN8-003
50	chr10:729001-729956	chr10	729001	729956	956	9	2.51e-98	2.5e-07	-0.232483	-0.112788	NA
51	chr12:114313136-114313256	chr12	114313136	114313256	121	2	1.07e-213	2.53e-07	-0.479383	-0.346045	NA
52	chr16:69969137-69969618	chr16	69969137	69969618	482	3	6.88e-99	2.53e-07	-0.348567	-0.226934	WWP2-018, WWP2-019
53	chr5:131561058-131561292	chr5	131561058	131561292	235	2	1.62e-128	2.92e-07	-0.270043	-0.254329	P4HA2-201, P4HA2-202, P4HA2-009, P4HA2-006
54	chr10:93390311-93390387	chr10	93390311	93390387	77	3	3.17e-70	3.24e-07	-0.227099	-0.184448	NA
55	chr10:5593926-5593949	chr10	5593926	5593949	24	2	2.86e-91	3.24e-07	-0.594699	-0.52972	NA
56	chr3:123339334-123340306	chr3	123339334	123340306	973	5	2.37e-209	3.31e-07	-0.536213	-0.325645	MYLK-019, MYLK-018
57	chr6:30695686-30695962	chr6	30695686	30695962	277	2	2.05e-166	3.33e-07	-0.441067	-0.425366	NA
58	chr11:3175007-3175636	chr11	3175007	3175636	630	4	8.03e-196	3.52e-07	-0.470202	-0.241353	NA
59	chr2:9549277-9549336	chr2	9549277	9549336	60	2	5.91e-85	3.71e-07	-0.267875	-0.213783	ITGB1BP1-021, ITGB1BP1-020
60	chr4:174320378-174320772	chr4	174320378	174320772	395	2	6.81e-112	4.33e-07	-0.391721	-0.321764	SCRG1-001
61	chr2:234883171-234883862	chr2	234883171	234883862	692	2	1.06e-66	4.53e-07	-0.225039	-0.196833	NA
62	chr1:7531719-7532211	chr1	7531719	7532211	493	2	2.61e-82	5.19e-07	-0.328601	-0.284331	NA
63	chr5:912383-913111	chr5	912383	913111	729	7	3.22e-113	5.34e-07	-0.134516	-0.077065	TRIP13-003
64	chr16:2089851-2089897	chr16	2089851	2089897	47	2	8.25e-123	5.39e-07	-0.227956	-0.181782	NTHL1-010
65	chr3:125820372-125821264	chr3	125820372	125821264	893	6	9.16e-125	7.84e-07	-0.238882	-0.129059	SLC41A3-011, SLC41A3-003, SLC41A3-012, ALDH1L1-AS1-001
66	chr19:44260537-44261472	chr19	44260537	44261472	936	2	1.4e-56	8.51e-07	-0.421687	-0.255324	SMG9-001, SMG9-003, SMG9-007, SMG9-008, SMG9-010, SMG9-009, SMG9-002, SMG9-006, SMG9-005
67	chr20:62225388-62225654	chr20	62225388	62225654	267	2	2.57e-81	8.54e-07	-0.159953	-0.158758	NA
68	chr2:198541655-198541772	chr2	198541655	198541772	118	2	1.03e-119	8.93e-07	-0.339665	-0.254614	RFTN2-001, RFTN2-004
69	chr16:88843923-88845204	chr16	88843923	88845204	1282	7	2.37e-74	9.45e-07	-0.455045	-0.175173	NA
70	chr1:37944257-37945057	chr1	37944257	37945057	801	2	2.24e-65	9.6e-07	-0.337873	-0.232228	ZC3H12A-004
71	chr7:72296495-72296854	chr7	72296495	72296854	360	2	3.87e-72	1.01e-06	-0.398678	-0.341939	TYW1B-001, TYW1B-002, TYW1B-003, TYW1B-202
72	chr7:45019005-45020086	chr7	45019005	45020086	1082	3	9.15e-55	1.25e-06	-0.436866	-0.259578	MYO1G-001, MYO1G-002, MYO1G-005, MYO1G-003, MYO1G-007
73	chr16:48180550-48180664	chr16	48180550	48180664	115	3	4.68e-135	1.37e-06	-0.363974	-0.296117	ABCC12-001, ABCC12-201, ABCC12-202, ABCC12-002, ABCC12-004, ABCC12-005, ABCC12-003
74	chr3:187452863-187454482	chr3	187452863	187454482	1620	8	3.26e-68	1.46e-06	-0.336626	-0.099968	BCL6-004, BCL6-003, BCL6-008, BCL6-007, BCL6-010
75	chr3:47454929-47455785	chr3	47454929	47455785	857	2	5.02e-67	1.6e-06	-0.205812	-0.152769	NA
76	chr9:130637464-130638259	chr9	130637464	130638259	796	2	1.59e-93	1.64e-06	-0.454154	-0.319004	AK1-009, AK1-010, AK1-008, AK1-013
77	chr12:106645490-106645964	chr12	106645490	106645964	475	2	2.64e-58	1.65e-06	-0.186573	-0.175596	NA
78	chr14:22917797-22917809	chr14	22917797	22917809	13	2	6.9e-62	1.7e-06	-0.155148	-0.13116	TRDJ1-001, TRDD3-001
79	chr16:85584896-85585356	chr16	85584896	85585356	461	2	1.33e-74	1.78e-06	-0.224168	-0.156968	NA
80	chr6:32042797-32045337	chr6	32042797	32045337	2541	18	6.47e-114	1.85e-06	-0.566855	-0.131569	RNA5SP206-201
81	chr6:44044325-44044507	chr6	44044325	44044507	183	3	5.1e-44	1.88e-06	-0.0568115	-0.0454749	RP5-1120P11.1-001
82	chr2:236290930-236291490	chr2	236290930	236291490	561	2	3.57e-179	1.9e-06	-0.436286	-0.395014	NA
83	chr12:116598981-116599557	chr12	116598981	116599557	577	2	2.71e-68	1.94e-06	-0.212723	-0.196533	NA
84	chr2:200468445-200469026	chr2	200468445	200469026	582	5	3.62e-88	1.98e-06	-0.561768	-0.234567	NA
85	chr4:905805-906860	chr4	905805	906860	1056	6	2.96e-49	2.17e-06	-0.287666	-0.140669	GAK-017
86	chr1:156630343-156631248	chr1	156630343	156631248	906	4	4.03e-82	2.25e-06	-0.239962	-0.142218	RP11-284F21.7-001
87	chr22:45595966-45597767	chr22	45595966	45597767	1802	11	2.2e-186	2.75e-06	-0.208046	-0.0960032	MIR1249-201, KIAA0930-014, KIAA0930-013, KIAA0930-015
88	chr6:41470812-41472488	chr6	41470812	41472488	1677	9	1.06e-182	2.91e-06	-0.508309	-0.127829	RP11-328M4.3-002
89	chr4:2748026-2748332	chr4	2748026	2748332	307	2	2.15e-101	2.92e-06	-0.500331	-0.306415	TNIP2-007, TNIP2-006
90	chr17:48274189-48276347	chr17	48274189	48276347	2159	5	5.77e-53	2.95e-06	-0.437623	-0.155186	COL1A1-006, COL1A1-004, COL1A1-003, COL1A1-013
91	chr14:94855034-94855990	chr14	94855034	94855990	957	7	6.04e-147	3e-06	-0.491413	-0.22346	SERPINA1-201, SERPINA1-004, SERPINA1-002, SERPINA1-006, SERPINA1-003, SERPINA1-202, SERPINA1-001, SERPINA1-203, SERPINA1-008, SERPINA1-015, SERPINA1-016, SERPINA1-014, SERPINA1-017, SERPINA1-011, SERPINA1-012, SERPINA1-010, SERPINA1-013, SERPINA1-007
92	chr10:22843607-22843938	chr10	22843607	22843938	332	3	1.33e-70	3.53e-06	-0.230513	-0.138594	NA
93	chr1:54199696-54200587	chr1	54199696	54200587	892	6	3.16e-72	3.55e-06	-0.475855	-0.217551	GLIS1-001
94	chr17:75371476-75371764	chr17	75371476	75371764	289	3	2.05e-45	3.69e-06	-0.193324	-0.132562	SEPT9-009, SEPT9-031, RP11-936I5.1-001, SEPT9-032, SEPT9-033
95	chr15:67006698-67007131	chr15	67006698	67007131	434	2	1.18e-52	3.69e-06	-0.308428	-0.247007	NA
96	chr6:170198971-170201739	chr6	170198971	170201739	2769	7	5.33e-249	4.06e-06	-0.396936	-0.125251	LINC00242-001
97	chr10:45477672-45477807	chr10	45477672	45477807	136	2	1.77e-50	4.18e-06	-0.521935	-0.431442	RASSF4-003, RASSF4-004
98	chr17:81006485-81006524	chr17	81006485	81006524	40	3	2.08e-75	4.43e-06	-0.205157	-0.160021	B3GNTL1-010, B3GNTL1-006, B3GNTL1-009, B3GNTL1-002
99	chr16:11654880-11655159	chr16	11654880	11655159	280	2	2.24e-69	4.64e-06	-0.121201	-0.0940158	NA
100	chr11:68847839-68848232	chr11	68847839	68848232	394	2	7.77e-92	5.16e-06	-0.223646	-0.187246	NA
101	chr7:1196370-1197113	chr7	1196370	1197113	744	2	2.12e-44	5.3e-06	-0.651985	-0.539523	ZFAND2A-006, ZFAND2A-007
102	chr11:111312361-111312453	chr11	111312361	111312453	93	2	6.47e-50	5.65e-06	-0.33631	-0.271056	NA
103	chr11:63655087-63656090	chr11	63655087	63656090	1004	5	7.05e-69	6.31e-06	-0.116923	-0.0793456	MARK2-003, MARK2-005
104	chr16:2178621-2179420	chr16	2178621	2179420	800	2	8.58e-46	6.49e-06	-0.256697	-0.191506	NA
105	chr11:119993722-119995754	chr11	119993722	119995754	2033	12	8.01e-227	6.94e-06	-0.597944	-0.158362	TRIM29-007, TRIM29-017, TRIM29-016, TRIM29-008, TRIM29-006, TRIM29-015, TRIM29-021, TRIM29-020
106	chr2:241851343-241851501	chr2	241851343	241851501	159	3	5.22e-41	7.03e-06	-0.373877	-0.25128	NA
107	chr7:42214276-42214361	chr7	42214276	42214361	86	3	2.13e-39	7.14e-06	-0.235177	-0.148846	NA
108	chr3:15311021-15311269	chr3	15311021	15311269	249	4	7.65e-45	8.66e-06	-0.229592	-0.115453	NA
109	chr19:3538338-3539158	chr19	3538338	3539158	821	4	3.32e-111	8.87e-06	-0.402283	-0.16602	C19orf71-001, MFSD12-013
110	chr15:89420872-89421347	chr15	89420872	89421347	476	4	1.83e-43	9.12e-06	-0.131981	-0.0774761	NA
111	chr1:9460204-9460830	chr1	9460204	9460830	627	2	2.91e-59	9.42e-06	-0.36724	-0.341027	NA
112	chr17:78735268-78735596	chr17	78735268	78735596	329	4	1.31e-49	9.94e-06	-0.289748	-0.150106	NA
113	chr17:40995583-40996886	chr17	40995583	40996886	1304	4	5.77e-108	9.96e-06	-0.254415	-0.120095	AOC2-001, AOC2-002
114	chr15:42209178-42210119	chr15	42209178	42210119	942	3	5.38e-54	1.02e-05	-0.492141	-0.339598	NA
115	chr4:1007657-1008738	chr4	1007657	1008738	1082	4	6.25e-47	1.02e-05	-0.34299	-0.240319	FGFRL1-201, FGFRL1-005, FGFRL1-006, FGFRL1-007
116	chr2:7073095-7073129	chr2	7073095	7073129	35	2	4.07e-48	1.04e-05	-0.538023	-0.418044	RNF144A-003, RNF144A-004
117	chr7:552668-553810	chr7	552668	553810	1143	7	1.64e-141	1.08e-05	-0.350811	-0.184241	PDGFA-003
118	chr19:13210356-13211261	chr19	13210356	13211261	906	3	1.73e-206	1.19e-05	-0.531988	-0.295277	NA
119	chr21:36168008-36168288	chr21	36168008	36168288	281	2	7.77e-41	1.2e-05	-0.274147	-0.267141	NA
120	chr7:47343426-47344750	chr7	47343426	47344750	1325	7	0	1.21e-05	-0.565052	-0.274847	NA
121	chr5:148758791-148758992	chr5	148758791	148758992	202	4	3.12e-62	1.41e-05	-0.231396	-0.142645	IL17B-001
122	chr17:79963651-79963691	chr17	79963651	79963691	41	2	2.64e-98	1.41e-05	-0.292677	-0.221244	ASPSCR1-005, ASPSCR1-006, ASPSCR1-007
123	chr17:48262067-48263204	chr17	48262067	48263204	1138	8	3.08e-74	1.48e-05	-0.165576	-0.0892984	COL1A1-018
124	chr13:113435678-113438010	chr13	113435678	113438010	2333	12	1.34e-192	1.59e-05	-0.366935	-0.112271	ATP11A-003, ATP11A-002
125	chr3:124776038-124776153	chr3	124776038	124776153	116	2	6.63e-67	1.65e-05	-0.18836	-0.130915	HEG1-001, RNA5SP137-201
126	chr17:11985185-11985228	chr17	11985185	11985228	44	2	1.28e-56	1.76e-05	-0.300643	-0.300464	MIR744-001
127	chr16:85343281-85343650	chr16	85343281	85343650	370	3	5e-39	1.77e-05	-0.241317	-0.18125	NA
128	chr11:726335-727401	chr11	726335	727401	1067	3	1.03e-28	2.05e-05	-0.196226	-0.142776	EPS8L2-035, AP006621.9-001, EPS8L2-030, EPS8L2-034, EPS8L2-033, EPS8L2-032
129	chr7:150092826-150093059	chr7	150092826	150093059	234	2	1.47e-48	2.19e-05	-0.247029	-0.15783	NA
130	chr14:95078599-95079224	chr14	95078599	95079224	626	3	4.25e-228	2.26e-05	-0.432189	-0.279987	SERPINA3-201, SERPINA3-007, SERPINA3-002, SERPINA3-004, SERPINA3-006, SERPINA3-008, SERPINA3-009
131	chr3:48600317-48602040	chr3	48600317	48602040	1724	6	9.18e-132	2.29e-05	-0.558288	-0.181969	UCN2-001, PFKFB4-009, COL7A1-008, COL7A1-009, PFKFB4-015, COL7A1-007, PFKFB4-012, PFKFB4-201
132	chr1:25290947-25292412	chr1	25290947	25292412	1466	16	1.1e-98	2.3e-05	-0.172884	-0.0594553	RUNX3-002, RUNX3-201, RUNX3-003
133	chr18:30090866-30091449	chr18	30090866	30091449	584	3	2.51e-33	2.3e-05	-0.218676	-0.188828	WBP11P1-001, WBP11P1-002
134	chr14:55603225-55604454	chr14	55603225	55604454	1230	3	1.38e-118	2.33e-05	-0.258141	-0.139032	LGALS3-005, LGALS3-004, LGALS3-002
135	chr1:25348828-25349681	chr1	25348828	25349681	854	4	9.39e-184	2.38e-05	-0.531446	-0.259168	MIR4425-201
136	chr16:81616874-81617738	chr16	81616874	81617738	865	2	1.08e-160	2.4e-05	-0.186193	-0.120774	NA
137	chr7:127804217-127805001	chr7	127804217	127805001	785	2	1.73e-31	2.47e-05	-0.159334	-0.15744	NA
138	chr5:131596064-131596602	chr5	131596064	131596602	539	2	1.12e-36	2.6e-05	-0.37276	-0.291988	PDLIM4-004
139	chr6:139482238-139483193	chr6	139482238	139483193	956	2	2.38e-54	2.63e-05	-0.217252	-0.145253	NA
140	chr11:1767775-1767793	chr11	1767775	1767793	19	2	7.47e-36	2.88e-05	-0.211	-0.185868	NA
141	chr11:130026698-130026798	chr11	130026698	130026798	101	2	3.76e-38	2.94e-05	-0.4053	-0.253771	NA
142	chr6:35693573-35694245	chr6	35693573	35694245	673	2	3.91e-51	3e-05	-0.153822	-0.144744	NA
143	chr2:218868754-218869684	chr2	218868754	218869684	931	2	1.82e-33	3.05e-05	-0.385512	-0.369597	TNS1-002
144	chr22:41956440-41957443	chr22	41956440	41957443	1004	6	1.28e-56	3.09e-05	-0.144318	-0.0705652	CSDC2-001
145	chr1:156465749-156467188	chr1	156465749	156467188	1440	5	1.13e-74	3.24e-05	-0.265473	-0.124148	NA
146	chr17:26127438-26127542	chr17	26127438	26127542	105	5	6.33e-64	3.54e-05	-0.239391	-0.141024	NOS2-001
147	chr5:107148005-107148418	chr5	107148005	107148418	414	2	5.75e-57	3.63e-05	-0.64404	-0.482082	RN7SKP122-201
148	chr16:66442374-66443287	chr16	66442374	66443287	914	2	4.21e-63	3.92e-05	-0.363045	-0.262064	LINC00920-001
149	chr16:585171-585859	chr16	585171	585859	689	3	1.41e-250	4.01e-05	-0.722981	-0.398626	CAPN15-007, MIR5587-201
150	chr20:56272862-56274096	chr20	56272862	56274096	1235	5	1.23e-134	4.01e-05	-0.359001	-0.185086	NA
151	chr17:80943851-80944193	chr17	80943851	80944193	343	4	6.42e-33	4.02e-05	-0.0857706	-0.0560904	NA
152	chr7:1097720-1098703	chr7	1097720	1098703	984	5	4.94e-112	4.2e-05	-0.283561	-0.130763	GPR146-201, GPR146-005, RP11-449P15.1-001
153	chr7:73417185-73417264	chr7	73417185	73417264	80	4	6.44e-60	4.59e-05	-0.136665	-0.0970829	NA
154	chr6:33156164-33162506	chr6	33156164	33162506	6343	64	3.56e-199	5.2e-05	-0.536656	-0.0836963	COL11A2-201, COL11A2-202, COL11A2-203, COL11A2-001, COL11A2-204, COL11A2-205, COL11A2-206, COL11A2-003, COL11A2-207, COL11A2-002, RXRB-006
155	chr13:46964186-46964256	chr13	46964186	46964256	71	2	4.84e-33	5.29e-05	-0.213412	-0.172301	KIAA0226L-005
156	chr10:102767357-102767507	chr10	102767357	102767507	151	2	6.04e-63	5.36e-05	-0.20756	-0.143096	NA
157	chr16:88441642-88443063	chr16	88441642	88443063	1422	6	7.9e-28	5.45e-05	-0.206099	-0.111486	NA
158	chr19:51588750-51588819	chr19	51588750	51588819	70	2	5.13e-33	5.52e-05	-0.163692	-0.150111	KLK14-001, KLK14-201
159	chr3:197155143-197155273	chr3	197155143	197155273	131	2	2.63e-156	5.82e-05	-0.357412	-0.330958	NA
160	chr17:76361166-76361930	chr17	76361166	76361930	765	2	2.11e-47	5.96e-05	-0.162205	-0.0920937	NA
161	chr21:46867867-46868092	chr21	46867867	46868092	226	2	2.17e-32	6.21e-05	-0.228434	-0.213842	NA
162	chr10:95723024-95723150	chr10	95723024	95723150	127	2	1.73e-33	6.28e-05	-0.208298	-0.198018	PIPSL-002, PIPSL-001, PIPSL-201
163	chr5:179770007-179770299	chr5	179770007	179770299	293	2	7.18e-39	6.81e-05	-0.150487	-0.097112	NA
164	chr15:44085795-44087089	chr15	44085795	44087089	1295	7	8.14e-41	6.83e-05	-0.344648	-0.152058	SERF2-002, SERF2-005, SERF2-006, SERF2-007, HYPK-007, MIR1282-201, SERF2-013, SERF2-009, SERF2-016, SERF2-014, SERF2-011, SERF2-015, SERF2-003, SERF2-010, SERF2-008, SERF2-004, SERF2-201
165	chr1:204966000-204966512	chr1	204966000	204966512	513	7	3.86e-56	6.94e-05	-0.217483	-0.106507	NFASC-007
166	chr1:2425173-2426035	chr1	2425173	2426035	863	4	3.02e-44	7.04e-05	-0.152635	-0.0729807	RP3-395M20.2-001, RP3-395M20.3-001
167	chr3:46936655-46937363	chr3	46936655	46937363	709	2	2.77e-76	7.11e-05	-0.234324	-0.167775	NA
168	chr3:196750426-196751186	chr3	196750426	196751186	761	5	1.31e-88	7.11e-05	-0.249654	-0.111762	MFI2-007
169	chr5:140894884-140895708	chr5	140894884	140895708	825	2	1.15e-95	7.14e-05	-0.407271	-0.256668	NA
170	chr20:35093928-35094679	chr20	35093928	35094679	752	3	4.34e-73	7.2e-05	-0.554034	-0.286063	NA
171	chr1:9504049-9504429	chr1	9504049	9504429	381	2	1.25e-92	7.9e-05	-0.506689	-0.296496	NA
172	chr5:148442554-148443366	chr5	148442554	148443366	813	6	1.51e-51	8.24e-05	-0.199723	-0.115793	SH3TC2-004, MIR584-201, SH3TC2-201, SH3TC2-006, SH3TC2-012, CTC-529P8.1-001, CTC-529P8.1-003, CTC-529P8.1-002, SH3TC2-003, SH3TC2-013, CTC-529P8.1-004, SH3TC2-005, SH3TC2-007, CTC-529P8.1-005, SH3TC2-001, CTC-529P8.1-006
173	chr17:1014352-1015100	chr17	1014352	1015100	749	2	4.8e-37	8.56e-05	-0.294912	-0.226191	NA
174	chr4:1749153-1749241	chr4	1749153	1749241	89	2	1.08e-29	9.06e-05	-0.372252	-0.268758	NA
175	chr10:661009-661730	chr10	661009	661730	722	7	1.39e-162	9.2e-05	-0.325451	-0.0986716	NA
176	chr1:170253405-170254397	chr1	170253405	170254397	993	5	1.18e-46	9.39e-05	-0.223821	-0.120416	LINC01142-002
177	chr1:204839606-204839875	chr1	204839606	204839875	270	4	8.62e-91	9.39e-05	-0.342277	-0.239568	NFASC-012, NFASC-014, NFASC-020
178	chr20:4665569-4665645	chr20	4665569	4665645	77	2	1.16e-39	9.42e-05	-0.25767	-0.203662	PRNP-002, PRNP-004, PRNP-003, PRNP-001
179	chr16:3695595-3696402	chr16	3695595	3696402	808	2	2.93e-30	9.46e-05	-0.158878	-0.147379	NA
180	chr10:30346661-30346789	chr10	30346661	30346789	129	2	4.15e-45	9.58e-05	-0.253426	-0.185508	KIAA1462-002
181	chr19:7224513-7224713	chr19	7224513	7224713	201	2	1.96e-27	9.77e-05	-0.232511	-0.181743	NA
182	chr17:8067759-8067776	chr17	8067759	8067776	18	2	7.36e-46	0.000100125	-0.11184	-0.106441	VAMP2-001, VAMP2-002, VAMP2-004, VAMP2-003, RP11-599B13.6-001
183	chr6:11779817-11779941	chr6	11779817	11779941	125	3	1.13e-39	0.000100476	-0.510603	-0.254505	ADTRP-004, ADTRP-201, ADTRP-001, ADTRP-003, ADTRP-007
184	chr5:172982357-172982992	chr5	172982357	172982992	636	4	7.63e-39	0.000104053	-0.194904	-0.121352	NA
185	chr1:206516335-206516628	chr1	206516335	206516628	294	2	1.38e-71	0.00010764	-0.354459	-0.226013	SRGAP2-001
186	chr2:240059931-240062353	chr2	240059931	240062353	2423	10	8.97074993153951e-320	0.000108801	-0.261618	-0.109802	HDAC4-009
187	chr16:81526361-81528229	chr16	81526361	81528229	1869	8	2.6e-130	0.000116002	-0.376531	-0.112182	CMIP-002
188	chr14:105436973-105437141	chr14	105436973	105437141	169	3	1.33e-63	0.000117171	-0.297577	-0.203596	AHNAK2-002
189	chr19:30162566-30162771	chr19	30162566	30162771	206	2	2.3e-81	0.000117528	-0.378523	-0.205769	NA
190	chr3:184282720-184283308	chr3	184282720	184283308	589	2	2.92e-41	0.000118421	-0.212091	-0.158813	NA
191	chr16:81666633-81667167	chr16	81666633	81667167	535	2	8.21e-29	0.000119718	-0.26387	-0.206954	NA
192	chr2:54900343-54901055	chr2	54900343	54901055	713	4	5.97e-58	0.000129613	-0.228145	-0.11647	NA
193	chr20:37059825-37059936	chr20	37059825	37059936	112	2	6.42e-29	0.000131359	-0.574783	-0.44322	SNORA71C-201, SNHG17-003, SNHG17-009
194	chr3:171561060-171561201	chr3	171561060	171561201	142	3	5.57e-25	0.000132635	-0.263406	-0.201625	TMEM212-001, TMEM212-002, TMEM212-003
195	chr8:1969769-1970040	chr8	1969769	1970040	272	2	3.06e-149	0.000134297	-0.341174	-0.206942	NA
196	chr7:139528855-139529130	chr7	139528855	139529130	276	2	1.18e-42	0.000134653	-0.301433	-0.174875	TBXAS1-005, TBXAS1-013, TBXAS1-202, TBXAS1-203, TBXAS1-006, TBXAS1-204, TBXAS1-003, TBXAS1-008, TBXAS1-004, TBXAS1-007, TBXAS1-014, TBXAS1-012, TBXAS1-205
197	chr10:6214016-6214079	chr10	6214016	6214079	64	3	5.27e-24	0.000135015	-0.131152	-0.11822	NA
198	chr2:238005812-238006557	chr2	238005812	238006557	746	2	1.81e-109	0.000135526	-0.469676	-0.291892	COPS8-006
199	chr9:139255778-139256392	chr9	139255778	139256392	615	3	2.81e-26	0.000138634	-0.161142	-0.121927	DNLZ-001, DNLZ-002
200	chr17:1521312-1521483	chr17	1521312	1521483	172	3	2.9e-46	0.000139598	-0.224908	-0.122477	snoU13.315-201
201	chr5:67088174-67089012	chr5	67088174	67089012	839	4	1.15e-102	0.000139812	-0.314254	-0.163699	RP11-434D9.1-005, RP11-434D9.1-004, RP11-434D9.1-006
202	chr16:2260770-2262165	chr16	2260770	2262165	1396	12	1.39e-146	0.00014621	-0.345134	-0.125711	BRICD5-001, RP11-304L19.8-001, PGP-003, BRICD5-002, BRICD5-003, BRICD5-004
203	chr11:12701929-12701969	chr11	12701929	12701969	41	2	4.01e-26	0.000149096	-0.190843	-0.178689	NA
204	chr6:82459006-82459960	chr6	82459006	82459960	955	3	8.24e-66	0.000149616	-0.295076	-0.163722	FAM46A-002, FAM46A-001
205	chr5:167830729-167831317	chr5	167830729	167831317	589	2	3.97e-26	0.000150659	-0.429527	-0.300896	WWC1-012, WWC1-011, WWC1-006
206	chr7:101768610-101768874	chr7	101768610	101768874	265	4	2.23e-31	0.000153427	-0.334191	-0.212026	NA
207	chr1:153581494-153581793	chr1	153581494	153581793	300	5	3e-30	0.000163241	-0.177464	-0.127601	S100A16-007, S100A16-008, S100A16-010
208	chr12:94251091-94251169	chr12	94251091	94251169	79	2	2.08e-38	0.000168289	-0.62807	-0.382333	NA
209	chr6:1578078-1578330	chr6	1578078	1578330	253	5	1.83e-38	0.000169429	-0.123523	-0.0894312	NA
210	chr10:115510718-115511153	chr10	115510718	115511153	436	4	3.28e-50	0.00017013	-0.376353	-0.137195	PLEKHS1-201, PLEKHS1-202
211	chr12:123707536-123707827	chr12	123707536	123707827	292	3	1.17e-104	0.0001709	-0.484731	-0.322054	MPHOSPH9-201, MPHOSPH9-005, MPHOSPH9-202, MPHOSPH9-014
212	chr15:41061384-41062273	chr15	41061384	41062273	890	9	8.41e-65	0.000176392	-0.316016	-0.124406	C15orf62-002, DNAJC17-010
213	chr1:203768441-203768517	chr1	203768441	203768517	77	2	2.91e-27	0.000182928	-0.205166	-0.160373	ZC3H11A-002, ZC3H11A-201
214	chr15:93450129-93450671	chr15	93450129	93450671	543	2	8.78e-27	0.000194003	-0.178796	-0.13553	NA
215	chr6:44194767-44194802	chr6	44194767	44194802	36	2	2.92e-55	0.000198364	-0.385984	-0.257753	SLC29A1-005
216	chr2:232478360-232478452	chr2	232478360	232478452	93	2	9.73e-31	0.000202216	-0.156349	-0.109453	NA
217	chr14:105132022-105132479	chr14	105132022	105132479	458	2	5.83e-38	0.000203745	-0.274991	-0.15435	RP11-982M15.8-001
218	chr19:2772041-2772244	chr19	2772041	2772244	204	2	1.09e-23	0.000204225	-0.220761	-0.197812	SGTA-006
219	chr7:73223852-73223935	chr7	73223852	73223935	84	2	1.8e-23	0.000205227	-0.331714	-0.254524	NA
220	chr16:80061290-80061357	chr16	80061290	80061357	68	2	4.27e-36	0.000212998	-0.327287	-0.246487	NA
221	chr7:226444-227051	chr7	226444	227051	608	5	2.18e-75	0.000214455	-0.364894	-0.194282	NA
222	chr7:137637323-137638053	chr7	137637323	137638053	731	2	4.86e-42	0.000222427	-0.377811	-0.217105	AC022173.2-001
223	chr17:39557589-39558556	chr17	39557589	39558556	968	4	1.58e-70	0.000225291	-0.374695	-0.17837	AC003958.2-001, AC003958.2-002
224	chr19:13113455-13113893	chr19	13113455	13113893	439	4	3.09e-54	0.000249296	-0.225225	-0.115945	NA
225	chr4:170924904-170926055	chr4	170924904	170926055	1152	3	2.67e-74	0.000267804	-0.33222	-0.199688	MFAP3L-002, MFAP3L-006
226	chr10:134385407-134385698	chr10	134385407	134385698	292	2	1.37e-47	0.000270791	-0.145845	-0.12328	NA
227	chr21:47455779-47456446	chr21	47455779	47456446	668	4	1.28e-42	0.0002802	-0.147579	-0.099287	AP001476.2-001
228	chr1:206971195-206972262	chr1	206971195	206972262	1068	6	7.7e-202	0.000286337	-0.395823	-0.168356	IL19-001
229	chr11:71724287-71725424	chr11	71724287	71725424	1138	8	1.41e-44	0.000295942	-0.299969	-0.110943	RP11-849H4.4-001, NUMA1-030, NUMA1-012, NUMA1-033
230	chr10:78943401-78943634	chr10	78943401	78943634	234	3	1.91e-23	0.000326062	-0.208614	-0.149313	NA
231	chr12:25541364-25541565	chr12	25541364	25541565	202	2	1.82e-29	0.000342642	-0.399611	-0.262533	NA
232	chr1:26149754-26150119	chr1	26149754	26150119	366	2	8.84e-126	0.000344697	-0.263043	-0.0957338	MTFR1L-005, MTFR1L-022
233	chr2:242209506-242210216	chr2	242209506	242210216	711	2	4.14e-27	0.000366633	-0.127485	-0.119379	HDLBP-031, HDLBP-025
234	chr16:87046801-87047010	chr16	87046801	87047010	210	2	5.26e-21	0.0003689	-0.176555	-0.154189	NA
235	chr17:62085236-62085532	chr17	62085236	62085532	297	3	2.43e-41	0.000371017	-0.312911	-0.148692	ICAM2-002, ICAM2-014, ICAM2-013
236	chr1:159046937-159047163	chr1	159046937	159047163	227	4	3.1e-62	0.000383587	-0.31542	-0.173277	AIM2-001
237	chr6:30855729-30856693	chr6	30855729	30856693	965	6	2.07e-99	0.000402027	-0.347488	-0.134699	DDR1-006, DDR1-050, DDR1-015, DDR1-054, DDR1-053, DDR1-018, MIR4640-203
238	chr1:19336603-19337477	chr1	19336603	19337477	875	2	4.95e-90	0.000402946	-0.132163	-0.104425	NA
239	chr12:124938116-124938326	chr12	124938116	124938326	211	2	3.35e-52	0.000404452	-0.322646	-0.188099	NA
240	chr19:5913035-5915494	chr19	5913035	5915494	2460	12	1.54e-179	0.000404564	-0.324642	-0.103824	CAPS-001, CAPS-002, CAPS-005, CAPS-003, CAPS-004, CAPS-006, AC104532.4-001
241	chr2:98852704-98852938	chr2	98852704	98852938	235	5	9.98e-135	0.000409542	-0.590591	-0.203724	VWA3B-009
242	chr1:107681350-107681669	chr1	107681350	107681669	320	2	1.58e-38	0.000415852	-0.342208	-0.209871	NTNG1-002, NTNG1-201, NTNG1-004, NTNG1-006, NTNG1-202, NTNG1-203, NTNG1-204, NTNG1-205, NTNG1-001, NTNG1-206
243	chr11:111809582-111809961	chr11	111809582	111809961	380	2	2.41e-30	0.000420258	-0.117518	-0.116746	DIXDC1-001, DIXDC1-202, DIXDC1-007, DIXDC1-003
244	chr1:159923525-159923861	chr1	159923525	159923861	337	3	7.21e-22	0.000424073	-0.166742	-0.120198	SLAMF9-002, SLAMF9-001, SLAMF9-004, SLAMF9-003
245	chr6:31673800-31674753	chr6	31673800	31674753	954	6	2.53e-82	0.000433933	-0.223541	-0.0990134	LY6G6F-001, MEGT1-001, LY6G6F-201
246	chr1:56184693-56185096	chr1	56184693	56185096	404	2	3.17e-29	0.000440654	0.148309	0.0370712	NA
247	chr21:47404109-47404268	chr21	47404109	47404268	160	4	5.23e-78	0.000445094	-0.303021	-0.142596	NA
248	chr1:879375-879958	chr1	879375	879958	584	4	4.39e-88	0.000446026	-0.147384	-0.0557917	SAMD11-009, SAMD11-008, NOC2L-002
249	chr13:111039873-111040579	chr13	111039873	111040579	707	4	7.95e-43	0.000454647	-0.121019	-0.0808556	NA
250	chr3:42132310-42132991	chr3	42132310	42132991	682	3	1.24e-22	0.00046032	-0.137876	-0.0797772	TRAK1-004
251	chr3:11598978-11600407	chr3	11598978	11600407	1430	6	6.46e-57	0.000464555	-0.183725	-0.111575	NA
252	chr20:30195969-30196714	chr20	30195969	30196714	746	6	4.73e-71	0.000464761	-0.299519	-0.130681	MIR3193-201
253	chr6:33401192-33401542	chr6	33401192	33401542	351	6	9.56e-31	0.000465439	-0.135097	-0.09766	SYNGAP1-003
254	chr19:5036609-5037103	chr19	5036609	5037103	495	5	3.51e-39	0.000485764	-0.170831	-0.106196	NA
255	chr5:171808200-171808449	chr5	171808200	171808449	250	2	1.73e-19	0.000505665	-0.239328	-0.182468	NA
256	chr15:22915986-22915992	chr15	22915986	22915992	7	2	4.14e-22	0.000506735	-0.153885	-0.114287	NA
257	chr16:75282051-75283093	chr16	75282051	75283093	1043	5	8.49e-88	0.000511122	-0.169598	-0.0895089	BCAR1-009, BCAR1-013, BCAR1-014, BCAR1-016, BCAR1-015
258	chr2:74780172-74780617	chr2	74780172	74780617	446	6	2.44e-23	0.000513622	-0.117288	-0.0921618	DOK1-001, LOXL3-001, DOK1-002, LOXL3-002, LOXL3-005, LOXL3-004, LOXL3-003, DOK1-012, DOK1-005, DOK1-009, DOK1-010, DOK1-004, DOK1-008, LOXL3-010, DOK1-007, DOK1-003, DOK1-013
259	chr17:80185943-80188598	chr17	80185943	80188598	2656	12	1.77e-34	0.00052146	-0.227279	-0.0871422	SLC16A3-201, SLC16A3-202, SLC16A3-016, SLC16A3-011, SLC16A3-012, SLC16A3-013, SLC16A3-007, SLC16A3-006, SLC16A3-015, SLC16A3-002, SLC16A3-005, SLC16A3-003, SLC16A3-004, SLC16A3-014
260	chr19:3390125-3390353	chr19	3390125	3390353	229	2	2.11e-19	0.000522162	-0.167451	-0.136705	NA
261	chr1:178840137-178840298	chr1	178840137	178840298	162	2	4.44e-23	0.000530591	-0.171076	-0.128217	ANGPTL1-001, ANGPTL1-003, ANGPTL1-002
262	chr7:597101-597596	chr7	597101	597596	496	4	6.18e-36	0.000531158	-0.14036	-0.112689	NA
263	chr10:124067280-124067402	chr10	124067280	124067402	123	2	7.6e-28	0.000534013	-0.326146	-0.225562	NA
264	chr12:6442526-6443282	chr12	6442526	6443282	757	7	9.61e-176	0.00055087	-0.486755	-0.200578	TNFRSF1A-012, TNFRSF1A-006, TNFRSF1A-016, TNFRSF1A-015
265	chr1:203320190-203320541	chr1	203320190	203320541	352	6	1.42e-184	0.000562771	-0.19666	-0.0565766	FMOD-001, FMOD-004, FMOD-003
266	chr5:149679307-149680926	chr5	149679307	149680926	1620	3	1.29e-49	0.00056636	-0.2847	-0.164679	ARSI-001
267	chr9:139239853-139240119	chr9	139239853	139240119	267	3	6.93e-25	0.000568823	-0.111841	-0.0780484	NA
268	chr17:73631460-73632612	chr17	73631460	73632612	1153	5	9.18e-32	0.000575756	-0.211263	-0.114282	SMIM5-001, RECQL5-007, SMIM5-002, SMIM5-003
269	chr2:220148153-220148163	chr2	220148153	220148163	11	2	1.01e-19	0.000588097	-0.159682	-0.112622	DNAJB2-018, DNAJB2-007, DNAJB2-006, DNAJB2-017
270	chr3:25467237-25468324	chr3	25467237	25468324	1088	3	1.4e-42	0.000590094	-0.338425	-0.229602	RARB-001, RARB-002, RARB-008, RARB-009, RARB-007, RARB-006
271	chr21:35552831-35553467	chr21	35552831	35553467	637	2	6.69e-21	0.000590146	-0.297273	-0.200777	LINC00310-002, LINC00310-003, LINC00310-001, LINC00310-004, LINC00310-006, LINC00310-005
272	chr5:67730071-67730128	chr5	67730071	67730128	58	2	2.82e-20	0.000606488	-0.201835	-0.178901	CTC-537E7.3-001
273	chr3:157221198-157221260	chr3	157221198	157221260	63	3	3.48e-20	0.000643677	-0.148536	-0.129187	VEPH1-001, VEPH1-004, VEPH1-002, VEPH1-003
274	chr2:235904300-235904501	chr2	235904300	235904501	202	3	6.55e-37	0.000690741	-0.168029	-0.0988264	SH3BP4-009, SH3BP4-010
275	chr16:523818-524857	chr16	523818	524857	1040	6	6.38e-44	0.000707207	-0.255266	-0.110079	RAB11FIP3-009, RAB11FIP3-201, RAB11FIP3-002, RAB11FIP3-008
276	chr11:72974126-72974155	chr11	72974126	72974155	30	2	2.58e-20	0.000723897	-0.263349	-0.178477	P2RY6-003, P2RY6-004, P2RY6-001, P2RY6-002
277	chr6:30782080-30782272	chr6	30782080	30782272	193	2	7.16e-26	0.000724135	-0.317795	-0.169817	NA
278	chr7:2611890-2612101	chr7	2611890	2612101	212	3	1.45e-27	0.000748512	-0.122753	-0.0997571	NA
279	chr1:9380566-9381431	chr1	9380566	9381431	866	4	1.91e-31	0.000755894	-0.201207	-0.117611	NA
280	chr10:133791401-133791976	chr10	133791401	133791976	576	2	4.21e-38	0.000761128	-0.20589	-0.20352	NA
281	chr10:80725166-80725361	chr10	80725166	80725361	196	2	8.98e-94	0.000775335	-0.39722	-0.279185	NA
282	chr14:105857176-105857250	chr14	105857176	105857250	75	3	1.6e-45	0.000788965	-0.24975	-0.140178	PACS2-013, PACS2-012, PACS2-014
283	chr10:123264130-123264544	chr10	123264130	123264544	415	2	4.35e-93	0.000801631	-0.318662	-0.193522	NA
284	chr16:84560751-84560950	chr16	84560751	84560950	200	3	5.22e-19	0.000808393	-0.136006	-0.075952	NA
285	chr13:110838110-110838288	chr13	110838110	110838288	179	2	7.63e-18	0.000817255	-0.139792	-0.131948	NA
286	chr11:66822853-66822904	chr11	66822853	66822904	52	2	2e-27	0.000823989	-0.179168	-0.147907	RHOD-001, RHOD-003, RHOD-002
287	chr17:76932315-76932332	chr17	76932315	76932332	18	2	5.1e-18	0.000835459	-0.154571	-0.103978	NA
288	chr8:128808017-128808554	chr8	128808017	128808554	538	3	7.59e-26	0.000835738	-0.262629	-0.17808	PVT1-201, PVT1-005, PVT1-006, PVT1-007, PVT1-009, PVT1-002, PVT1-008, PVT1-010, PVT1-003, PVT1-011, PVT1-001
289	chr16:57147202-57147300	chr16	57147202	57147300	99	2	4.12e-66	0.000839659	-0.275447	-0.222991	CPNE2-007
290	chr10:78870177-78870221	chr10	78870177	78870221	45	3	7.95e-32	0.000847005	-0.1605	-0.116464	KCNMA1-011
291	chr9:100747473-100748520	chr9	100747473	100748520	1048	4	2.49e-28	0.000864669	-0.217472	-0.0983023	ANP32B-001, RP11-535C21.3-001, ANP32B-002
292	chr2:45419558-45420334	chr2	45419558	45420334	777	2	2.34e-55	0.000872863	-0.324194	-0.125415	LINC01121-003, LINC01121-002
293	chr9:130712990-130713760	chr9	130712990	130713760	771	4	1.69e-113	0.000896518	-0.312614	-0.149244	FAM102A-007, FAM102A-006
294	chr1:2174725-2174895	chr1	2174725	2174895	171	3	4.54e-19	0.000908406	-0.172661	-0.104031	NA
295	chr12:123468780-123469507	chr12	123468780	123469507	728	3	5.36e-32	0.000910465	-0.148596	-0.0696373	NA
296	chr1:164750253-164750454	chr1	164750253	164750454	202	2	6.09e-19	0.000920222	-0.237994	-0.167127	NA
297	chr19:3671903-3672411	chr19	3671903	3672411	509	4	3.73e-45	0.000922058	-0.233799	-0.163528	AC004637.1-001
298	chr15:38988560-38988755	chr15	38988560	38988755	196	2	7.69e-34	0.000923971	-0.127306	-0.12322	C15orf53-001
299	chr1:3420815-3420848	chr1	3420815	3420848	34	2	2.43e-20	0.000928798	-0.159239	-0.149838	NA
300	chr15:41836937-41837499	chr15	41836937	41837499	563	3	1.93e-48	0.000929946	-0.232043	-0.165953	RPAP1-001, RPAP1-004, RPAP1-005, RPAP1-008, RPAP1-010, RPAP1-009
301	chr17:75282040-75284193	chr17	75282040	75284193	2154	10	5.53e-112	0.000932434	-0.324391	-0.089695	SEPT9-004, SEPT9-202, SEPT9-026, SEPT9-036
302	chr3:197247220-197247751	chr3	197247220	197247751	532	2	3.73e-18	0.00093311	-0.190992	-0.154416	NA
303	chr21:33247276-33248032	chr21	33247276	33248032	757	3	2.68e-23	0.000935354	-0.337744	-0.161544	HUNK-001
304	chr12:104853100-104853274	chr12	104853100	104853274	175	2	2.1e-25	0.000944851	-0.26913	-0.167308	NA
305	chr16:55067613-55067650	chr16	55067613	55067650	38	2	3.09e-19	0.00094934	-0.198149	-0.197955	NA
306	chr9:98811152-98811640	chr9	98811152	98811640	489	3	4.35e-73	0.000975598	-0.22542	-0.132885	NA
307	chr4:40336255-40336735	chr4	40336255	40336735	481	2	7.83e-20	0.000983141	-0.20261	-0.160105	CHRNA9-001
308	chr16:1991308-1991447	chr16	1991308	1991447	140	2	5.57e-19	0.000987288	-0.052868	-0.0462005	MSRB1-001, MSRB1-004, MSRB1-003, MSRB1-002, MSRB1-005
309	chr2:74667600-74669516	chr2	74667600	74669516	1917	13	1.18e-98	0.00109707	-0.381671	-0.106116	RTKN-004, RTKN-002, RTKN-001, RTKN-011, RTKN-005, RTKN-003, RTKN-006, RTKN-007
310	chr6:30551221-30552133	chr6	30551221	30552133	913	6	2.03e-49	0.00110231	-0.322444	-0.0936479	MIR877-201, ABCF1-005
311	chr1:27188505-27188587	chr1	27188505	27188587	83	2	1.25e-23	0.00110915	-0.128943	-0.120973	SFN-001
312	chr4:13333557-13334645	chr4	13333557	13334645	1089	3	1.24e-134	0.00118881	-0.355629	-0.195796	HSP90AB2P-001
313	chr10:375248-375830	chr10	375248	375830	583	3	6.27e-122	0.0011895	-0.454758	-0.162501	DIP2C-004
314	chr13:29148952-29149132	chr13	29148952	29149132	181	2	4.79e-17	0.00121507	-0.210623	-0.132825	NA
315	chr4:3287598-3288101	chr4	3287598	3288101	504	3	6.74e-21	0.00128328	-0.0496434	-0.0443229	NA
316	chr6:2683947-2686022	chr6	2683947	2686022	2076	8	2.8e-128	0.00129956	-0.274189	-0.125944	NA
317	chr11:19745293-19745484	chr11	19745293	19745484	192	2	6.45e-24	0.00131363	-0.37987	-0.216303	NA
318	chr7:45146807-45147131	chr7	45146807	45147131	325	2	1.38e-88	0.00131475	-0.580337	-0.305117	SNORA5B-201, TBRG4-013, TBRG4-015, TBRG4-014, TBRG4-006
319	chr3:134090737-134091412	chr3	134090737	134091412	676	2	2.74e-33	0.00132855	0.227935	0.14355	AMOTL2-014, AMOTL2-013, AMOTL2-011, AMOTL2-012, AMOTL2-010, AMOTL2-006, AMOTL2-007, AMOTL2-002, AMOTL2-009
320	chr17:79813410-79813507	chr17	79813410	79813507	98	3	6.9e-17	0.00137021	-0.145705	-0.115312	P4HB-006, P4HB-007
321	chr11:130067806-130067861	chr11	130067806	130067861	56	2	3.45e-18	0.00140412	-0.0923497	-0.07678	NA
322	chr12:24104007-24104357	chr12	24104007	24104357	351	3	2.21e-24	0.00142314	-0.177453	-0.097525	SOX5-201, SOX5-006, SOX5-202, SOX5-004, SOX5-002, SOX5-011, SOX5-008, SOX5-016, SOX5-007
323	chr2:175500072-175500583	chr2	175500072	175500583	512	2	1.23e-33	0.00143288	-0.250114	-0.238988	WIPF1-001, WIPF1-010, WIPF1-012, WIPF1-011
324	chr20:37209395-37209999	chr20	37209395	37209999	605	3	3.69e-55	0.00143397	-0.230651	-0.113395	ADIG-002, ADIG-001, ADIG-003, ADIG-201
325	chr1:16344536-16347147	chr1	16344536	16347147	2612	8	6.55e-179	0.00143421	-0.273449	-0.113126	HSPB7-002, CLCNKA-001, CLCNKA-002, HSPB7-001, HSPB7-005, HSPB7-003, CLCNKA-201, CLCNKA-007, HSPB7-004, HSPB7-007, CLCNKA-003, CLCNKA-006, HSPB7-006, CLCNKA-004, HSPB7-201
326	chr17:81031249-81034137	chr17	81031249	81034137	2889	10	8.18e-77	0.00146189	-0.363143	-0.0983419	NA
327	chr19:35629022-35630474	chr19	35629022	35630474	1453	15	2.09e-135	0.00147697	-0.16068	-0.0527277	FXYD1-001, AC020907.2-201, FXYD1-006, CTD-2527I21.4-002, FXYD1-004, FXYD1-007, FXYD1-003, FXYD1-002, FXYD1-009, FXYD1-005, FXYD1-010, CTD-2527I21.4-001, FXYD1-008
328	chr7:640603-641337	chr7	640603	641337	735	4	5.94e-22	0.00149512	-0.0954655	-0.0688722	PRKAR1B-009, AC147651.4-001
329	chr8:141275107-141275191	chr8	141275107	141275191	85	3	4.69e-76	0.00150967	-0.198478	-0.13307	NA
330	chr7:2646478-2647414	chr7	2646478	2647414	937	3	3.45e-49	0.00155301	-0.185688	-0.123767	NA
331	chr2:54710221-54710513	chr2	54710221	54710513	293	2	1.92e-16	0.00158364	-0.154884	-0.126187	NA
332	chr17:77961719-77962682	chr17	77961719	77962682	964	5	8.63e-35	0.00160638	-0.130629	-0.0837322	NA
333	chr1:39992575-39993486	chr1	39992575	39993486	912	2	1.42e-284	0.00164522	-0.806984	-0.421477	RP11-69E11.4-001
334	chr14:60032188-60032511	chr14	60032188	60032511	324	2	9.42e-27	0.00164672	-0.255546	-0.195734	CCDC175-001, CCDC175-002
335	chr14:95837865-95837929	chr14	95837865	95837929	65	2	3.5e-22	0.00164772	-0.266388	-0.163925	NA
336	chr17:70119609-70120411	chr17	70119609	70120411	803	4	1.29e-35	0.00168936	-0.232569	-0.123423	NA
337	chr2:84662664-84663044	chr2	84662664	84663044	381	2	5.42e-97	0.00169284	-0.805721	-0.41411	SUCLG1-009
338	chr11:1889893-1890204	chr11	1889893	1890204	312	2	7.05e-27	0.0017157	-0.0885344	-0.0629906	LSP1-005, LSP1-002, LSP1-008, LSP1-016, LSP1-015, LSP1-006, LSP1-007
339	chr8:1960217-1960257	chr8	1960217	1960257	41	2	6.11e-16	0.00172092	-0.121637	-0.100632	NA
340	chr12:52625486-52625897	chr12	52625486	52625897	412	2	9.78e-23	0.00172754	-0.203896	-0.0799504	KRT7-001, KRT7-013, KRT7-005, KRT7-012
341	chr7:944607-944776	chr7	944607	944776	170	3	2.91e-18	0.00177543	-0.167995	-0.119113	ADAP1-014, ADAP1-003, ADAP1-013
342	chr7:150067807-150068240	chr7	150067807	150068240	434	3	6.58e-55	0.00179461	-0.255775	-0.132644	REPIN1-201, REPIN1-018, REPIN1-202, REPIN1-004, REPIN1-009, REPIN1-008, REPIN1-005, REPIN1-011, ZNF775-002, REPIN1-006, REPIN1-013, RP4-584D14.5-001, REPIN1-012, REPIN1-002, REPIN1-007, REPIN1-019, REPIN1-016, REPIN1-017
343	chr5:135365401-135365890	chr5	135365401	135365890	490	2	9.09e-21	0.00179547	-0.141561	-0.0969827	TGFBI-201, TGFBI-001, TGFBI-010, TGFBI-007, TGFBI-003
344	chr10:3164660-3165537	chr10	3164660	3165537	878	4	1.93e-34	0.00182051	-0.365231	-0.187239	NA
345	chr3:50306107-50306878	chr3	50306107	50306878	772	4	1.29e-33	0.00184929	-0.109962	-0.0749188	SEMA3B-201, SEMA3B-202, SEMA3B-001, SEMA3B-010, SEMA3B-AS1-001, SEMA3B-009, SEMA3B-004, SEMA3B-011, SEMA3B-002
346	chr10:415359-416315	chr10	415359	416315	957	5	2.48e-39	0.00188681	-0.331411	-0.0835791	NA
347	chr6:41006974-41007692	chr6	41006974	41007692	719	5	1.32e-30	0.00190785	-0.38502	-0.12735	UNC5CL-201
348	chr19:5058863-5059110	chr19	5058863	5059110	248	2	6.57e-15	0.0019132	-0.185076	-0.176575	NA
349	chr19:14671371-14671512	chr19	14671371	14671512	142	2	2.21e-46	0.00192672	-0.126094	-0.0807794	TECR-011, TECR-012
350	chr13:99960369-99961037	chr13	99960369	99961037	669	3	1.17e-43	0.00196854	-0.648203	-0.257643	GPR183-001, UBAC2-006
351	chr17:38716802-38717275	chr17	38716802	38717275	474	4	5.87e-29	0.00197639	-0.465637	-0.192306	CCR7-002
352	chr4:174411279-174411723	chr4	174411279	174411723	445	2	3.36e-28	0.00197797	-0.282816	-0.106851	NA
353	chr13:114059651-114060627	chr13	114059651	114060627	977	5	9.02e-53	0.00203952	-0.347313	-0.0945898	NA
354	chr7:5257609-5258357	chr7	5257609	5258357	749	4	4.9e-22	0.00206138	-0.127275	-0.102957	WIPI2-011, WIPI2-012
355	chr8:23162162-23162383	chr8	23162162	23162383	222	3	3.72e-18	0.00206906	-0.0769742	-0.0666203	NA
356	chr19:18385244-18385930	chr19	18385244	18385930	687	6	5.61e-37	0.00207771	-0.11433	-0.0680266	KIAA1683-001, KIAA1683-006, KIAA1683-013, KIAA1683-008, KIAA1683-002, KIAA1683-003, KIAA1683-014
357	chr6:7731069-7731280	chr6	7731069	7731280	212	2	2.19e-35	0.00214043	-0.285524	-0.17067	NA
358	chr20:42193746-42193808	chr20	42193746	42193808	63	2	5.34e-20	0.00220624	-0.123914	-0.122392	SGK2-002, SGK2-007, SGK2-201, SGK2-202
359	chr13:21047387-21047671	chr13	21047387	21047671	285	5	2.39e-69	0.00222394	-0.354696	-0.111616	NA
360	chr11:63852804-63853037	chr11	63852804	63853037	234	5	3.05e-39	0.0022349	-0.195857	-0.119526	NA
361	chr20:57392572-57394097	chr20	57392572	57394097	1526	8	7.1e-252	0.00224129	-0.353059	-0.0946857	MIR296-201, MIR298-201, MIR296-001
362	chr2:127933555-127933644	chr2	127933555	127933644	90	3	1.77e-47	0.0022563	-0.155362	-0.0896047	NA
363	chr22:29458676-29458723	chr22	29458676	29458723	48	2	5.08e-18	0.00229677	-0.240839	-0.152776	C22orf31-001
364	chr22:46458783-46459890	chr22	46458783	46459890	1108	4	1.76e-27	0.00231826	-0.149097	-0.0939428	NA
365	chr8:80783997-80784083	chr8	80783997	80784083	87	2	6.99e-18	0.00234655	-0.321728	-0.197029	RP11-26J3.1-001, RP11-26J3.1-002
366	chr12:54654045-54654090	chr12	54654045	54654090	46	2	4.4e-20	0.00234737	-0.12068	-0.0866166	CBX5-004, CBX5-003, CBX5-005
367	chr9:139250149-139250888	chr9	139250149	139250888	740	3	2.09e-30	0.00241896	-0.114865	-0.0831738	GPSM1-003, GPSM1-002
368	chr1:43422920-43423072	chr1	43422920	43423072	153	2	6.96e-20	0.00245577	-0.161715	-0.14906	SLC2A1-003, SLC2A1-004, SLC2A1-AS1-001, SLC2A1-001, SLC2A1-AS1-002, SLC2A1-002
369	chr17:48970893-48971001	chr17	48970893	48971001	109	2	3.52e-19	0.00250322	-0.19803	-0.183727	NA
370	chr21:35444367-35444440	chr21	35444367	35444440	74	2	1.69e-24	0.00253743	-0.43168	-0.255556	AP000320.7-001, SLC5A3-001, MRPS6-001, MRPS6-004, MRPS6-005, SLC5A3-201
371	chr7:50773591-50774217	chr7	50773591	50774217	627	5	3.92e-205	0.00254645	-0.63151	-0.230703	GRB10-202
372	chr17:70723227-70723386	chr17	70723227	70723386	160	2	2.68e-17	0.0025897	-0.157306	-0.125898	SLC39A11-017
373	chr17:75471193-75472168	chr17	75471193	75472168	976	6	2.04e-36	0.00260321	-0.339975	-0.10226	SEPT9-015
374	chr16:3306524-3307814	chr16	3306524	3307814	1291	6	1.74e-54	0.00263693	-0.192647	-0.0862869	MEFV-001, MEFV-010, MEFV-004, MEFV-009, MEFV-006, MEFV-007, MEFV-003, MEFV-002, MEFV-008, MEFV-015, MEFV-012, MEFV-014, MEFV-013
375	chr3:133174649-133175241	chr3	133174649	133175241	593	5	1.68e-27	0.00264655	-0.19774	-0.0593278	BFSP2-AS1-001
376	chr9:90622100-90622205	chr9	90622100	90622205	106	2	8.22e-15	0.00265446	-0.12126	-0.0841684	NA
377	chr19:50117794-50117948	chr19	50117794	50117948	155	2	2.23e-51	0.00274857	-0.2847	-0.164399	NA
378	chr17:76871251-76871734	chr17	76871251	76871734	484	2	4.57e-173	0.00275381	-0.539609	-0.274901	TIMP2-008, TIMP2-004, TIMP2-002
379	chr11:124480990-124481614	chr11	124480990	124481614	625	5	3.88e-29	0.00277914	-0.199543	-0.0717439	PANX3-001
380	chr5:132110376-132110968	chr5	132110376	132110968	593	2	1.33e-39	0.00279625	-0.267619	-0.100411	SEPT8-005, SEPT8-006, SEPT8-013, SEPT8-007, SEPT8-008, SEPT8-015
381	chr17:39678107-39678394	chr17	39678107	39678394	288	2	1.26e-38	0.00281183	-0.423925	-0.225578	KRT15-001, KRT15-004, KRT15-007, KRT15-006, KRT15-005, KRT15-003, KRT15-008, KRT15-002
382	chr8:134087171-134087221	chr8	134087171	134087221	51	2	1.1e-22	0.0028752	-0.122893	-0.0724775	SLA-023, SLA-007, SLA-006, SLA-009, SLA-022, SLA-008
383	chr14:21466565-21467502	chr14	21466565	21467502	938	5	6.92e-64	0.00291745	-0.197752	-0.0892017	SLC39A2-001, SLC39A2-003, SLC39A2-002, RP11-84C10.4-001
384	chr15:69099262-69100205	chr15	69099262	69100205	944	4	2.95e-123	0.00292504	-0.443168	-0.227543	NA
385	chr6:158507753-158508188	chr6	158507753	158508188	436	3	5.39e-36	0.00297461	-0.111916	-0.0774478	NA
386	chr20:49252649-49253710	chr20	49252649	49253710	1062	5	1.22e-116	0.00300987	-0.213408	-0.109638	FAM65C-201, FAM65C-001
387	chr2:3583570-3583963	chr2	3583570	3583963	394	2	5.34e-41	0.00301137	-0.226366	-0.135419	AC108488.4-001, AC108488.4-004, AC108488.4-005
388	chr1:33169558-33169850	chr1	33169558	33169850	293	3	2.01e-45	0.00307665	-0.246288	-0.0952856	SYNC-201, SYNC-001, SYNC-002, SYNC-003
389	chr2:26947187-26947234	chr2	26947187	26947234	48	2	3.82e-14	0.0031165	-0.110679	-0.0769743	NA
390	chr7:34978959-34978974	chr7	34978959	34978974	16	2	1.08e-20	0.00312287	-0.200263	-0.114957	MIR548N-201, DPY19L1-008
391	chr1:156211409-156212578	chr1	156211409	156212578	1170	10	4.77e-163	0.00326832	-0.281303	-0.0724623	BGLAP-001, BGLAP-002
392	chr8:129161288-129162406	chr8	129161288	129162406	1119	3	3.23e-73	0.00327627	-0.40047	-0.190692	MIR1208-201
393	chr12:124773103-124774078	chr12	124773103	124774078	976	6	8.44e-83	0.00327684	-0.239813	-0.0903689	FAM101A-001
394	chr2:101014002-101014098	chr2	101014002	101014098	97	2	5.46e-23	0.00330501	-0.409637	-0.234986	NA
395	chr15:86315115-86315211	chr15	86315115	86315211	97	3	6.47e-16	0.00330981	0.0797226	0.0611118	MIR1276-201, RP11-158M2.6-001
396	chr17:71258215-71259036	chr17	71258215	71259036	822	4	4.62e-23	0.00332302	-0.318999	-0.161445	CPSF4L-002, CPSF4L-001
397	chr19:8660758-8661264	chr19	8660758	8661264	507	3	3.29e-24	0.00336993	-0.225193	-0.136246	ADAMTS10-008, ADAMTS10-009
398	chr10:294353-294428	chr10	294353	294428	76	2	2.27e-15	0.00341002	-0.146253	-0.119956	NA
399	chr9:140680393-140681206	chr9	140680393	140681206	814	3	5.55e-40	0.00341587	-0.235834	-0.139941	RP11-188C12.2-001
400	chr5:149979610-149980682	chr5	149979610	149980682	1073	6	6.63e-145	0.00345503	-0.308463	-0.165896	SYNPO-002
401	chr8:144601734-144602485	chr8	144601734	144602485	752	4	1.46e-72	0.00346455	-0.263676	-0.0879959	NA
402	chr4:11369007-11370015	chr4	11369007	11370015	1009	4	1.96e-35	0.00346733	-0.173044	-0.0878517	MIR572-201
403	chr11:2846681-2847642	chr11	2846681	2847642	962	7	2.38e-86	0.00348659	-0.234064	-0.054262	NA
404	chr2:11989691-11990493	chr2	11989691	11990493	803	4	3.87e-31	0.00351578	-0.132105	-0.0519054	AC096559.1-007
405	chr12:57882891-57883315	chr12	57882891	57883315	425	3	6.69e-68	0.00352652	-0.437424	-0.214315	MARS-003, MARS-201, ARHGAP9-002, MARS-005, MARS-002, MARS-004, MARS-007, MARS-010, MARS-013, MARS-016, MARS-008, MARS-011, MARS-015, ARHGAP9-003, MARS-009, MARS-014, MARS-012, MARS-018, MARS-019, MARS-021, MARS-017, MARS-020
406	chr20:57407747-57408174	chr20	57407747	57408174	428	2	5.74e-41	0.00356325	0.1567	0.112498	NA
407	chr1:203444518-203444536	chr1	203444518	203444536	19	2	6.87e-18	0.0035735	-0.0677001	-0.0527223	PRELP-001
408	chr17:75315081-75315108	chr17	75315081	75315108	28	2	1.01e-14	0.00359776	-0.0590859	-0.0438448	SEPT9-201, SEPT9-038, SEPT9-006, SEPT9-027, SEPT9-028
409	chr1:27894955-27895490	chr1	27894955	27895490	536	3	8.36e-50	0.00367031	-0.182163	-0.084162	NA
410	chr8:134306801-134307728	chr8	134306801	134307728	928	4	6.41e-35	0.00369691	-0.234532	-0.0960138	NDRG1-002, NDRG1-201, NDRG1-005, NDRG1-025, NDRG1-030, NDRG1-003, NDRG1-017, NDRG1-014, NDRG1-016, NDRG1-026, NDRG1-004, NDRG1-015, NDRG1-013, NDRG1-020, NDRG1-202
411	chr1:183008740-183009347	chr1	183008740	183009347	608	2	8.28e-114	0.00371533	-0.366636	-0.173333	NA
412	chr12:11001596-11002609	chr12	11001596	11002609	1014	6	2.29e-91	0.00372261	-0.379886	-0.094052	PRR4-001, PRR4-007, PRR4-010, PRR4-006, PRR4-011, PRR4-003, PRR4-009, PRR4-005
413	chr10:72254314-72254335	chr10	72254314	72254335	22	3	1.3e-18	0.00373106	-0.0897711	-0.060106	NA
414	chr1:53992420-53992565	chr1	53992420	53992565	146	2	1.49e-31	0.00381034	-0.157761	-0.0948304	NA
415	chr6:44440322-44440494	chr6	44440322	44440494	173	2	6.55e-15	0.00382069	-0.123051	-0.110306	NA
416	chr17:77037916-77037965	chr17	77037916	77037965	50	3	4.38e-14	0.00383441	-0.152212	-0.121958	C1QTNF1-005, C1QTNF1-010
417	chr5:34684597-34684628	chr5	34684597	34684628	32	2	2.06e-22	0.00386651	-0.0865587	-0.0771981	RAI14-021, RAI14-005, RAI14-011, RAI14-009, RAI14-004, RAI14-012, RAI14-013, RAI14-014, RAI14-017, RAI14-015, RAI14-016, RAI14-006
418	chr14:94857151-94857275	chr14	94857151	94857275	125	2	1.15e-25	0.00394008	-0.186315	-0.131497	SERPINA1-201, SERPINA1-004, SERPINA1-002, SERPINA1-003, SERPINA1-202, SERPINA1-001, SERPINA1-203, SERPINA1-008, SERPINA1-015, SERPINA1-014, SERPINA1-011, SERPINA1-012, SERPINA1-010, SERPINA1-013, SERPINA1-007
419	chr17:78799610-78800806	chr17	78799610	78800806	1197	10	0	0.003947	-0.316858	-0.110154	NA
420	chr8:25229610-25229721	chr8	25229610	25229721	112	2	5.88e-16	0.00395649	-0.145707	-0.0877941	NA
421	chr1:153600132-153601878	chr1	153600132	153601878	1747	6	1.21e-55	0.00396171	-0.54984	-0.183898	S100A1-001, S100A13-001, S100A1-005, S100A1-003, S100A13-202, S100A13-203, S100A1-004, S100A13-204, S100A1-002, S100A13-002, S100A13-006
422	chr1:31884967-31885025	chr1	31884967	31885025	59	2	1.58e-20	0.00396741	-0.284348	-0.201032	SERINC2-001, SERINC2-004, SERINC2-003, SERINC2-201, SERINC2-202
423	chr17:78873699-78873754	chr17	78873699	78873754	56	2	7.71e-15	0.00401923	-0.176904	-0.167938	NA
424	chr3:27722447-27723084	chr3	27722447	27723084	638	2	1.78e-136	0.00407189	-0.266635	-0.148822	NA
425	chr4:680656-682184	chr4	680656	682184	1529	6	7.32e-72	0.00408269	-0.200927	-0.0959336	MFSD7-001, MFSD7-003, MFSD7-004, MFSD7-005, MFSD7-007, MFSD7-009, MFSD7-006, MFSD7-008, MFSD7-002
426	chr19:42592983-42593016	chr19	42592983	42593016	34	2	2.15e-21	0.00409303	-0.0936035	-0.0776267	NA
427	chr15:91411495-91411838	chr15	91411495	91411838	344	2	4.15e-17	0.00419428	-0.268827	-0.188796	FURIN-001
428	chr7:97952898-97953106	chr7	97952898	97953106	209	2	1.8e-15	0.00424368	-0.0631012	-0.0413807	RP11-307C18.1-001
429	chr19:35606534-35606877	chr19	35606534	35606877	344	4	3.55e-19	0.00430214	-0.0964591	-0.0831444	FXYD3-201, FXYD3-202, FXYD3-203, FXYD3-204, FXYD3-002, FXYD3-205, FXYD3-206, FXYD3-012, FXYD3-007, FXYD3-005, FXYD3-001, FXYD3-006, FXYD3-009, FXYD3-008, FXYD3-003
430	chr10:99477573-99478719	chr10	99477573	99478719	1147	6	1.25e-56	0.00435764	-0.243619	-0.0830031	NA
431	chr4:2749501-2749539	chr4	2749501	2749539	39	2	3.19e-24	0.00441042	-0.169151	-0.0919118	TNIP2-006
432	chr20:2360385-2360396	chr20	2360385	2360396	12	2	3.25e-16	0.0046587	-0.113934	-0.0851811	TGM6-001, TGM6-002
433	chr1:205254523-205255619	chr1	205254523	205255619	1097	3	4.91e-54	0.00472512	-0.135141	-0.0860651	NA
434	chr18:9885797-9886064	chr18	9885797	9886064	268	3	2.54e-18	0.00473012	-0.078152	-0.0666979	TXNDC2-001, TXNDC2-002, TXNDC2-003, TXNDC2-005, TXNDC2-004
435	chr1:207992084-207992548	chr1	207992084	207992548	465	4	2.9e-22	0.00483857	-0.12825	-0.0836424	NA
436	chr1:154127952-154128041	chr1	154127952	154128041	90	3	7.59e-20	0.00485048	-0.105407	-0.0540722	NUP210L-201, NUP210L-001
437	chr5:125694354-125694418	chr5	125694354	125694418	65	2	9.18e-17	0.00502727	-0.0698363	-0.0498818	GRAMD3-002
438	chr4:762159-763997	chr4	762159	763997	1839	6	1.22e-49	0.00506984	-0.406642	-0.129135	NA
439	chr10:128209602-128210552	chr10	128209602	128210552	951	5	6.41e-38	0.00507089	-0.320731	-0.112982	C10orf90-201, C10orf90-001, C10orf90-202, C10orf90-003, C10orf90-203, C10orf90-006
440	chr11:113576693-113577386	chr11	113576693	113577386	694	5	6.52e-73	0.00514841	-0.24871	-0.150973	TMPRSS5-001, TMPRSS5-006, TMPRSS5-009, TMPRSS5-010, TMPRSS5-003, TMPRSS5-011, TMPRSS5-004, TMPRSS5-005, TMPRSS5-007, TMPRSS5-002
441	chr2:102803068-102804405	chr2	102803068	102804405	1338	6	6e-103	0.00526504	-0.218448	-0.0845587	IL1RL2-001, IL1RL2-003, IL1RL2-201, IL1RL2-002, IL1RL2-202
442	chr2:47229506-47230407	chr2	47229506	47230407	902	2	6.26e-101	0.00528642	-0.774871	-0.41093	NA
443	chr13:111286999-111287263	chr13	111286999	111287263	265	3	8.31e-43	0.00542491	-0.151629	-0.0988171	NA
444	chr6:109614626-109615579	chr6	109614626	109615579	954	4	4.75e-177	0.00552756	-0.537056	-0.217079	CCDC162P-001, CCDC162P-002, CCDC162P-003
445	chr16:48406857-48407651	chr16	48406857	48407651	795	2	5.08e-98	0.00555325	-0.576812	-0.303831	NA
446	chr16:81725899-81727056	chr16	81725899	81727056	1158	6	1.88e-171	0.00555834	-0.456773	-0.178122	CMIP-011, CMIP-007
447	chr15:88576296-88577641	chr15	88576296	88577641	1346	5	1.74e-20	0.00567248	-0.294923	-0.137334	NTRK3-018
448	chr5:77806169-77806538	chr5	77806169	77806538	370	2	8.29e-15	0.00586808	-0.0835063	-0.0502327	NA
449	chr9:139428006-139429185	chr9	139428006	139429185	1180	4	3.03e-70	0.00592244	-0.208846	-0.0532792	NA
450	chr5:153782192-153782522	chr5	153782192	153782522	331	3	2.26e-16	0.00594061	-0.0673708	-0.0506381	GALNT10-201, GALNT10-002, GALNT10-010
451	chr10:29811530-29811659	chr10	29811530	29811659	130	3	1.37e-21	0.00594671	-0.124406	-0.0637208	SVIL-007, SVIL-202
452	chr12:50504698-50505163	chr12	50504698	50505163	466	3	8.7e-17	0.00596888	-0.0991632	-0.0662642	COX14-002, RP4-605O3.4-001, COX14-003, COX14-001, COX14-004, RP4-605O3.4-002
453	chr4:184113429-184114109	chr4	184113429	184114109	681	2	1.42e-99	0.00620452	-0.504809	-0.260346	WWC2-001
454	chr15:85426911-85427348	chr15	85426911	85427348	438	2	1.41e-35	0.00625385	-0.234617	-0.137698	SLC28A1-001, SLC28A1-002, SLC28A1-201, SLC28A1-202, SLC28A1-203, SLC28A1-204, SLC28A1-205
455	chr5:172305889-172306136	chr5	172305889	172306136	248	6	8.41e-37	0.00625908	-0.201449	-0.0979167	NA
456	chr1:9382878-9383245	chr1	9382878	9383245	368	2	5.02e-107	0.00639196	-0.223416	-0.118722	NA
457	chr5:39219245-39220858	chr5	39219245	39220858	1614	6	3.89e-273	0.00643725	-0.493152	-0.159512	FYB-001, FYB-007, FYB-004, FYB-005, FYB-006
458	chr7:156756135-156756484	chr7	156756135	156756484	350	3	2.05e-27	0.00649687	-0.21406	-0.102318	NOM1-003, NOM1-006, NOM1-005
459	chr9:127018815-127018840	chr9	127018815	127018840	26	2	1.87e-22	0.00659166	0.211507	0.139096	NEK6-002, NEK6-003, NEK6-004, NEK6-005, NEK6-006, NEK6-203, NEK6-204
460	chr17:79680935-79681568	chr17	79680935	79681568	634	3	9.06e-52	0.00659769	-0.162962	-0.0894034	SLC25A10-001, SLC25A10-002, SLC25A10-202, SLC25A10-005, SLC25A10-003, SLC25A10-007, SLC25A10-004, SLC25A10-006
461	chr9:137279180-137279412	chr9	137279180	137279412	233	2	1.09e-30	0.00665595	-0.153566	-0.104382	NA
462	chr19:2327692-2327696	chr19	2327692	2327696	5	2	1.26e-22	0.00675337	-0.113539	-0.0853654	LSM7-001, SPPL2B-201, SPPL2B-202, LSM7-003, LSM7-007, SPPL2B-009, SPPL2B-008, SPPL2B-003, LSM7-002, SPPL2B-013, SPPL2B-001, LSM7-006, SPPL2B-005, SPPL2B-002, SPPL2B-004
463	chr12:107039017-107039145	chr12	107039017	107039145	129	3	1.32e-41	0.00677055	-0.207886	-0.0876748	RFX4-010
464	chr1:1093457-1093940	chr1	1093457	1093940	484	2	5.91e-30	0.00677901	-0.196003	-0.107941	NA
465	chr3:48466700-48466751	chr3	48466700	48466751	52	2	4.07e-47	0.00692553	-0.191071	-0.115312	PLXNB1-007, PLXNB1-005, PLXNB1-020
466	chr3:11643368-11643630	chr3	11643368	11643630	263	3	1.57e-46	0.00699055	-0.151638	-0.072865	NA
467	chr17:70536103-70536814	chr17	70536103	70536814	712	5	2.3e-35	0.00700669	-0.213947	-0.103365	NA
468	chr2:113975820-113976143	chr2	113975820	113976143	324	2	6.15e-161	0.007011	-0.389666	-0.212851	PAX8-010
469	chr1:845810-846742	chr1	845810	846742	933	5	1.37e-32	0.00704559	-0.153074	-0.0728237	RP11-54O7.1-001
470	chr3:11597868-11597941	chr3	11597868	11597941	74	3	9.09e-42	0.0070968	-0.15697	-0.0868379	NA
471	chr7:2681369-2681436	chr7	2681369	2681436	68	2	3.75e-21	0.00710804	-0.126901	-0.0741114	NA
472	chr1:103574097-103574958	chr1	103574097	103574958	862	6	3.05e-32	0.00712342	-0.324003	-0.0760159	COL11A1-201, COL11A1-202, COL11A1-001, COL11A1-002, COL11A1-008
473	chr6:11810356-11810820	chr6	11810356	11810820	465	2	1.24e-28	0.0075618	-0.0847865	-0.0167144	RP3-413H6.2-001
474	chr1:156217178-156218676	chr1	156217178	156218676	1499	7	2.99e-79	0.00761709	-0.346067	-0.0923624	PAQR6-001, PAQR6-006, PAQR6-003, PAQR6-201, PAQR6-002, PAQR6-007, PAQR6-010, PAQR6-009, PAQR6-008, PAQR6-005, PAQR6-011, PAQR6-202
475	chr8:30419935-30420648	chr8	30419935	30420648	714	2	7.49e-56	0.00762385	-0.254465	-0.132808	RBPMS-005, RBPMS-009
476	chr11:1911511-1912287	chr11	1911511	1912287	777	3	3.28e-137	0.00763593	-0.23573	-0.104387	C11orf89-001
477	chr20:44978848-44979100	chr20	44978848	44979100	253	2	4.49e-21	0.0078003	-0.1685	-0.118154	NA
478	chr1:1234354-1234844	chr1	1234354	1234844	491	3	3.59e-43	0.00783735	-0.37349	-0.155991	ACAP3-009, ACAP3-003, ACAP3-011, ACAP3-008
479	chr2:232265004-232265670	chr2	232265004	232265670	667	3	1.18e-37	0.00785322	-0.2906	-0.170249	NA
480	chr17:77924733-77925938	chr17	77924733	77925938	1206	3	5.37e-54	0.00788269	-0.112273	-0.0550651	TBC1D16-003, TBC1D16-008, TBC1D16-004, TBC1D16-006, TBC1D16-009, TBC1D16-007, TBC1D16-002
481	chr8:82359567-82359799	chr8	82359567	82359799	233	4	1.48e-24	0.00790768	-0.495193	-0.25215	PMP2-001, PMP2-002
482	chr4:154125637-154126481	chr4	154125637	154126481	845	4	5.18e-60	0.00813832	-0.384432	-0.121683	TRIM2-001, TRIM2-009, TRIM2-005, TRIM2-008
483	chr13:114065008-114068181	chr13	114065008	114068181	3174	10	2.67e-213	0.00821643	-0.483092	-0.102253	NA
484	chr7:130793551-130793732	chr7	130793551	130793732	182	2	4.63e-15	0.00826568	-0.113699	-0.108123	MKLN1-013, MKLN1-012, LINC-PINT-004, LINC-PINT-003, LINC-PINT-007, LINC-PINT-002, LINC-PINT-001
485	chr11:62382430-62382998	chr11	62382430	62382998	569	2	5.76e-92	0.0083123	-0.328043	-0.15633	ROM1-004, B3GAT3-006
486	chr11:63687154-63688531	chr11	63687154	63688531	1378	5	1.08e-196	0.00832735	-0.152213	-0.0732184	NA
487	chr17:202588-203087	chr17	202588	203087	500	2	6.79e-51	0.00833095	-0.180715	-0.101861	RPH3AL-002, RPH3AL-001, RPH3AL-003, RP11-1260E13.3-001, RP11-1260E13.2-001, RPH3AL-007, RPH3AL-008
488	chr5:14405632-14406021	chr5	14405632	14406021	390	4	1.13e-18	0.00834183	-0.401687	-0.21468	TRIO-018
489	chr7:2057040-2060116	chr7	2057040	2060116	3077	11	1.03e-278	0.00839621	-0.522982	-0.121621	NA
490	chr7:2677986-2678263	chr7	2677986	2678263	278	3	2.61e-25	0.00840384	-0.164309	-0.0977857	NA
491	chr7:75934414-75934484	chr7	75934414	75934484	71	2	2.61e-31	0.00857061	-0.172841	-0.106409	HSPB1-003
492	chr12:22590017-22590199	chr12	22590017	22590199	183	3	9.74e-19	0.00862643	-0.235191	-0.159742	ST8SIA1-004
493	chr10:17269274-17269643	chr10	17269274	17269643	370	2	1.06e-25	0.00870556	-0.263959	-0.150866	VIM-001, VIM-AS1-001, VIM-004, VIM-005, VIM-007, VIM-002, VIM-006, VIM-201
494	chr17:45699260-45699322	chr17	45699260	45699322	63	2	3.37e-33	0.00875825	-0.200927	-0.108004	NA
495	chr17:79844023-79844397	chr17	79844023	79844397	375	2	9.57e-130	0.00901142	-0.387315	-0.20706	NA
496	chr1:6651358-6651517	chr1	6651358	6651517	160	2	4.04e-20	0.0095299	-0.142764	-0.101605	NA
497	chr6:149805995-149806732	chr6	149805995	149806732	738	9	1.94e-48	0.00954521	-0.125805	-0.047127	ZC3H12D-201, ZC3H12D-003, ZC3H12D-002, ZC3H12D-202, ZC3H12D-004, ZC3H12D-203
498	chr1:2065242-2066981	chr1	2065242	2066981	1740	8	5.43e-86	0.00957016	-0.307007	-0.11873	PRKCZ-027, PRKCZ-006, PRKCZ-004, PRKCZ-011
499	chr12:109222160-109222315	chr12	109222160	109222315	156	2	5.16e-30	0.00972457	-0.301422	-0.136135	SSH1-003, SSH1-006
500	chr10:128213855-128214096	chr10	128213855	128214096	242	2	1.7e-17	0.0098644	-0.296396	-0.181778	C10orf90-002
501	chr15:42173869-42174085	chr15	42173869	42174085	217	2	6.93e-19	0.00992543	-0.0908327	-0.0568618	NA
502	chr1:64538523-64539300	chr1	64538523	64539300	778	2	2.8e-47	0.00992998	-0.276304	-0.115736	NA
503	chr6:43970084-43971024	chr6	43970084	43971024	941	5	1.32e-33	0.010009	-0.199737	-0.0762082	C6orf223-003, C6orf223-002, C6orf223-004, C6orf223-001, RP5-1120P11.1-002
504	chr1:1486459-1487266	chr1	1486459	1487266	808	3	2.61e-28	0.0101445	-0.138637	-0.0795162	NA
505	chr1:160121201-160121412	chr1	160121201	160121412	212	4	3.04e-28	0.0102549	-0.175544	-0.0896289	ATP1A4-001, ATP1A4-004
506	chr11:1974984-1975304	chr11	1974984	1975304	321	3	1.01e-15	0.0104043	-0.123029	-0.0919822	MRPL23-005
507	chr16:89387014-89387225	chr16	89387014	89387225	212	2	3.5e-15	0.0104316	-0.162638	-0.104098	AC137932.6-002, ANKRD11-002
508	chr17:75251087-75252210	chr17	75251087	75252210	1124	4	2.96e-95	0.0104366	-0.620694	-0.189676	NA
509	chr17:39769012-39769850	chr17	39769012	39769850	839	5	5.43e-52	0.010468	-0.378762	-0.163248	KRT16-001, KRT16-002, KRT16-003
510	chr19:58837043-58837257	chr19	58837043	58837257	215	3	2.5e-19	0.0105408	-0.202468	-0.118016	ZSCAN22-001
511	chr19:36246816-36246906	chr19	36246816	36246906	91	3	1.8e-18	0.0106954	-0.0948612	-0.0617932	HSPB6-201, AC002398.12-001, HSPB6-003
512	chr1:222987586-222987721	chr1	222987586	222987721	136	2	6.03e-20	0.0107097	-0.179099	-0.101258	RP11-452F19.3-009, RP11-452F19.3-010, RP11-452F19.3-006, RP11-452F19.3-005, RP11-452F19.3-008, RP11-452F19.3-003, RP11-452F19.3-012, RP11-452F19.3-001, RP11-452F19.3-004, RP11-452F19.3-002, DISP1-004
513	chr17:54893150-54894051	chr17	54893150	54894051	902	7	2.36e-43	0.010799	-0.208735	-0.129311	C17orf67-201
514	chr6:52774462-52775252	chr6	52774462	52775252	791	3	2.25e-40	0.0109588	-0.215496	-0.092869	GSTA3-004, GSTA3-002
515	chr11:1990108-1990435	chr11	1990108	1990435	328	2	3.24e-18	0.0109698	-0.0657355	-0.0628154	NA
516	chr6:44189984-44191036	chr6	44189984	44191036	1053	3	7.87e-167	0.0109868	-0.257763	-0.107076	SLC29A1-008, SLC29A1-007, SLC29A1-006, SLC29A1-004, SLC29A1-003, SLC29A1-202
517	chr2:202937608-202937899	chr2	202937608	202937899	292	2	3.86e-26	0.011019	-0.105581	-0.0779433	AC079354.1-202, AC079354.1-001, AC079354.1-002, AC079354.1-201
518	chr8:142297121-142297584	chr8	142297121	142297584	464	5	6.34e-24	0.0110567	-0.122195	-0.0758626	NA
519	chr12:133022550-133022760	chr12	133022550	133022760	211	3	1.33e-15	0.0111286	-0.178218	-0.136328	NA
520	chr4:37688612-37689379	chr4	37688612	37689379	768	2	5.6e-57	0.0111709	-0.231819	-0.110183	RELL1-001, RELL1-002
521	chr12:124880022-124880260	chr12	124880022	124880260	239	3	5.14e-38	0.0114234	-0.252176	-0.10924	NA
522	chr9:127054095-127054804	chr9	127054095	127054804	710	3	5.42e-18	0.0114594	-0.145965	-0.0847064	NEK6-201, NEK6-001, NEK6-202, NEK6-205
523	chr6:43456065-43457511	chr6	43456065	43457511	1447	7	1.39e-39	0.0115717	-0.301975	-0.114669	TJAP1-204, TJAP1-001
524	chr7:151489862-151491913	chr7	151489862	151491913	2052	8	4.1e-102	0.0116851	-0.362283	-0.0938626	NA
525	chr7:101596340-101596404	chr7	101596340	101596404	65	2	5.12e-15	0.0117953	-0.205108	-0.124908	NA
526	chr6:3088823-3089496	chr6	3088823	3089496	674	2	2.74e-80	0.0118308	-0.253842	-0.140902	RNA5SP201-201
527	chr17:3697993-3698239	chr17	3697993	3698239	247	4	4.37e-24	0.0118382	-0.139601	-0.0770424	NA
528	chr20:6103823-6104886	chr20	6103823	6104886	1064	7	6.26e-89	0.0119254	-0.330486	-0.148223	FERMT1-001, FERMT1-201
529	chr6:33227484-33229545	chr6	33227484	33229545	2062	9	7.35e-133	0.0121694	-0.508446	-0.152947	VPS52-010
530	chr7:131830544-131831483	chr7	131830544	131831483	940	2	9.62e-177	0.0122008	-0.449696	-0.228419	PLXNA4-005
531	chr8:49835988-49836230	chr8	49835988	49836230	243	4	1.42e-17	0.0122972	-0.130315	-0.112249	SNAI2-201, SNAI2-001
532	chr10:639935-640085	chr10	639935	640085	151	3	6.9e-23	0.0125135	-0.0351878	-0.026077	NA
533	chr20:11897921-11899258	chr20	11897921	11899258	1338	6	1.3e-64	0.0125259	-0.237004	-0.107574	BTBD3-201, BTBD3-008, RP4-742J24.2-001, BTBD3-007, BTBD3-009, BTBD3-011, BTBD3-010
534	chr10:128076260-128078010	chr10	128076260	128078010	1751	11	2.78e-101	0.0125429	-0.127418	-0.0511147	ADAM12-002, ADAM12-001, ADAM12-003
535	chr2:220434528-220435506	chr2	220434528	220435506	979	2	0	0.0126734	-0.842362	-0.420751	INHA-001, OBSL1-202, OBSL1-003, OBSL1-002, OBSL1-001, OBSL1-014, OBSL1-004, OBSL1-007, INHA-002, OBSL1-013, OBSL1-016
536	chr17:40799848-40800053	chr17	40799848	40800053	206	2	1.12e-25	0.0127879	-0.207807	-0.128068	HMGB3P27-001, ATP5LP7-001
537	chr3:128272723-128272847	chr3	128272723	128272847	125	2	4.02e-16	0.0129114	-0.160291	-0.12238	NA
538	chr7:6465610-6465799	chr7	6465610	6465799	190	3	1.84e-21	0.0129447	-0.173888	-0.0859443	NA
539	chr8:119970761-119971687	chr8	119970761	119971687	927	2	5.85e-132	0.0132394	-0.437614	-0.230806	NA
540	chr10:134260981-134261655	chr10	134260981	134261655	675	4	1.06e-113	0.0132568	-0.298039	-0.145047	NA
541	chr9:91321362-91321689	chr9	91321362	91321689	328	2	2.25e-19	0.013427	-0.241788	-0.151624	NA
542	chr10:54531345-54531569	chr10	54531345	54531569	225	2	3.03e-25	0.0137073	-0.30041	-0.125576	MBL2-001
543	chr11:66104468-66105148	chr11	66104468	66105148	681	4	9.98e-41	0.0139132	-0.186838	-0.0752833	RIN1-001, RIN1-201, RIN1-005, RIN1-008, RIN1-002, RIN1-004, RIN1-006
544	chr7:2653651-2654530	chr7	2653651	2654530	880	8	5.83e-35	0.0141547	-0.129184	-0.0454304	NA
545	chr4:1768459-1768568	chr4	1768459	1768568	110	3	7.08e-15	0.0141755	-0.148389	-0.07738	NA
546	chr21:40759534-40760258	chr21	40759534	40760258	725	6	1.11e-23	0.0142735	-0.0961239	-0.0486191	WRB-004, WRB-009, WRB-006
547	chr14:73925622-73926538	chr14	73925622	73926538	917	2	4.82e-107	0.0143468	-0.346138	-0.170201	NUMB-201, NUMB-006, NUMB-202, NUMB-204, NUMB-005, NUMB-032, NUMB-001, NUMB-021, NUMB-004, NUMB-022, NUMB-002, NUMB-026, NUMB-028, NUMB-019, NUMB-017, NUMB-003, NUMB-020
548	chr2:121224648-121224679	chr2	121224648	121224679	32	2	2.15e-20	0.0144885	0.154989	0.102964	LINC01101-201
549	chr8:38459149-38459667	chr8	38459149	38459667	519	3	1.77e-20	0.014855	-0.169077	-0.0900168	RNF5P1-001
550	chr7:55620604-55620641	chr7	55620604	55620641	38	2	8.95e-31	0.0150479	-0.193992	-0.129258	VOPP1-006, VOPP1-007
551	chr1:54873359-54873990	chr1	54873359	54873990	632	2	1.46e-52	0.0151121	-0.314812	-0.150223	SSBP3-001, SSBP3-007, SSBP3-002
552	chr4:17188725-17189023	chr4	17188725	17189023	299	2	3.86e-20	0.0151261	-0.291681	-0.160957	RP11-576E20.1-001
553	chr12:112599805-112600525	chr12	112599805	112600525	721	2	7.61e-40	0.0152188	-0.133826	-0.073611	HECTD4-005, HECTD4-003
554	chr13:49975383-49975643	chr13	49975383	49975643	261	3	2.62e-26	0.0152589	-0.196621	-0.0976335	CAB39L-001, CAB39L-010
555	chr14:61685564-61686118	chr14	61685564	61686118	555	2	6.4e-131	0.0153165	-0.562986	-0.285928	NA
556	chr16:51026724-51026841	chr16	51026724	51026841	118	3	3.09e-14	0.0156246	-0.121138	-0.0616398	NA
557	chr12:54765670-54765988	chr12	54765670	54765988	319	2	1.49e-21	0.0156273	-0.110092	-0.079597	NA
558	chr1:6659205-6659366	chr1	6659205	6659366	162	4	1.27e-21	0.0158812	-0.157183	-0.102686	KLHL21-005
559	chr10:103432427-103433197	chr10	103432427	103433197	771	2	3.37e-125	0.015944	-0.473289	-0.246413	NA
560	chr17:78160907-78161706	chr17	78160907	78161706	800	10	5.58e-39	0.0162799	-0.282729	-0.0515211	CARD14-006, CARD14-015
561	chr5:179220274-179221090	chr5	179220274	179221090	817	7	0	0.016492	-0.565615	-0.117844	LTC4S-001, LTC4S-003, LTC4S-002, LTC4S-005, LTC4S-004, LTC4S-008, LTC4S-006, LTC4S-007
562	chr20:62569104-62569366	chr20	62569104	62569366	263	2	1.37e-38	0.0165118	-0.317865	-0.177459	NA
563	chr16:20910376-20911133	chr16	20910376	20911133	758	3	7.51e-39	0.0166412	-0.42639	-0.170017	LYRM1-201, DCUN1D3-001, LYRM1-001, LYRM1-002, LYRM1-202, LYRM1-005, ERI2-014, LYRM1-007, LYRM1-003, LYRM1-006, LYRM1-008, LYRM1-004, LYRM1-009
564	chr17:80205093-80205617	chr17	80205093	80205617	525	4	3.92e-120	0.0166453	-0.177235	-0.0774563	AC132872.1-201, CSNK1D-028, CSNK1D-025, CSNK1D-026, CSNK1D-027
565	chr1:150480588-150480856	chr1	150480588	150480856	269	2	1.19e-36	0.0167381	-0.2158	-0.126243	ECM1-013, ECM1-011, ECM1-012, ECM1-014, ECM1-009, ECM1-015, ECM1-010
566	chr3:11267020-11267627	chr3	11267020	11267627	608	5	3.91e-89	0.0168081	-0.146532	-0.0640982	HRH1-004
567	chr10:636140-636390	chr10	636140	636390	251	4	1.86e-79	0.0168766	-0.158431	-0.0871469	NA
568	chr19:17283609-17284481	chr19	17283609	17284481	873	3	2.65e-97	0.0170242	-0.538535	-0.171847	MYO9B-007, MYO9B-008, MYO9B-009
569	chr13:51640315-51641069	chr13	51640315	51641069	755	5	1.61e-46	0.0170273	-0.190407	-0.0837394	GUCY1B2-004, GUCY1B2-001, GUCY1B2-201
570	chr3:183952205-183952517	chr3	183952205	183952517	313	3	1.98e-26	0.0175284	-0.0822856	-0.0448185	VWA5B2-006, VWA5B2-002, VWA5B2-004, VWA5B2-003
571	chr6:47665223-47666329	chr6	47665223	47666329	1107	5	7.42e-144	0.0175871	-0.358315	-0.164015	GPR115-201, GPR115-001
572	chr8:22877275-22877791	chr8	22877275	22877791	517	2	7.55e-61	0.0177302	-0.338923	-0.154124	RP11-875O11.1-001
573	chr12:123464087-123464150	chr12	123464087	123464150	64	2	7.99e-15	0.0178882	-0.0634117	-0.0527968	ARL6IP4-001, ARL6IP4-011, ARL6IP4-010, ARL6IP4-018, ARL6IP4-021, ARL6IP4-013, ARL6IP4-014, ARL6IP4-019, ARL6IP4-016, ARL6IP4-003, ARL6IP4-004, ARL6IP4-015, ARL6IP4-007, ARL6IP4-012, ARL6IP4-005, ARL6IP4-009, ARL6IP4-006, ARL6IP4-017, ARL6IP4-002
574	chr2:239195537-239196219	chr2	239195537	239196219	683	3	2.97e-36	0.0179304	-0.0885138	-0.0626829	PER2-001, PER2-201
575	chr6:31710687-31710716	chr6	31710687	31710716	30	2	3.27e-29	0.0179571	-0.253817	-0.151424	MSH5-202, MSH5-011, MSH5-010, MSH5-012
576	chr2:169658426-169659182	chr2	169658426	169659182	757	6	5.81e-68	0.0181815	-0.120556	-0.0544867	NOSTRIN-001, NOSTRIN-012, NOSTRIN-004, NOSTRIN-013, NOSTRIN-011, NOSTRIN-003, NOSTRIN-006
577	chr18:46502501-46503012	chr18	46502501	46503012	512	4	2.94e-44	0.0182041	-0.10003	-0.0444546	NA
578	chr7:150100037-150101760	chr7	150100037	150101760	1724	5	1.88e-67	0.0183017	-0.367284	-0.105049	ZNF775-009, ZNF775-011, ZNF775-008, ZNF775-010, ZNF775-012, ZNF775-006
579	chr17:70587137-70588173	chr17	70587137	70588173	1037	4	3.62e-69	0.0184467	-0.20412	-0.0957074	LINC00511-002, LINC00511-009, LINC00511-014
580	chr10:72191087-72191804	chr10	72191087	72191804	718	3	1.05e-65	0.0184801	-0.235673	-0.115626	NA
581	chr1:153538406-153539404	chr1	153538406	153539404	999	6	3.3e-29	0.0193553	-0.21374	-0.0650258	S100A2-004, S100A2-001, S100A2-002, S100A2-003, S100A2-005, S100A2-006
582	chr3:156394028-156395056	chr3	156394028	156395056	1029	4	4.09e-34	0.0193595	-0.351533	-0.200365	TIPARP-001, TIPARP-003, TIPARP-004, TIPARP-005, TIPARP-AS1-001, TIPARP-201
583	chr21:43181697-43182367	chr21	43181697	43182367	671	3	6.7e-41	0.0194788	-0.200471	-0.0834458	NA
584	chr3:5027597-5028504	chr3	5027597	5028504	908	4	1.2e-25	0.0194914	-0.412702	-0.152636	NA
585	chr2:232259281-232259623	chr2	232259281	232259623	343	3	3.75e-31	0.0195266	-0.479707	-0.191866	B3GNT7-001, AC017104.6-003, AC017104.6-002
586	chr19:18770726-18771327	chr19	18770726	18771327	602	3	6.61e-62	0.0197604	-0.298732	-0.190334	NA
587	chr7:47578960-47580247	chr7	47578960	47580247	1288	6	3.56e-46	0.0198771	-0.196961	-0.0618934	TNS3-201, TNS3-202, TNS3-006, TNS3-005, TNS3-203
588	chr10:29923736-29924694	chr10	29923736	29924694	959	4	3.71e-27	0.019951	-0.195468	-0.108303	SVIL-003
589	chr6:43736807-43737770	chr6	43736807	43737770	964	7	7.63e-100	0.0203773	-0.355626	-0.078095	VEGFA-009, VEGFA-011, VEGFA-004, VEGFA-002, VEGFA-001, VEGFA-019, VEGFA-012, VEGFA-014, VEGFA-003, VEGFA-022, VEGFA-005, VEGFA-013, VEGFA-006, VEGFA-017, VEGFA-023, VEGFA-024, VEGFA-015, VEGFA-020, VEGFA-025, VEGFA-021, VEGFA-018, RP1-261G23.7-001
590	chr11:65836288-65836743	chr11	65836288	65836743	456	2	9.72e-29	0.0204854	-0.287744	-0.161291	PACS1-001, PACS1-003, RP11-1167A19.2-001
591	chr10:81075012-81075492	chr10	81075012	81075492	481	7	1.47e-37	0.0208532	0.197203	0.0953445	NA
592	chr19:4988178-4988763	chr19	4988178	4988763	586	2	1.05e-74	0.0210655	-0.340386	-0.162001	NA
593	chr2:187463618-187464068	chr2	187463618	187464068	451	2	4.39e-26	0.0211193	-0.336221	-0.196961	ITGAV-004
594	chr11:27061533-27061899	chr11	27061533	27061899	367	3	6.14e-18	0.0211912	-0.310811	-0.148594	BBOX1-201, BBOX1-002, BBOX1-001, BBOX1-005, BBOX1-006
595	chr17:7257885-7258070	chr17	7257885	7258070	186	2	1.73e-18	0.0212781	-0.226126	-0.135879	TMEM95-002, TMEM95-001, RP11-542C16.1-001, TMEM95-003
596	chr2:240196078-240197131	chr2	240196078	240197131	1054	7	3.26e-102	0.021306	-0.329019	-0.0943808	NA
597	chr2:134884342-134884764	chr2	134884342	134884764	423	2	1.2e-191	0.021648	-0.793394	-0.400298	MIR3679-201
598	chr22:31498218-31498863	chr22	31498218	31498863	646	2	1.56e-30	0.0218401	-0.1451	-0.0928902	SMTN-024
599	chr1:185286996-185287148	chr1	185286996	185287148	153	2	1.79e-21	0.0219699	-0.0718663	-0.044514	IVNS1ABP-001, IVNS1ABP-002, GS1-279B7.2-001
600	chr7:5534412-5535934	chr7	5534412	5535934	1523	14	3.04e-83	0.0220688	-0.181069	-0.0761759	MIR589-201
601	chr7:47611235-47611926	chr7	47611235	47611926	692	2	2.29e-38	0.0223242	-0.338987	-0.184051	NA
602	chr17:79011352-79011542	chr17	79011352	79011542	191	2	2.31e-16	0.022502	-0.150061	-0.0979168	BAIAP2-010
603	chr12:125004853-125005710	chr12	125004853	125005710	858	2	9.68e-202	0.0234969	-0.331334	-0.158845	NA
604	chr1:206643301-206643841	chr1	206643301	206643841	541	5	1.92e-32	0.0235832	-0.169383	-0.0737901	IKBKE-001, IKBKE-003, IKBKE-201
605	chr16:85319859-85320701	chr16	85319859	85320701	843	7	2.92e-35	0.0240783	-0.101585	-0.0526328	NA
606	chr1:16465562-16466380	chr1	16465562	16466380	819	2	2.27e-67	0.0244055	-0.244315	-0.132851	NA
607	chr1:226078135-226078237	chr1	226078135	226078237	103	2	1.53e-27	0.0244236	-0.176228	-0.120873	LEFTY1-001
608	chr11:393328-393392	chr11	393328	393392	65	2	4.61e-15	0.0244583	-0.174107	-0.059443	PKP3-001, PKP3-004, PKP3-005, PKP3-006, PKP3-007, PKP3-003, PKP3-002
609	chr11:110182476-110182557	chr11	110182476	110182557	82	2	9.92e-20	0.0247382	-0.340119	-0.121183	NA
610	chr10:1084866-1084935	chr10	1084866	1084935	70	2	5.27e-15	0.0249841	0.041122	0.0323191	NA
611	chr17:78864539-78866235	chr17	78864539	78866235	1697	7	5.6e-57	0.0250387	-0.302507	-0.104094	NA
612	chr16:86564928-86565612	chr16	86564928	86565612	685	2	1.2e-62	0.0251768	-0.186602	-0.0821577	NA
613	chr12:6745057-6745871	chr12	6745057	6745871	815	5	1.94e-25	0.0252236	-0.109379	-0.03748	LPAR5-001, LPAR5-002
614	chr3:65342843-65342971	chr3	65342843	65342971	129	3	1.31e-15	0.0254294	-0.15109	-0.105563	NA
615	chr16:46919194-46920836	chr16	46919194	46920836	1643	3	6.98e-101	0.0255186	-0.19837	-0.0811408	GPT2-001, GPT2-002, GPT2-004
616	chr1:12678761-12679306	chr1	12678761	12679306	546	4	2.63e-21	0.0256319	-0.118889	-0.0599827	DHRS3-001, DHRS3-002, RP11-474O21.5-001
617	chr9:136653337-136653622	chr9	136653337	136653622	286	2	2.11e-87	0.0256329	-0.596969	-0.30688	NA
618	chr17:65437355-65437724	chr17	65437355	65437724	370	2	4.09e-24	0.0258876	-0.206431	-0.107849	NA
619	chr17:35656660-35657046	chr17	35656660	35657046	387	4	1.73e-78	0.0262516	-0.2918	-0.11751	ACACA-003, ACACA-002
620	chr4:2813724-2814122	chr4	2813724	2814122	399	3	1.6e-20	0.026373	-0.139797	-0.0691017	SH3BP2-002, SH3BP2-202, SH3BP2-019, SH3BP2-005, SH3BP2-017, SH3BP2-018
621	chr4:7394902-7395612	chr4	7394902	7395612	711	5	3.55e-22	0.0264031	-0.16588	-0.0698135	NA
622	chr16:437016-437148	chr16	437016	437148	133	2	6.78e-103	0.0264917	-0.327179	-0.17856	TMEM8A-008, Z97634.3-001, TMEM8A-007, Z97634.3-201
623	chr21:46496180-46496510	chr21	46496180	46496510	331	2	1.87e-33	0.0265485	0.357262	0.155737	ADARB1-011, ADARB1-001, ADARB1-005, ADARB1-201, ADARB1-006, ADARB1-002, ADARB1-003, ADARB1-202
624	chr19:46284983-46285434	chr19	46284983	46285434	452	3	1.87e-23	0.0271525	-0.0880563	-0.0432893	DMPK-004, DMPK-008, DMPK-003, DMPK-001, DMPK-005, DMPK-002, DMPK-012, DMPK-009, DMPK-007
625	chr15:82334984-82335638	chr15	82334984	82335638	655	2	8.84e-66	0.02717	-0.270373	-0.130289	AC026956.1-201
626	chr12:68758840-68758857	chr12	68758840	68758857	18	2	1.8e-15	0.0281025	-0.048738	-0.0460963	NA
627	chr1:154379696-154380705	chr1	154379696	154380705	1010	3	2.6e-117	0.028117	-0.603242	-0.226769	IL6R-003, RP11-350G8.5-001, IL6R-004
628	chr2:127413363-127413369	chr2	127413363	127413369	7	3	3.15e-14	0.0282415	-0.0897827	-0.0615688	GYPC-001, GYPC-201, GYPC-002, GYPC-005, GYPC-003, GYPC-004
629	chr17:15586170-15586426	chr17	15586170	15586426	257	2	7.97e-40	0.028741	-0.371556	-0.192341	TRIM16-201, TRIM16-002, TRIM16-006, TRIM16-007, TRIM16-005, TRIM16-003, TRIM16-001, TRIM16-019, TRIM16-010, TRIM16-015, TRIM16-008, TRIM16-009, TRIM16-018, TRIM16-022, TRIM16-017, TRIM16-027, TRIM16-016, TRIM16-011
630	chr4:55092363-55092556	chr4	55092363	55092556	194	3	1.9e-19	0.0289418	-0.104216	-0.0755444	NA
631	chr8:145001801-145002835	chr8	145001801	145002835	1035	3	5.73e-145	0.0294194	-0.391403	-0.163151	PLEC-016
632	chr3:38038709-38038969	chr3	38038709	38038969	261	2	1.31e-21	0.0295593	-0.380281	-0.1791	VILL-009, VILL-010
633	chr17:42994008-42994269	chr17	42994008	42994269	262	3	7.58e-17	0.0302729	-0.127494	-0.090854	GFAP-001, GFAP-004, GFAP-002, GFAP-020, GFAP-024, GFAP-006, GFAP-018, GFAP-008, GFAP-021, GFAP-007, GFAP-005, GFAP-023
634	chr11:46260849-46261352	chr11	46260849	46261352	504	3	5.77e-29	0.0304392	-0.215273	-0.0900953	CTD-2589M5.5-001
635	chr1:222721340-222722210	chr1	222721340	222722210	871	5	6.93e-72	0.0304421	-0.195527	-0.0779996	HHIPL2-001
636	chr20:35971659-35972536	chr20	35971659	35972536	878	4	3.5e-30	0.0305978	-0.446132	-0.165479	SRC-203, SRC-008
637	chr17:75445905-75446661	chr17	75445905	75446661	757	7	2.38e-39	0.0307848	-0.180583	-0.0725351	SEPT9-012, SEPT9-043, SEPT9-042, SEPT9-014, SEPT9-045, SEPT9-061
638	chr6:169650832-169651645	chr6	169650832	169651645	814	2	1.27e-100	0.0308178	-0.388887	-0.187752	THBS2-002
639	chr2:38357299-38357409	chr2	38357299	38357409	111	2	1.24e-39	0.0308811	-0.158536	-0.0630064	CYP1B1-AS1-001
640	chr7:30209180-30209513	chr7	30209180	30209513	334	2	5.64e-23	0.0315763	-0.049511	-0.0311504	RPS27P16-001
641	chr1:59278781-59278958	chr1	59278781	59278958	178	2	8.46e-21	0.031593	-0.148193	-0.0549474	RP11-63G10.3-001
642	chr9:99615182-99615764	chr9	99615182	99615764	583	2	8.49e-26	0.0316287	-0.179399	-0.0804373	ZNF782-007, ZNF782-006, ZNF782-003, ZNF782-001, ZNF782-002
643	chr16:88453579-88455751	chr16	88453579	88455751	2173	7	4.77e-80	0.0318736	-0.130132	-0.0536239	NA
644	chr5:139036605-139037323	chr5	139036605	139037323	719	2	6.14e-45	0.0319289	-0.202188	-0.105712	CXXC5-008
645	chr17:70339099-70339343	chr17	70339099	70339343	245	4	1.86e-23	0.031999	-0.162212	-0.0791016	RP11-1124B17.1-001
646	chr3:195599898-195601381	chr3	195599898	195601381	1484	8	1.31e-81	0.0322398	-0.171937	-0.0461745	TNK2-010, TNK2-022, TNK2-023
647	chr8:615270-615409	chr8	615270	615409	140	3	1.45e-20	0.032663	-0.147419	-0.0838293	NA
648	chr3:49837348-49837689	chr3	49837348	49837689	342	4	1.77e-51	0.0327082	-0.193149	-0.0819475	CDHR4-002, CDHR4-001, CDHR4-003
649	chr11:1507119-1507347	chr11	1507119	1507347	229	4	4.53e-16	0.033533	-0.112951	-0.0692784	MOB2-001
650	chr19:41280661-41281446	chr19	41280661	41281446	786	3	1.44e-22	0.0341691	-0.518053	-0.221632	MIA-001, MIA-002, MIA-003, MIA-007, MIA-004, MIA-006
651	chr5:179778527-179779664	chr5	179778527	179779664	1138	6	5.85e-37	0.0342343	-0.216013	-0.106156	GFPT2-001, GFPT2-002, GFPT2-003, GFPT2-006
652	chr1:19392447-19393074	chr1	19392447	19393074	628	2	1.12e-40	0.0344109	-0.138506	-0.0570588	NA
653	chr1:1368846-1370722	chr1	1368846	1370722	1877	8	1.64e-100	0.0345035	-0.151377	-0.0512696	VWA1-002, VWA1-201, RP4-758J18.10-002, RP4-758J18.10-001, RP4-758J18.10-003, RP4-758J18.10-004, VWA1-004, VWA1-001, VWA1-003
654	chr22:44708761-44709224	chr22	44708761	44709224	464	6	6.02e-22	0.034958	-0.071574	-0.0414761	KIAA1644-006
655	chr6:159052400-159052937	chr6	159052400	159052937	538	3	1.97e-67	0.0353768	-0.214714	-0.0822251	NA
656	chr10:418757-419189	chr10	418757	419189	433	2	3.94e-177	0.0355354	-0.464013	-0.23681	DIP2C-202
657	chr13:43136804-43136933	chr13	43136804	43136933	130	3	6.44e-29	0.035604	-0.168094	-0.0787295	TNFSF11-002
658	chr11:128457400-128458153	chr11	128457400	128458153	754	4	3.26e-63	0.0360446	-0.485785	-0.154258	ETS1-002, ETS1-007, ETS1-008
659	chr6:13326305-13326842	chr6	13326305	13326842	538	2	2.34e-94	0.0365606	-0.552826	-0.278281	TBC1D7-201, TBC1D7-008, TBC1D7-011, TBC1D7-009, TBC1D7-202, TBC1D7-001, TBC1D7-003, TBC1D7-014, TBC1D7-004, TBC1D7-002, TBC1D7-006, TBC1D7-010, TBC1D7-005, TBC1D7-012, TBC1D7-013, TBC1D7-016, TBC1D7-018, TBC1D7-015, TBC1D7-019, TBC1D7-020
660	chr1:207224740-207225424	chr1	207224740	207225424	685	3	2.67e-20	0.0365691	-0.13684	-0.0844982	YOD1-002, PFKFB2-002, PFKFB2-001, YOD1-001, YOD1-201, PFKFB2-201, PFKFB2-003, PFKFB2-004
661	chr11:120530774-120530860	chr11	120530774	120530860	87	3	1.66e-14	0.036785	-0.127855	-0.0904313	NA
662	chr11:20043509-20044428	chr11	20043509	20044428	920	3	6.8e-111	0.0369478	-0.363305	-0.14132	NAV2-201, NAV2-006, NAV2-009, NAV2-005
663	chr2:10470465-10470961	chr2	10470465	10470961	497	2	5.13e-42	0.0372956	-0.229613	-0.108849	NA
664	chr8:145726136-145729799	chr8	145726136	145729799	3664	24	4.61e-145	0.0375379	-0.371801	-0.0771055	GPT-005, GPT-201, PPP1R16A-012, CTD-2517M22.14-001, GPT-003, GPT-007, CTD-2517M22.14-004, PPP1R16A-014, GPT-001, CTD-2517M22.14-002, GPT-006, CTD-2517M22.14-003, GPT-004, CTD-2517M14.5-002
665	chr2:239072199-239072674	chr2	239072199	239072674	476	2	3.48e-54	0.0375921	-0.2661	-0.134531	FAM132B-007, FAM132B-004, FAM132B-001, FAM132B-002, FAM132B-006
666	chr16:30614413-30615018	chr16	30614413	30615018	606	2	7.1e-26	0.0377974	-0.0872969	-0.0348342	NA
667	chr1:201251982-201252510	chr1	201251982	201252510	529	7	4.65e-23	0.0381263	-0.221603	-0.0535916	PKP1-201, PKP1-004, PKP1-001
668	chr16:68000763-68000829	chr16	68000763	68000829	67	2	1.53e-21	0.0384035	-0.159985	-0.0998683	SLC12A4-001, SLC12A4-201, SLC12A4-202, SLC12A4-004, SLC12A4-018, SLC12A4-007, SLC12A4-002, SLC12A4-010, SLC12A4-009, SLC12A4-017
669	chr12:49365714-49366538	chr12	49365714	49366538	825	4	6.01e-21	0.0388693	-0.108451	-0.0452731	WNT10B-001, WNT10B-002, WNT10B-003, WNT10B-006, WNT10B-004, WNT10B-005
670	chr2:182850059-182850441	chr2	182850059	182850441	383	4	3.88e-16	0.0391186	-0.129095	-0.0618605	PPP1R1C-004, PPP1R1C-003, PPP1R1C-005, PPP1R1C-201
671	chr12:116586872-116587387	chr12	116586872	116587387	516	3	6.95e-78	0.0391521	-0.324519	-0.147898	MIR620-201
672	chr3:188664632-188665466	chr3	188664632	188665466	835	9	3.1e-49	0.0393179	-0.308806	-0.0795771	TPRG1-002, TPRG1-AS1-001
673	chr14:23845819-23845870	chr14	23845819	23845870	52	2	2.69e-14	0.0393427	-0.0666767	-0.0522784	CMTM5-003, CMTM5-004, CMTM5-001, CMTM5-009, CMTM5-005, CMTM5-006, CMTM5-008, CMTM5-007
674	chr3:186781783-186782465	chr3	186781783	186782465	683	2	4.16e-32	0.0393595	-0.469699	-0.229956	NA
675	chr4:1167409-1167714	chr4	1167409	1167714	306	3	1.48e-19	0.0396535	0.117354	0.0408856	SPON2-001, SPON2-201, SPON2-002, SPON2-005, SPON2-007, SPON2-004, SPON2-003, SPON2-006
676	chr7:129793013-129793333	chr7	129793013	129793333	321	4	1.91e-20	0.0398778	-0.0556263	-0.0290292	NA
677	chr16:85362963-85363117	chr16	85362963	85363117	155	2	1.37e-22	0.0403075	-0.215045	-0.118465	NA
678	chr3:12199836-12200856	chr3	12199836	12200856	1021	7	1.93e-56	0.0405725	-0.154264	-0.0385906	TIMP4-001, SYN2-004
679	chr19:4455923-4455957	chr19	4455923	4455957	35	2	1.87e-18	0.0406974	-0.076019	-0.0486381	UBXN6-002, UBXN6-001, UBXN6-003, CTB-50L17.9-001, UBXN6-010
680	chr1:2230601-2230923	chr1	2230601	2230923	323	4	3.14e-16	0.0407849	-0.14596	-0.0713977	NA
681	chr7:2772710-2773877	chr7	2772710	2773877	1168	7	4.2e-160	0.0414298	-0.282433	-0.10232	NA
682	chr1:35249239-35249327	chr1	35249239	35249327	89	2	3.47e-16	0.0423824	-0.195059	-0.115215	GJB3-001
683	chr10:80535327-80535832	chr10	80535327	80535832	506	2	4.46e-64	0.043075	-0.108805	-0.0517166	NA
684	chr16:58328209-58329456	chr16	58328209	58329456	1248	5	1.83e-97	0.0431816	-0.246172	-0.0952209	PRSS54-201, PRSS54-002, GINS3-009, GINS3-006, PRSS54-001, GINS3-007, GINS3-008, PRSS54-003, PRSS54-005
685	chr5:137024163-137024724	chr5	137024163	137024724	562	2	5.63e-45	0.0433574	-0.338704	-0.160701	NA
686	chr17:40932199-40932452	chr17	40932199	40932452	254	4	8.93e-19	0.0437659	-0.0732877	-0.0385913	WNK4-001, WNK4-002
687	chr17:53799452-53800372	chr17	53799452	53800372	921	4	6.12e-40	0.0439249	-0.305943	-0.127183	TMEM100-001, TMEM100-005, TMEM100-006, TMEM100-004
688	chr22:24237347-24237672	chr22	24237347	24237672	326	2	8.96e-19	0.0441263	-0.188353	-0.101005	MIF-001, MIF-002, MIF-003
689	chr11:10475589-10477461	chr11	10475589	10477461	1873	12	3.01e-80	0.044198	-0.191903	-0.0599132	AMPD3-003, AMPD3-004, AMPD3-008
690	chr2:239046275-239048202	chr2	239046275	239048202	1928	11	1.92e-95	0.0448168	-0.294072	-0.0725939	KLHL30-201, KLHL30-001
691	chr6:31759412-31761055	chr6	31759412	31761055	1644	24	0	0.0448277	-0.404367	-0.0779857	VARS-004, VARS-003
692	chr19:15528530-15528589	chr19	15528530	15528589	60	2	1.5e-18	0.0454509	-0.050614	-0.0308823	AKAP8L-004, AKAP8L-002, AKAP8L-003, AKAP8L-006, AKAP8L-016, AKAP8L-018, AKAP8L-001, AKAP8L-017, AKAP8L-013, AKAP8L-012, AKAP8L-019, AKAP8L-011, AKAP8L-009, AKAP8L-021
693	chr11:128321108-128321880	chr11	128321108	128321880	773	4	2.61e-46	0.0467402	-0.14753	-0.0676891	NA
694	chr6:32048449-32051584	chr6	32048449	32051584	3136	31	1.21e-140	0.0468858	-0.225173	-0.0646366	NA
695	chr1:11713540-11713643	chr1	11713540	11713643	104	2	7.61e-16	0.0469451	-0.186797	-0.112076	FBXO44-002, FBXO44-001, FBXO2-001, FBXO44-008, FBXO44-003, FBXO44-006, FBXO44-201, FBXO44-004, FBXO2-002, FBXO2-003
696	chr2:109203501-109203905	chr2	109203501	109203905	405	2	3.39e-22	0.0473592	-0.168111	-0.0651365	LIMS1-002, LIMS1-001
697	chr14:77504478-77505182	chr14	77504478	77505182	705	3	5.01e-15	0.0476097	-0.162802	-0.0934397	NA
698	chr8:132918921-132919238	chr8	132918921	132919238	318	2	5.66e-26	0.0481071	-0.25992	-0.147762	NA
699	chr16:88458618-88459714	chr16	88458618	88459714	1097	7	4.76e-25	0.0481306	-0.122375	-0.0505531	NA
700	chr5:53751411-53751919	chr5	53751411	53751919	509	3	3.07e-27	0.0481783	-0.2799	-0.123116	HSPB3-001
701	chr17:79390726-79391616	chr17	79390726	79391616	891	5	1.1e-59	0.0483162	-0.125602	-0.0584874	NA
702	chr6:80713408-80713582	chr6	80713408	80713582	175	2	6.98e-16	0.0484495	-0.0740546	-0.0596798	TTK-002, TTK-001, TTK-005, TTK-006, TTK-007, TTK-003, TTK-004
703	chr4:15964913-15965425	chr4	15964913	15965425	513	7	2.28e-24	0.0493243	-0.116815	-0.043574	FGFBP2-001
704	chr18:77218480-77219240	chr18	77218480	77219240	761	2	1.84e-68	0.0496841	-0.35077	-0.173492	NA
705	chr4:110833808-110833944	chr4	110833808	110833944	137	3	2.66e-15	0.0497151	-0.0647133	-0.0563026	EGF-001, EGF-003, EGF-002
706	chr2:45177243-45177885	chr2	45177243	45177885	643	3	4e-28	0.0498531	-0.234289	-0.0942833	NA
707	chr1:16265848-16266161	chr1	16265848	16266161	314	2	7.69e-58	0.0502522	-0.148821	-0.0725321	SPEN-005
708	chr2:25110049-25110296	chr2	25110049	25110296	248	2	3.28e-44	0.0508827	-0.277863	-0.141394	NA
709	chr16:57831745-57832760	chr16	57831745	57832760	1016	7	4.19e-70	0.0515783	-0.41823	-0.118872	KIFC3-010, KIFC3-002, KIFC3-201, KIFC3-034, KIFC3-033, CTD-2600O9.1-002, KIFC3-032, CTD-2600O9.1-003
710	chr21:47808810-47809310	chr21	47808810	47809310	501	5	4e-92	0.0520825	-0.229694	-0.0830606	NA
711	chr3:69061356-69062163	chr3	69061356	69062163	808	6	3.54e-37	0.0521656	-0.140149	-0.0519231	EOGT-003, EOGT-002, EOGT-004, EOGT-007, EOGT-006, CTD-2013N24.2-001, EOGT-202, CTD-2013N24.2-012, CTD-2013N24.2-004, CTD-2013N24.2-007, CTD-2013N24.2-005, CTD-2013N24.2-008, CTD-2013N24.2-002, CTD-2013N24.2-003, CTD-2013N24.2-009, CTD-2013N24.2-010, CTD-2013N24.2-011
712	chr7:27160276-27163331	chr7	27160276	27163331	3056	13	2.7e-83	0.0522361	-0.242655	0.00501399	HOXA3-001, HOXA-AS2-001, HOXA-AS2-005, HOXA-AS2-003, HOXA-AS2-002, HOXA-AS2-004, HOXA-AS2-007
713	chr1:151812421-151812524	chr1	151812421	151812524	104	3	1.44e-15	0.0523137	-0.0318063	-0.0195466	Y_RNA.242-201, AL450992.2-001, C2CD4D-001
714	chr15:89312795-89313222	chr15	89312795	89313222	428	7	1.25e-72	0.0523962	-0.0896635	-0.0320688	NA
715	chr17:1552427-1554577	chr17	1552427	1554577	2151	14	1.14e-271	0.0525253	-0.495175	-0.0873499	RILP-001, RILP-003, PRPF8-017, PRPF8-016, RILP-002, RILP-004
716	chr12:6648770-6649349	chr12	6648770	6649349	580	3	1.14e-24	0.0530985	-0.267885	-0.164873	RP5-940J5.9-001
717	chr10:77542302-77542354	chr10	77542302	77542354	53	3	2.88e-14	0.0532148	-0.108039	-0.0764262	C10orf11-001
718	chr17:26369539-26369731	chr17	26369539	26369731	193	2	9.98e-16	0.053459	-0.233162	-0.152384	NLK-001, NLK-002, NLK-004, NLK-003
719	chr17:73056681-73056797	chr17	73056681	73056797	117	2	5.73e-15	0.0535611	-0.0869107	-0.0692465	KCTD2-004, RP11-1112G13.3-001
720	chr11:75272301-75272845	chr11	75272301	75272845	545	2	3.97e-69	0.0535625	-0.293213	-0.149839	SERPINH1-004, SERPINH1-006, SERPINH1-013, SERPINH1-016, SERPINH1-010, SERPINH1-011, SERPINH1-017, SERPINH1-014, SERPINH1-012, SERPINH1-003, SERPINH1-018, SERPINH1-015, SERPINH1-001
721	chr17:73840659-73840989	chr17	73840659	73840989	331	6	1.52e-29	0.0537213	-0.144146	-0.0474385	UNC13D-001, UNC13D-004, UNC13D-010, UNC13D-006, UNC13D-009, UNC13D-012, UNC13D-007, UNC13D-008, UNC13D-003, UNC13D-016
722	chr17:911212-911887	chr17	911212	911887	676	2	9.52e-40	0.0541264	-0.321719	-0.151886	ABR-011
723	chr19:44285297-44286076	chr19	44285297	44286076	780	7	1.93e-110	0.0543926	-0.25595	-0.0877402	KCNN4-001, KCNN4-007
724	chr21:35883588-35883992	chr21	35883588	35883992	405	2	2.86e-33	0.0545305	-0.295435	-0.154837	KCNE1-201, KCNE1-005, KCNE1-002, KCNE1-004
725	chr12:57625610-57626296	chr12	57625610	57626296	687	2	6.38e-55	0.0553153	-0.330765	-0.171719	SHMT2-201, SHMT2-005, SHMT2-008, SHMT2-009, SHMT2-022, SHMT2-011, SHMT2-032, SHMT2-037, SHMT2-023, SHMT2-036, SHMT2-026, SHMT2-028, SHMT2-010, SHMT2-031, SHMT2-027, SHMT2-012, SHMT2-038, SHMT2-029, SHMT2-024, SHMT2-006, SHMT2-025, SHMT2-030, SHMT2-021
726	chr8:104185332-104185501	chr8	104185332	104185501	170	2	1.48e-36	0.0561163	-0.357104	-0.19066	RP11-318M2.2-010, RP11-318M2.2-011
727	chr3:184320006-184320734	chr3	184320006	184320734	729	3	2.54e-61	0.0567571	-0.272439	-0.0931699	NA
728	chr22:29426511-29426832	chr22	29426511	29426832	322	4	2.47e-19	0.0570435	-0.126839	-0.0751891	ZNRF3-AS1-001
729	chr10:664719-664762	chr10	664719	664762	44	2	2.37e-14	0.0574297	-0.120921	-0.0504423	NA
730	chr1:24125298-24127039	chr1	24125298	24127039	1742	9	2.89e-131	0.0586211	-0.290851	-0.0551332	GALE-001, GALE-007, GALE-005, GALE-015, GALE-008, GALE-012, GALE-010, GALE-006, GALE-004, GALE-014, GALE-011, GALE-003, GALE-013, GALE-002, GALE-009
731	chr1:11249539-11249761	chr1	11249539	11249761	223	2	3.46e-19	0.0594349	-0.107676	-0.070673	ANGPTL7-001
732	chr3:135684107-135684163	chr3	135684107	135684163	57	3	3.94e-16	0.0601817	-0.0964501	-0.0664497	PPP2R3A-001, PPP2R3A-002
733	chr12:129298690-129299605	chr12	129298690	129299605	916	6	8.43e-232	0.0609036	-0.563158	-0.172166	SLC15A4-004
734	chr11:109785847-109786133	chr11	109785847	109786133	287	2	1.23e-32	0.0611999	-0.147777	-0.0668419	NA
735	chr1:203605590-203606297	chr1	203605590	203606297	708	2	3.15e-167	0.0615952	-0.582154	-0.293421	NA
736	chr6:28875354-28875370	chr6	28875354	28875370	17	3	2.21e-14	0.0617812	-0.135145	-0.100249	TRIM27-003, TRIM27-006
737	chr13:76430089-76430722	chr13	76430089	76430722	634	4	1.38e-69	0.0620339	-0.127779	-0.0190707	LMO7-010, LMO7-026
738	chr5:2754753-2754894	chr5	2754753	2754894	142	2	8.63e-15	0.0625688	-0.0891556	-0.0848294	IRX2-003
739	chr2:238767409-238767502	chr2	238767409	238767502	94	2	6.31e-27	0.0627088	-0.183791	-0.0792912	RAMP1-001, RAMP1-002, RAMP1-003, RAMP1-004
740	chr16:85687041-85687652	chr16	85687041	85687652	612	2	2.42e-35	0.0628719	-0.173621	-0.090659	GSE1-005
741	chr4:87770089-87770782	chr4	87770089	87770782	694	5	2.73e-18	0.0628763	-0.227683	-0.084852	SLC10A6-001, SLC10A6-002
742	chr19:14625610-14626843	chr19	14625610	14626843	1234	3	7.21e-20	0.0629323	-0.104224	-0.0662458	DNAJB1-006, DNAJB1-005, TECR-006
743	chr3:126006749-126007563	chr3	126006749	126007563	815	8	8.9e-36	0.063083	-0.187392	-0.0628788	NA
744	chr1:39490535-39492193	chr1	39490535	39492193	1659	5	2.92e-63	0.0631415	-0.130836	-0.0414685	NDUFS5-002, NDUFS5-001
745	chr17:16184961-16185300	chr17	16184961	16185300	340	2	8.73e-25	0.0634472	0.231822	0.104063	MIR1288-201
746	chr1:27426144-27427064	chr1	27426144	27427064	921	4	2.13e-51	0.0635587	-0.22229	-0.0783332	SLC9A1-006
747	chr7:16794078-16794623	chr7	16794078	16794623	546	2	1.65e-30	0.0641272	-0.265927	-0.144588	TSPAN13-001
748	chr6:47623462-47623886	chr6	47623462	47623886	425	3	1.59e-27	0.0642604	-0.589927	-0.232673	GPR111-001, GPR111-002, GPR111-003
749	chr16:89623374-89623711	chr16	89623374	89623711	338	2	6.03e-30	0.0645887	-0.308391	-0.167665	SPG7-021
750	chr14:101492931-101493361	chr14	101492931	101493361	431	4	2.18e-19	0.064693	-0.111547	-0.0410707	MIR380-201, MIR323A-201, MIR329-1-201, MIR329-2-201, MIR758-201, MIR1197-201
751	chr15:42185659-42187649	chr15	42185659	42187649	1991	9	8.51e-37	0.0651637	-0.22734	-0.0576	RP11-23P13.6-001, SPTBN5-001, RP11-23P13.6-004, RP11-23P13.6-005, RP11-23P13.6-002, RP11-23P13.7-001
752	chr10:407721-407935	chr10	407721	407935	215	3	9.8e-15	0.0653607	-0.0869874	-0.0551386	NA
753	chr6:36645100-36646226	chr6	36645100	36646226	1127	8	1.48e-45	0.0654193	-0.165226	-0.0692531	CDKN1A-001, CDKN1A-002, CDKN1A-201, CDKN1A-202, CDKN1A-005, CDKN1A-003, CDKN1A-004
754	chr15:63889093-63889711	chr15	63889093	63889711	619	6	3.43e-52	0.0655321	-0.253516	-0.0845995	FBXL22-001, FBXL22-002, FBXL22-201, FBXL22-003
755	chr8:145008110-145009406	chr8	145008110	145009406	1297	8	8.36e-37	0.0658562	-0.192964	-0.0876692	NA
756	chr22:38713874-38714466	chr22	38713874	38714466	593	10	4.76e-34	0.0659816	-0.0776176	-0.0390345	CSNK1E-003, CSNK1E-201, CSNK1E-002, CSNK1E-005, CSNK1E-004, CSNK1E-008
757	chr11:3022005-3022200	chr11	3022005	3022200	196	2	1.03e-48	0.0661389	-0.323528	-0.167872	NA
758	chr6:32060681-32061478	chr6	32060681	32061478	798	8	2.57e-23	0.0662926	0.080105	0.0477898	NA
759	chr17:18089483-18089940	chr17	18089483	18089940	458	2	2.31e-21	0.0674057	-0.0829992	-0.0328531	ALKBH5-001, RP11-258F1.1-002, RP11-258F1.1-001
760	chr11:3144755-3144774	chr11	3144755	3144774	20	2	5.85e-18	0.0677041	-0.198789	-0.124858	NA
761	chr7:2800701-2802976	chr7	2800701	2802976	2276	15	2.03e-26	0.0686905	-0.220227	-0.0544248	GNA12-201, GNA12-005, AMZ1-006, GNA12-008, GNA12-004, GNA12-003
762	chr5:78202845-78203170	chr5	78202845	78203170	326	2	3.81e-36	0.0688971	-0.136383	-0.0582018	NA
763	chr11:68110105-68110590	chr11	68110105	68110590	486	2	5.47e-57	0.0693779	-0.515977	-0.264062	NA
764	chr10:126278272-126278502	chr10	126278272	126278502	231	5	1.93e-29	0.0700841	-0.21443	-0.0937425	NA
765	chr5:83016630-83017184	chr5	83016630	83017184	555	7	1.23e-26	0.0701896	-0.249932	-0.126238	HAPLN1-001, HAPLN1-003
766	chr6:130182510-130182967	chr6	130182510	130182967	458	5	6.71e-17	0.0704794	-0.0965259	-0.0691082	TMEM244-001, TMEM244-201
767	chr17:77029518-77031156	chr17	77029518	77031156	1639	7	4.92e-77	0.0705707	-0.240814	-0.0815575	C1QTNF1-009
768	chr15:66999484-67000045	chr15	66999484	67000045	562	3	1.04e-19	0.0706488	-0.154365	-0.0666191	SMAD6-201
769	chr13:40745761-40746648	chr13	40745761	40746648	888	5	5.01e-125	0.0712651	-0.629294	-0.146127	NA
770	chr12:58210661-58211193	chr12	58210661	58211193	533	4	3.01e-30	0.071702	-0.147277	-0.0923149	AVIL-001, AVIL-201, AVIL-002, AVIL-008
771	chr2:218899578-218899613	chr2	218899578	218899613	36	2	6.95e-16	0.0719086	-0.0668812	-0.0309389	RUFY4-001, RUFY4-006, RUFY4-007, RUFY4-004
772	chr10:126428199-126428818	chr10	126428199	126428818	620	2	2.36e-30	0.0719312	0.20216	0.0903772	NA
773	chr20:42964959-42965753	chr20	42964959	42965753	795	5	1.26e-68	0.0721876	-0.344778	-0.137083	R3HDML-001
774	chr6:7051303-7051754	chr6	7051303	7051754	452	3	4.93e-22	0.0731583	-0.2812	-0.108336	NA
775	chr1:11708292-11708949	chr1	11708292	11708949	658	4	3.59e-27	0.0732612	-0.0603791	-0.025816	FBXO2-004
776	chr11:73008369-73008839	chr11	73008369	73008839	471	2	2.9e-44	0.0735542	-0.137797	-0.065448	NA
777	chr2:112918222-112918552	chr2	112918222	112918552	331	2	5.23e-41	0.0738732	-0.315859	-0.153305	FBLN7-007
778	chr3:48471218-48471901	chr3	48471218	48471901	684	8	1.55e-44	0.0746517	-0.148149	-0.0462096	PLXNB1-001, PLXNB1-201, PLXNB1-003, PLXNB1-202, PLXNB1-019
779	chr9:124497763-124497981	chr9	124497763	124497981	219	2	1.69e-28	0.0757505	-0.353945	-0.179664	NA
780	chr11:2985302-2985721	chr11	2985302	2985721	420	2	1.47e-32	0.0762085	-0.19236	-0.0996975	SNORA54-201, NAP1L4-021
781	chr6:3694340-3694588	chr6	3694340	3694588	249	2	1.21e-31	0.0763688	-0.282995	-0.146851	RP1-72E17.2-001
782	chr22:50352384-50352912	chr22	50352384	50352912	529	2	2.82e-17	0.0776406	-0.134486	-0.04932	PIM3-001, PIM3-002
783	chr17:75395968-75396462	chr17	75395968	75396462	495	2	5.47e-42	0.0779488	-0.218723	-0.113961	SEPT9-035, SEPT9-062, SEPT9-010
784	chr2:172962700-172963125	chr2	172962700	172963125	426	2	1.2e-28	0.0782893	-0.224585	-0.105921	NA
785	chr10:124266269-124266386	chr10	124266269	124266386	118	3	4.42e-22	0.0788749	-0.0868703	-0.0478618	HTRA1-002
786	chr18:77394799-77395435	chr18	77394799	77395435	637	4	1.52e-49	0.0790136	-0.260766	-0.0598948	NA
787	chr1:205648187-205648336	chr1	205648187	205648336	150	2	3.68e-21	0.0796099	-0.214531	-0.112123	SLC45A3-001
788	chr3:186262063-186262330	chr3	186262063	186262330	268	2	2.49e-20	0.0801111	-0.307589	-0.17108	CRYGS-002
789	chr17:75463025-75463180	chr17	75463025	75463180	156	2	1.97e-19	0.0802003	-0.0185584	-0.0150777	RP11-75C10.7-001, SEPT9-052
790	chr8:134387493-134388022	chr8	134387493	134388022	530	2	2.35e-30	0.0813483	-0.339512	-0.171405	NA
791	chr6:129203783-129203887	chr6	129203783	129203887	105	2	3.81e-16	0.0814214	-0.233399	-0.134419	LAMA2-001, LAMA2-004
792	chr21:44898090-44898596	chr21	44898090	44898596	507	4	5.89e-30	0.0814227	-0.200794	-0.107201	LINC00313-001, LINC00313-007
793	chr2:1645301-1646050	chr2	1645301	1646050	750	2	1.05e-73	0.0818677	-0.270782	-0.134209	PXDN-009
794	chr12:116996773-116997535	chr12	116996773	116997535	763	10	8.14e-181	0.0827097	-0.437114	-0.112552	MAP1LC3B2-201
795	chr10:72015325-72015695	chr10	72015325	72015695	371	2	4.46e-25	0.0828039	-0.149124	-0.0847625	NA
796	chr1:19526899-19526929	chr1	19526899	19526929	31	2	2.21e-14	0.0834496	-0.161442	-0.0765357	NA
797	chr1:228547769-228548842	chr1	228547769	228548842	1074	7	8.75e-36	0.0845451	-0.164064	-0.0632816	NA
798	chr16:1795240-1795420	chr16	1795240	1795420	181	2	1.13e-18	0.0846189	-0.179013	-0.0983446	MAPK8IP3-006, MAPK8IP3-004, MAPK8IP3-005
799	chr14:104190678-104191469	chr14	104190678	104191469	792	6	2.07e-38	0.0852776	-0.180063	-0.058592	Y_RNA.806-201, ZFYVE21-003
800	chr17:79038153-79038712	chr17	79038153	79038712	560	2	6.79e-43	0.0853456	-0.169317	-0.087004	BAIAP2-029
801	chr7:128094710-128095027	chr7	128094710	128095027	318	3	3.51e-40	0.0853773	-0.124841	-0.0537878	HILPDA-001, HILPDA-005, RP11-212P7.3-001, HILPDA-002, HILPDA-003, RP11-155G14.6-001
802	chr7:46018011-46018431	chr7	46018011	46018431	421	2	2.96e-36	0.0855948	-0.269403	-0.132695	NA
803	chr12:106564582-106564989	chr12	106564582	106564989	408	2	1.44e-36	0.0858922	-0.365644	-0.180628	RP11-185N2.1-001
804	chr2:9771671-9772375	chr2	9771671	9772375	705	3	2.57e-116	0.0861094	-0.201758	-0.0866696	YWHAQ-001, YWHAQ-002, YWHAQ-005, YWHAQ-003
805	chr7:100061611-100062030	chr7	100061611	100062030	420	2	1.92e-35	0.086543	-0.201139	-0.108317	C7orf61-001, C7orf61-002, RN7SL161P-201
806	chr14:100223218-100223811	chr14	100223218	100223811	594	3	1.07e-58	0.0874867	-0.101683	-0.040581	NA
807	chr3:13008096-13008273	chr3	13008096	13008273	178	2	4.3e-17	0.0875201	-0.264163	-0.146623	IQSEC1-001, IQSEC1-005
808	chr2:74783005-74783088	chr2	74783005	74783088	84	3	1.82e-14	0.0878689	-0.0871432	-0.059178	DOK1-001, LOXL3-001, DOK1-002, LOXL3-002, LOXL3-003, LOXL3-007, DOK1-012, DOK1-005, DOK1-009, DOK1-010, DOK1-004, DOK1-008, DOK1-007, DOK1-003, DOK1-013
809	chr11:114031120-114031817	chr11	114031120	114031817	698	2	4.39e-75	0.0879286	-0.623996	-0.310748	NA
810	chr8:49783056-49783907	chr8	49783056	49783907	852	5	8.76e-63	0.0888234	-0.283777	-0.0672493	NA
811	chr19:55995242-55995644	chr19	55995242	55995644	403	2	1e-22	0.090166	-0.252934	-0.118895	NAT14-001, NAT14-004, NAT14-002, NAT14-003
812	chr17:48551938-48552276	chr17	48551938	48552276	339	2	7e-26	0.0903836	0.20367	0.105803	ACSF2-022
813	chr1:227161799-227162127	chr1	227161799	227162127	329	2	2.73e-22	0.090669	-0.108839	-0.0567464	ADCK3-010
814	chr5:1552688-1553167	chr5	1552688	1553167	480	5	2.22e-19	0.0913617	-0.0590699	-0.0252267	CTD-2245E15.3-001
815	chr1:23887324-23887816	chr1	23887324	23887816	493	3	6.33e-76	0.0922953	-0.263274	-0.108605	ID3-001, ID3-003, ID3-002
816	chr10:125618188-125618545	chr10	125618188	125618545	358	2	4.83e-38	0.0930384	-0.199461	-0.103401	NA
817	chr2:238264441-238264598	chr2	238264441	238264598	158	2	2.27e-19	0.0930688	-0.164359	-0.0881024	COL6A3-009, COL6A3-007
818	chr6:164506197-164507305	chr6	164506197	164507305	1109	10	1.65e-36	0.0933406	-0.202498	-0.0513464	RP1-155D22.2-001
819	chr17:29926184-29926356	chr17	29926184	29926356	173	2	7.9e-16	0.0936762	-0.181096	-0.097997	NA
820	chr7:1125111-1126318	chr7	1125111	1126318	1208	5	1.82e-33	0.0939934	-0.223945	-0.0788092	GPER1-030, GPER1-031, GPER1-201, GPER1-033
821	chr7:55177182-55177623	chr7	55177182	55177623	442	2	1.15e-33	0.0949776	-0.339456	-0.172884	EGFR-009, EGFR-202
822	chr1:47655682-47656853	chr1	47655682	47656853	1172	6	5.71e-43	0.0953768	-0.140776	-0.0474101	PDZK1IP1-001, PDZK1IP1-003, PDZK1IP1-004
823	chr10:121171859-121172463	chr10	121171859	121172463	605	4	8.46e-29	0.096824	-0.154703	-0.0771079	NA
824	chr4:8262589-8263073	chr4	8262589	8263073	485	6	1.38e-111	0.0972426	-0.333047	-0.0973478	NA
825	chr1:68232134-68232457	chr1	68232134	68232457	324	2	5.28e-31	0.0974211	-0.0839245	-0.0404582	NA
826	chr10:72027126-72027357	chr10	72027126	72027357	232	2	1.73e-17	0.0978595	-0.175746	-0.0916372	NA
827	chr3:132372730-132372994	chr3	132372730	132372994	265	2	3.77e-17	0.0986282	-0.103428	-0.0546159	UBA5-201
828	chr7:77428819-77429766	chr7	77428819	77429766	948	4	9.29e-185	0.0987316	-0.708854	-0.171973	TMEM60-001, PHTF2-002, PHTF2-003, PHTF2-004, PHTF2-001, PHTF2-010
829	chr17:6920698-6922320	chr17	6920698	6922320	1623	5	1.52e-189	0.100321	-0.391379	-0.130257	MIR497HG-201, MIR497HG-202, MIR497HG-001, C17orf49-009, C17orf49-007, C17orf49-008, MIR497HG-002, RP11-589P10.7-001
830	chr6:106582638-106583218	chr6	106582638	106583218	581	5	2.7e-26	0.10132	-0.113797	-0.0439975	NA
831	chr16:89904091-89904261	chr16	89904091	89904261	171	2	7.5e-29	0.102039	-0.106301	-0.0497542	NA
832	chr16:70713203-70713462	chr16	70713203	70713462	260	2	5.6e-15	0.102495	-0.101463	-0.0449971	MTSS1L-003, MTSS1L-004
833	chr4:1331546-1331882	chr4	1331546	1331882	337	2	4.52e-19	0.10267	-0.10097	-0.0460521	NA
834	chr5:122428653-122429178	chr5	122428653	122429178	526	2	4.32e-26	0.103969	0.232081	0.126104	NA
835	chr5:176755199-176755805	chr5	176755199	176755805	607	5	1.94e-28	0.10424	-0.191924	-0.0927242	NA
836	chr3:55512950-55515607	chr3	55512950	55515607	2658	7	1.53e-17	0.1046	-0.157008	-0.0462392	WNT5A-009, WNT5A-005, WNT5A-008
837	chr1:111746277-111746963	chr1	111746277	111746963	687	5	4.28e-36	0.105049	-0.129178	-0.0397982	DENND2D-001, DENND2D-005, DENND2D-004
838	chr19:55998732-55998931	chr19	55998732	55998931	200	2	2.72e-22	0.105864	-0.269079	-0.144474	SSC5D-001, SSC5D-003, SSC5D-002, NAT14-005, SSC5D-005
839	chr8:41628237-41628552	chr8	41628237	41628552	316	2	2.52e-32	0.10593	-0.346782	-0.176151	NA
840	chr2:218769406-218770270	chr2	218769406	218770270	865	5	3.22e-25	0.106028	-0.146125	-0.0583512	TNS1-008, TNS1-006
841	chr16:73125573-73127338	chr16	73125573	73127338	1766	10	1.54e-66	0.106563	-0.468403	-0.0859253	HCCAT5-001
842	chr3:30733753-30734274	chr3	30733753	30734274	522	2	5.7e-18	0.107043	-0.184577	-0.113348	NA
843	chr3:194090132-194090730	chr3	194090132	194090730	599	6	1.52e-22	0.109133	-0.106893	-0.0543231	LRRC15-001, LRRC15-002
844	chr19:13993318-13993709	chr19	13993318	13993709	392	2	1.33e-55	0.110129	-0.222413	-0.111761	C19orf57-004
845	chr4:3431837-3432546	chr4	3431837	3432546	710	5	6.69e-182	0.1127	-0.335639	-0.103267	NA
846	chr1:2170956-2171834	chr1	2170956	2171834	879	4	7.02e-78	0.113565	-0.161107	-0.0695399	NA
847	chr1:22223841-22224163	chr1	22223841	22224163	323	2	5.72e-28	0.114165	-0.198079	-0.0904321	HSPG2-003, HSPG2-005
848	chr6:39399200-39399816	chr6	39399200	39399816	617	3	8.87e-39	0.114205	-0.145802	-0.0590405	KIF6-007, KIF6-006, KIF6-205
849	chr20:50158057-50158202	chr20	50158057	50158202	146	2	4.53e-17	0.11487	-0.25845	-0.136124	NFATC2-001, NFATC2-002, NFATC2-007
850	chr4:11401662-11401957	chr4	11401662	11401957	296	4	2.47e-22	0.115763	-0.207431	-0.1062	NA
851	chr6:1873340-1873540	chr6	1873340	1873540	201	2	1.51e-34	0.115921	-0.360945	-0.190693	NA
852	chr19:932759-932813	chr19	932759	932813	55	2	6.86e-34	0.116463	-0.242376	-0.117389	ARID3A-008
853	chr1:201776894-201777715	chr1	201776894	201777715	822	6	3.59e-27	0.116601	-0.168894	-0.0554308	MIR1231-201
854	chr2:235935606-235935754	chr2	235935606	235935754	149	2	5.76e-22	0.117083	-0.0870344	-0.0450139	NA
855	chr17:70115862-70116681	chr17	70115862	70116681	820	7	1.97e-34	0.117802	-0.158892	-0.0472762	SOX9-001, SOX9-AS1-004, SOX9-AS1-003, SOX9-AS1-007, SOX9-AS1-012
856	chr1:901449-901892	chr1	901449	901892	444	6	8.16e-23	0.120078	-0.157264	-0.067138	PLEKHN1-004, PLEKHN1-005, PLEKHN1-001
857	chr14:93532563-93532632	chr14	93532563	93532632	70	2	2.13e-17	0.121219	0.135325	0.0933928	ITPK1-AS1-001, ITPK1-009
858	chr2:238173365-238173584	chr2	238173365	238173584	220	2	6.1e-18	0.121802	-0.256484	-0.119992	NA
859	chr17:79948148-79950366	chr17	79948148	79950366	2219	7	9.41e-91	0.123396	-0.342606	-0.0757973	NA
860	chr8:49229380-49229620	chr8	49229380	49229620	241	2	1.1e-22	0.123527	-0.463781	-0.229896	NA
861	chr1:40362907-40363240	chr1	40362907	40363240	334	2	2.99e-58	0.125205	-0.5652	-0.283151	RP1-118J21.5-001
862	chr2:131085498-131085769	chr2	131085498	131085769	272	3	1.1e-36	0.126089	-0.0954428	-0.0538716	NA
863	chr8:141248582-141249094	chr8	141248582	141249094	513	6	3.84e-26	0.126266	-0.24081	-0.119901	TRAPPC9-009
864	chr1:153540698-153541104	chr1	153540698	153541104	407	3	1.23e-29	0.127114	-0.128563	-0.051551	S100A2-002, S100A2-003
865	chr17:7341191-7342585	chr17	7341191	7342585	1395	7	7.31e-20	0.127566	-0.126472	-0.0487805	FGF11-001, RP11-104H15.9-001, FGF11-004, FGF11-006, FGF11-002, RP11-104H15.10-001, FGF11-005, FGF11-007
866	chr13:99195819-99196034	chr13	99195819	99196034	216	2	2.87e-17	0.128913	-0.164699	-0.0722531	NA
867	chr12:25150402-25151353	chr12	25150402	25151353	952	6	1.77e-69	0.129075	-0.25678	-0.105551	C12orf77-004, C12orf77-002, C12orf77-001
868	chr10:81103258-81103810	chr10	81103258	81103810	553	2	5.13e-120	0.129082	-0.312609	-0.156648	NA
869	chr1:173834831-173835265	chr1	173834831	173835265	435	2	3.28e-26	0.129388	-0.259778	-0.145698	GAS5-201, GAS5-202, GAS5-203, GAS5-204, GAS5-205, GAS5-206, ZBTB37-003, GAS5-207, SNORD78-201, GAS5-022, GAS5-028, GAS5-012, GAS5-006, GAS5-021, GAS5-019, GAS5-023, GAS5-020, GAS5-002, GAS5-016, GAS5-024, GAS5-017, GAS5-004, GAS5-018, GAS5-011, GAS5-025, GAS5-003, GAS5-008, GAS5-010, GAS5-001, GAS5-015, GAS5-013, GAS5-014, GAS5-026, GAS5-009, GAS5-007, GAS5-029, GAS5-005
870	chr3:44038869-44039657	chr3	44038869	44039657	789	8	3.92e-36	0.129418	-0.182058	-0.038137	RP4-555D20.3-001, RP4-555D20.4-001
871	chr14:105259826-105260250	chr14	105259826	105260250	425	3	3.66e-60	0.130448	-0.298453	-0.0940337	AKT1-001, AKT1-003, AKT1-002, AKT1-011, AKT1-005, AKT1-004, AKT1-006, AKT1-014, AKT1-012
872	chr12:125016675-125017134	chr12	125016675	125017134	460	2	1.11e-14	0.130669	-0.137605	-0.0711357	NA
873	chr7:151442351-151442481	chr7	151442351	151442481	131	3	4.11e-17	0.131843	-0.0673559	-0.0302809	NA
874	chr11:117699851-117700104	chr11	117699851	117700104	254	2	2.39e-25	0.133644	-0.240142	-0.113091	FXYD2-001, FXYD2-004, FXYD2-005
875	chr18:20735119-20735934	chr18	20735119	20735934	816	6	4.15e-21	0.133849	-0.164348	-0.0766839	CABLES1-002
876	chr15:86313046-86313973	chr15	86313046	86313973	928	9	1.38e-25	0.133975	-0.393233	-0.0686499	MIR1276-201, RP11-158M2.6-001
877	chr11:64980819-64981596	chr11	64980819	64981596	778	7	2.27e-28	0.134053	-0.117471	-0.0435214	SLC22A20-201, SLC22A20-001, SLC22A20-003, SLC22A20-006, SLC22A20-005
878	chr6:74404526-74405811	chr6	74404526	74405811	1286	7	3.91e-227	0.134409	-0.394399	-0.142676	CD109-001, CD109-201, RP11-553A21.3-001, CD109-202
879	chr2:220282165-220282281	chr2	220282165	220282281	117	3	1.2e-19	0.13641	-0.186682	-0.0849764	DES-001
880	chr2:241235134-241235366	chr2	241235134	241235366	233	2	3.27e-23	0.136615	-0.314105	-0.158429	NA
881	chr15:99256251-99256874	chr15	99256251	99256874	624	2	1.09e-64	0.137553	-0.294866	-0.147648	NA
882	chr8:128902684-128903227	chr8	128902684	128903227	544	2	3.07e-33	0.139202	-0.163887	-0.0803901	PVT1-004, PVT1-015, PVT1-014, PVT1-013
883	chr9:139420471-139421104	chr9	139420471	139421104	634	3	4.83e-20	0.139565	-0.101881	-0.0615077	NA
884	chr1:111768837-111770718	chr1	111768837	111770718	1882	8	1.14e-64	0.13964	-0.19914	-0.0672422	CHI3L2-004, CHI3L2-201, CHI3L2-002, CHI3L2-009, CHI3L2-008, CHI3L2-003, CHI3L2-015, CHI3L2-011, CHI3L2-012, CHI3L2-013, CHI3L2-016, CHI3L2-005
885	chr16:87885208-87885387	chr16	87885208	87885387	180	3	1.18e-21	0.140472	-0.250502	-0.122156	NA
886	chr6:170190519-170191082	chr6	170190519	170191082	564	5	3.26e-32	0.14048	-0.0788808	-0.0346461	LINC00574-001
887	chr11:353567-354013	chr11	353567	354013	447	4	7e-28	0.141438	-0.0633619	-0.0252892	NA
888	chr5:863294-863749	chr5	863294	863749	456	2	6.11e-35	0.143346	-0.21095	-0.102681	NA
889	chr2:101432922-101435427	chr2	101432922	101435427	2506	7	0	0.144467	-0.682516	-0.185413	NPAS2-001
890	chr4:3377595-3378207	chr4	3377595	3378207	613	2	8.39e-37	0.144961	-0.17763	-0.0893737	NA
891	chr4:1205359-1206150	chr4	1205359	1206150	792	6	2.99e-29	0.145268	-0.218674	-0.0777948	CTBP1-014, CTBP1-016
892	chr10:105238606-105239205	chr10	105238606	105239205	600	8	1.85e-43	0.146563	-0.233812	-0.0865287	CALHM3-001
893	chr11:47607405-47608722	chr11	47607405	47608722	1318	8	1.34e-40	0.146668	-0.161157	-0.0699854	FAM180B-201, FAM180B-001
894	chr11:118754280-118754593	chr11	118754280	118754593	314	7	1.01e-17	0.146797	-0.188345	-0.0655211	CXCR5-001
895	chr20:17539745-17540561	chr20	17539745	17540561	817	3	1.77e-231	0.148274	-0.606052	-0.200908	BFSP1-002, BFSP1-202
896	chr6:33142284-33143356	chr6	33142284	33143356	1073	9	1.59e-29	0.149139	-0.207485	-0.0626381	NA
897	chr6:32131254-32131722	chr6	32131254	32131722	469	4	8.35e-25	0.14994	-0.116635	-0.0781139	EGFL8-002, EGFL8-001, EGFL8-004, EGFL8-003
898	chr2:220402771-220402858	chr2	220402771	220402858	88	2	1.15e-29	0.151307	-0.150476	-0.0794347	NA
899	chr7:96648043-96648447	chr7	96648043	96648447	405	3	2.86e-21	0.151687	-0.171061	-0.0756435	NA
900	chr12:25054873-25055381	chr12	25054873	25055381	509	6	8.07e-18	0.151814	-0.0831815	-0.0475733	BCAT1-006, BCAT1-004, BCAT1-005, AC026310.1-201
901	chr6:112575212-112576393	chr6	112575212	112576393	1182	13	2.31e-229	0.152943	-0.613333	-0.0718791	LAMA4-001, LAMA4-016, LAMA4-005, LAMA4-009, LAMA4-012, LAMA4-002, LAMA4-010, LAMA4-006, LAMA4-015, LAMA4-011, LAMA4-014, LAMA4-008
902	chr2:220371699-220371753	chr2	220371699	220371753	55	2	3.39e-22	0.153565	-0.114424	-0.0598843	GMPPA-011, GMPPA-010
903	chr7:151833529-151833893	chr7	151833529	151833893	365	2	2.36e-29	0.15391	-0.0707967	-0.0270646	NA
904	chr7:4652671-4652842	chr7	4652671	4652842	172	4	5.21e-17	0.154816	-0.0694937	-0.0272582	NA
905	chr16:75271872-75272754	chr16	75271872	75272754	883	3	1.12e-57	0.155433	-0.276686	-0.0976591	BCAR1-011, BCAR1-018, BCAR1-010
906	chr15:89849450-89850317	chr15	89849450	89850317	868	2	4.42e-87	0.155772	-0.380356	-0.189813	FANCI-011
907	chr16:69975149-69976228	chr16	69975149	69976228	1080	5	4.5e-19	0.155849	-0.11411	-0.061194	NA
908	chr6:90275361-90276141	chr6	90275361	90276141	781	2	2.26e-53	0.156521	-0.233392	-0.117464	RP11-16C18.3-002, RP11-16C18.3-001, ANKRD6-016, ANKRD6-010
909	chr2:26927436-26927693	chr2	26927436	26927693	258	2	8.87e-19	0.156523	-0.193046	-0.0991915	NA
910	chr2:241853101-241853954	chr2	241853101	241853954	854	5	9.48e-82	0.156885	-0.345628	-0.128586	NA
911	chr20:56285683-56287532	chr20	56285683	56287532	1850	16	5.67e-147	0.157487	-0.358034	-0.0836171	PMEPA1-201, PMEPA1-001, PMEPA1-002, PMEPA1-007, PMEPA1-004, PMEPA1-003
912	chr8:141537020-141538019	chr8	141537020	141538019	1000	5	2.04e-83	0.158386	-0.271995	-0.107	CASC7-001
913	chr8:61326407-61326619	chr8	61326407	61326619	213	4	1.3e-18	0.158665	-0.122258	-0.0646007	RP11-163N6.2-001, RP11-163N6.2-002, RP11-163N6.2-003, RP11-163N6.2-004
914	chr11:2416708-2417221	chr11	2416708	2417221	514	4	2.02e-41	0.159159	-0.0608719	-0.0165666	CD81-008, CD81-009, CD81-007
915	chr12:6485537-6486123	chr12	6485537	6486123	587	4	1.8e-50	0.16007	-0.126693	-0.0567627	SCNN1A-001, SCNN1A-023, SCNN1A-201, SCNN1A-002, SCNN1A-022, SCNN1A-014, SCNN1A-015, SCNN1A-007, SCNN1A-009, SCNN1A-019, LTBR-003, SCNN1A-013, SCNN1A-012, LTBR-005, SCNN1A-011, SCNN1A-003, SCNN1A-010, SCNN1A-008, LTBR-004
916	chr16:1213469-1213919	chr16	1213469	1213919	451	4	3e-22	0.160751	-0.398903	-0.15383	NA
917	chr13:36944294-36944649	chr13	36944294	36944649	356	8	4.7e-39	0.16208	-0.0844023	-0.0407751	SPG20-201
918	chr16:88832476-88832700	chr16	88832476	88832700	225	6	5.37e-38	0.163824	-0.387636	-0.12303	NA
919	chr6:3724407-3724690	chr6	3724407	3724690	284	3	2.32e-30	0.16421	-0.23071	-0.0863485	NA
920	chr4:1157673-1158069	chr4	1157673	1158069	397	2	6.2e-26	0.164973	-0.177792	-0.085338	NA
921	chr20:19869398-19870217	chr20	19869398	19870217	820	5	6.37e-65	0.165374	-0.10748	-0.0348653	RIN2-201, RIN2-002, RIN2-004, RIN2-005, RIN2-006
922	chr3:50297680-50298315	chr3	50297680	50298315	636	4	3.1e-45	0.165834	-0.156213	-0.0559107	U73166.2-002, U73166.2-001, U73166.2-003
923	chr20:12988727-12989053	chr20	12988727	12989053	327	2	1.61e-18	0.166979	-0.102946	-0.0490389	SPTLC3-201, SPTLC3-006, SPTLC3-001, SPTLC3-002, SPTLC3-005
924	chr14:88461031-88461098	chr14	88461031	88461098	68	2	1.63e-25	0.167828	-0.277528	-0.14155	GALC-001, GALC-005, GALC-002, GALC-003, RNU6-835P-201, GALC-007, GALC-009, GALC-010, GALC-006
925	chr3:119070599-119071213	chr3	119070599	119071213	615	2	7.53e-83	0.168543	-0.488572	-0.245918	NA
926	chr11:65195995-65198137	chr11	65195995	65198137	2143	14	5.23e-22	0.169916	-0.11155	-0.0412212	NA
927	chr6:31627617-31627714	chr6	31627617	31627714	98	6	8.94e-18	0.170618	-0.0582969	-0.0188344	C6orf47-001, C6orf47-AS1-001
928	chr18:46500072-46500830	chr18	46500072	46500830	759	3	5.6e-107	0.171027	-0.372458	-0.133158	NA
929	chr18:56701518-56701751	chr18	56701518	56701751	234	2	4.43e-32	0.171467	-0.275379	-0.140129	NA
930	chr17:19290353-19291120	chr17	19290353	19291120	768	8	1.99e-27	0.173432	-0.140149	-0.0459613	MFAP4-001, MFAP4-002, MFAP4-003, MFAP4-004
931	chr15:33360195-33360901	chr15	33360195	33360901	707	7	6.31e-33	0.174947	-0.221459	-0.0442775	FMN1-001, FMN1-002, FMN1-006
932	chr2:242804961-242806119	chr2	242804961	242806119	1159	8	9.66e-24	0.17605	-0.131965	-0.0394248	NA
933	chr20:57594082-57594513	chr20	57594082	57594513	432	5	1.03e-28	0.176368	-0.188498	-0.0660512	TUBB1-001
934	chr6:169726368-169726943	chr6	169726368	169726943	576	4	2.67e-24	0.177522	-0.153383	-0.069611	NA
935	chr7:582347-582843	chr7	582347	582843	497	2	2.05e-23	0.178696	-0.194805	-0.101563	NA
936	chr17:3704471-3704621	chr17	3704471	3704621	151	7	5.09e-26	0.179137	-0.0731274	-0.036828	ITGAE-001
937	chr8:27850175-27850772	chr8	27850175	27850772	598	10	1.49e-33	0.179299	-0.167288	-0.0479288	SCARA5-201, SCARA5-001, SCARA5-003, SCARA5-004
938	chr2:216248331-216248512	chr2	216248331	216248512	182	2	1.52e-15	0.18038	-0.106553	-0.0572227	FN1-024, FN1-028
939	chr13:111522314-111522985	chr13	111522314	111522985	672	7	3.91e-30	0.181239	-0.0735764	-0.0265931	LINC00346-201
940	chr4:76480681-76481299	chr4	76480681	76481299	619	5	1.1e-48	0.181976	-0.26748	-0.119699	C4orf26-001, C4orf26-004, C4orf26-003, C4orf26-002
941	chr17:25798202-25799447	chr17	25798202	25799447	1246	9	5e-34	0.183688	-0.143079	-0.059759	KSR1-201, KSR1-001, KSR1-008, KSR1-007
942	chr2:238394205-238395125	chr2	238394205	238395125	921	4	0	0.183793	-0.681119	-0.181929	MLPH-001, MLPH-004, MLPH-005, MLPH-002, MLPH-009, MLPH-010, MLPH-201, MLPH-003, MLPH-012, MLPH-011
943	chr1:168698349-168698977	chr1	168698349	168698977	629	6	7.6e-40	0.184283	-0.0891828	-0.0382285	DPT-001
944	chr21:28335945-28336181	chr21	28335945	28336181	237	2	2.67e-18	0.184958	-0.0810373	-0.0441129	NA
945	chr6:75912132-75912711	chr6	75912132	75912711	580	4	6.16e-27	0.185292	-0.275268	-0.098255	COL12A1-009
946	chr13:44595666-44595905	chr13	44595666	44595905	240	2	9.62e-20	0.185809	-0.2462	-0.126729	LINC00284-004, LINC00284-003, LINC00284-007
947	chr2:127950633-127951465	chr2	127950633	127951465	833	6	1.12e-25	0.188606	0.182747	0.0588641	NA
948	chr2:51057218-51057548	chr2	51057218	51057548	331	2	2.59e-21	0.188876	-0.147857	-0.0685385	AC007560.1-001
949	chr19:17517008-17517221	chr19	17517008	17517221	214	2	7.48e-23	0.189957	-0.0729949	-0.0402197	BST2-001, CTD-2521M24.9-002, BST2-003, MVB12A-012, MVB12A-009, MVB12A-011, BST2-004, CTD-2521M24.9-001, CTD-2521M24.9-006, CTD-2521M24.9-012, CTD-2521M24.9-003, CTD-2521M24.9-008, CTD-2521M24.9-007, CTD-2521M24.9-004, CTD-2521M24.9-013, CTD-2521M24.9-009, CTD-2521M24.9-005, MVB12A-016, CTD-2521M24.9-011, CTD-2521M24.9-010
950	chr17:41521158-41522069	chr17	41521158	41522069	912	4	8.43e-53	0.190238	-0.258179	-0.0809473	RNU6-406P-201, MIR2117-201, MIR2117-001
951	chr14:51955005-51956044	chr14	51955005	51956044	1040	5	3.36e-49	0.191299	-0.321403	-0.0804906	FRMD6-003, FRMD6-007
952	chr11:120434391-120434979	chr11	120434391	120434979	589	4	2.91e-28	0.193482	-0.194635	-0.0777791	GRIK4-003, GRIK4-002
953	chr11:61102045-61102165	chr11	61102045	61102165	121	3	3.28e-48	0.194002	-0.334652	-0.110012	DDB1-001, DAK-001, DDB1-201, DAK-016, DAK-007, DAK-009, DAK-021, DAK-008, DAK-006, DAK-010, DAK-005, DAK-011, DDB1-014, DDB1-009, DDB1-008, DDB1-011, DDB1-006, DDB1-012
954	chr7:27140797-27143252	chr7	27140797	27143252	2456	25	2.6e-18	0.194646	-0.105417	-0.052017	HOXA2-001, HOTAIRM1-006
955	chr1:58898672-58898793	chr1	58898672	58898793	122	2	1.53e-15	0.194913	-0.161936	-0.0722302	NA
956	chr16:87749116-87749852	chr16	87749116	87749852	737	4	2.66e-25	0.195641	-0.146813	-0.0569923	NA
957	chr17:80193771-80197898	chr17	80193771	80197898	4128	18	2.07e-186	0.197008	-0.415584	-0.0855162	SLC16A3-008, SLC16A3-017, SLC16A3-009, SLC16A3-010, SLC16A3-018
958	chr7:157204364-157205545	chr7	157204364	157205545	1182	5	2.24e-42	0.197803	-0.319366	-0.0791011	NA
959	chr15:91427184-91428056	chr15	91427184	91428056	873	8	2.03e-21	0.199657	-0.0943621	-0.0266551	FES-001, FES-005, FES-006, FES-017, FES-007, FES-011, FES-018, FES-201, FES-010, FES-003, FES-019, FES-009, FES-012, FES-020
960	chr6:33144795-33147188	chr6	33144795	33147188	2394	15	2.62e-249	0.201257	-0.292195	-0.0467294	COL11A2-004
961	chr19:14607318-14608092	chr19	14607318	14608092	775	4	7.76e-39	0.202971	-0.130487	-0.0586092	GIPC1-007, GIPC1-201, GIPC1-202, GIPC1-001, GIPC1-005, GIPC1-008, GIPC1-010, GIPC1-006
962	chr17:16736463-16737096	chr17	16736463	16737096	634	2	2.26e-32	0.204256	-0.142866	-0.07173	KRT16P2-201, KRT16P2-001, KRT16P2-002
963	chr20:61583736-61584850	chr20	61583736	61584850	1115	9	1.32e-21	0.205525	-0.119192	-0.040025	SLC17A9-007, SLC17A9-001, SLC17A9-002, SLC17A9-005
964	chr12:6646450-6647682	chr12	6646450	6647682	1233	3	1.63e-47	0.206127	-0.156587	-0.0756126	GAPDH-008, RP5-940J5.9-001
965	chr3:15687271-15687950	chr3	15687271	15687950	680	2	8.93e-05	0.207591	-0.0605632	-0.01494	NA
966	chr17:43339831-43340592	chr17	43339831	43340592	762	3	5.94e-72	0.207701	-0.344705	-0.124982	SPATA32-001, SPATA32-201, MAP3K14-AS1-009, MAP3K14-AS1-008, SPATA32-002, MAP3K14-AS1-010, SPATA32-003
967	chr6:31497557-31498203	chr6	31497557	31498203	647	3	4.82e-19	0.208605	-0.0712736	-0.0388166	MCCD1-001, RPL15P4-001, DDX39B-003, DDX39B-007, DDX39B-021
968	chr12:52604025-52604609	chr12	52604025	52604609	585	2	5.66e-36	0.209003	-0.141285	-0.0677102	LINC00592-001, C12orf80-003, C12orf80-001, C12orf80-002
969	chr10:88719259-88720216	chr10	88719259	88720216	958	5	1.5e-25	0.209183	-0.241615	-0.0697879	SNCG-001, SNCG-002, MMRN2-001, SNCG-004, SNCG-003, MMRN2-010, MMRN2-009
970	chr1:22137435-22138381	chr1	22137435	22138381	947	3	2.06e-36	0.210279	-0.282689	-0.108893	LDLRAD2-001, LDLRAD2-201
971	chr14:105213100-105213611	chr14	105213100	105213611	512	2	6.78e-34	0.210556	-0.414419	-0.203745	ADSSL1-012, ADSSL1-010, ADSSL1-011
972	chr11:85430629-85430657	chr11	85430629	85430657	29	3	2.89e-14	0.210993	-0.146735	-0.0786133	SYTL2-011, SYTL2-030, SYTL2-029, SYTL2-018, SYTL2-023, SYTL2-019, SYTL2-014, SYTL2-031, SYTL2-013, SYTL2-020, SYTL2-024, SYTL2-015, SYTL2-022
973	chr5:49959703-49960410	chr5	49959703	49960410	708	2	9.17e-37	0.212522	-0.373118	-0.191302	PARP8-012, PARP8-201, PARP8-009, PARP8-015, PARP8-002, PARP8-008, PARP8-014, PARP8-003, PARP8-202, RP11-269M20.3-001
974	chr12:111873555-111874281	chr12	111873555	111874281	727	2	1.36e-28	0.21259	-0.220728	-0.111207	SH2B3-002
975	chr11:63435340-63435428	chr11	63435340	63435428	89	2	1.23e-23	0.212739	-0.122781	-0.0595396	NA
976	chr5:640602-641353	chr5	640602	641353	752	3	4.12e-61	0.215269	-0.149091	-0.0506536	NA
977	chr5:179246001-179246594	chr5	179246001	179246594	594	5	4.36e-42	0.215327	-0.0991071	-0.0335555	SQSTM1-001, SQSTM1-202, SQSTM1-003, SQSTM1-008, SQSTM1-005, SQSTM1-004, SQSTM1-017, SQSTM1-016, SQSTM1-013
978	chr7:731254-731549	chr7	731254	731549	296	3	2.21e-15	0.215728	-0.111533	-0.070639	PRKAR1B-010
979	chr17:39538333-39539560	chr17	39538333	39539560	1228	3	2.69e-52	0.216129	-0.257222	-0.0862956	KRT34-001
980	chr11:112131049-112131713	chr11	112131049	112131713	665	3	1.02e-22	0.216197	-0.184253	-0.0713026	PLET1-201, PLET1-001, AP002884.2-201
981	chr14:75531782-75531959	chr14	75531782	75531959	178	2	1.15e-17	0.216524	-0.121234	-0.0623452	ACYP1-001, ACYP1-005, ZC2HC1C-006, ACYP1-004, ACYP1-006, ACYP1-003
982	chr17:78747227-78748291	chr17	78747227	78748291	1065	4	7.71e-137	0.217721	-0.532012	-0.131575	NA
983	chr12:124896079-124896683	chr12	124896079	124896683	605	4	4.16e-41	0.217903	-0.129002	-0.0635008	NA
984	chr5:141227950-141228991	chr5	141227950	141228991	1042	3	7.8e-29	0.218463	-0.146886	-0.0439581	NA
985	chr6:30173616-30175327	chr6	30173616	30175327	1712	12	1.04e-126	0.221598	-0.201522	-0.0594476	TRIM26-003
986	chr1:160146152-160146342	chr1	160146152	160146342	191	2	5.16e-19	0.222006	-0.145049	-0.0736992	ATP1A4-005, ATP1A4-006
987	chr17:55938748-55939089	chr17	55938748	55939089	342	4	2.77e-18	0.22269	-0.0873147	-0.0420408	NA
988	chr14:32350324-32350428	chr14	32350324	32350428	105	2	1.21e-37	0.223644	-0.17754	-0.0855063	NA
989	chr2:43327937-43328424	chr2	43327937	43328424	488	5	4.95e-24	0.223846	-0.0720381	-0.0259477	AC093609.1-001
990	chr16:50730385-50731412	chr16	50730385	50731412	1028	5	3.28e-30	0.224044	-0.449719	-0.112641	NOD2-001, NOD2-002, NOD2-005
991	chr4:41614397-41614591	chr4	41614397	41614591	195	3	7.71e-19	0.227076	-0.0635384	-0.0244604	LIMCH1-018, LIMCH1-017, LIMCH1-019, LIMCH1-015, LIMCH1-016, LIMCH1-014
992	chr12:124907105-124907367	chr12	124907105	124907367	263	2	4.75e-16	0.228958	-0.145302	-0.073694	NA
993	chr17:72207518-72207595	chr17	72207518	72207595	78	2	1.44e-18	0.230253	-0.231646	-0.120657	CTD-2514K5.2-001, CTD-2514K5.2-003, CTD-2514K5.2-002
994	chr1:39568852-39569079	chr1	39568852	39569079	228	2	1.59e-39	0.23055	-0.325004	-0.162335	NA
995	chr1:36771021-36772095	chr1	36771021	36772095	1075	8	5.97e-35	0.233968	-0.278867	-0.0971277	SH3D21-201, SH3D21-003, SH3D21-202, SH3D21-203, SH3D21-001, SH3D21-004, SH3D21-005
996	chr22:32014422-32015384	chr22	32014422	32015384	963	3	1.83e-88	0.234343	-0.406595	-0.141028	NA
997	chr18:34340585-34340941	chr18	34340585	34340941	357	4	2.46e-24	0.234357	-0.242851	-0.0774821	NA
998	chr3:49695806-49696574	chr3	49695806	49696574	769	3	2.04e-58	0.234529	-0.229987	-0.0912055	NA
999	chr1:235268232-235268621	chr1	235268232	235268621	390	2	1.43e-48	0.234642	-0.0933238	-0.0501247	RP4-597N16.4-001
1000	chr8:141599141-141599436	chr8	141599141	141599436	296	5	3.3e-16	0.236636	-0.102987	-0.0443493	NA
1001	chr11:63685777-63685905	chr11	63685777	63685905	129	2	3.1e-22	0.238019	-0.134085	-0.0678358	RCOR2-001
1002	chr12:48398370-48399493	chr12	48398370	48399493	1124	10	3.24e-61	0.239507	-0.127384	-0.0373975	COL2A1-008, COL2A1-001, COL2A1-005, COL2A1-002, COL2A1-003
1003	chr11:2715154-2715286	chr11	2715154	2715286	133	2	1.53e-14	0.239987	-0.161451	-0.0853524	NA
1004	chr16:28550269-28550637	chr16	28550269	28550637	369	4	7.95e-18	0.245373	-0.0720466	-0.0307736	NUPR1-001, NUPR1-002, NUPR1-003
1005	chr12:52575862-52576336	chr12	52575862	52576336	475	2	8.13e-24	0.246059	-0.217874	-0.108882	NA
1006	chr2:43397515-43398339	chr2	43397515	43398339	825	7	5.9e-34	0.246275	-0.236441	-0.0780312	NA
1007	chr2:220300242-220300568	chr2	220300242	220300568	327	2	1.11e-19	0.247341	-0.116894	-0.055299	SPEG-004, SPEG-001
1008	chr19:2525231-2525459	chr19	2525231	2525459	229	3	7.56e-21	0.247717	-0.107433	-0.0574755	NA
1009	chr10:134404064-134405566	chr10	134404064	134405566	1503	9	2.51e-166	0.247998	-0.592681	-0.161126	NA
1010	chr3:52273525-52274561	chr3	52273525	52274561	1037	3	5.10335227558799e-319	0.248024	-0.478307	-0.159285	TWF2-001, RP5-1157M23.2-001, RP5-1157M23.2-002, TWF2-005, TLR9-201
1011	chr17:61042718-61043343	chr17	61042718	61043343	626	5	5.6e-214	0.249571	-0.259585	-0.0813347	RP11-180P8.1-001
1012	chr11:1939546-1941145	chr11	1939546	1941145	1600	9	6.07e-49	0.253634	-0.255225	-0.0667854	TNNT3-001, TNNT3-011, TNNT3-201, TNNT3-202, TNNT3-203, TNNT3-006, TNNT3-004, TNNT3-204, TNNT3-012, TNNT3-003, TNNT3-002, TNNT3-007, AC051649.1-201
1013	chr12:52579502-52580428	chr12	52579502	52580428	927	4	1.1e-20	0.254157	-0.253261	-0.0772882	KRT80-003
1014	chr5:149887008-149887787	chr5	149887008	149887787	780	6	1.74e-69	0.256401	-0.313046	-0.10826	NDST1-002, NDST1-010
1015	chr17:73316280-73316961	chr17	73316280	73316961	682	9	2.28e-38	0.257331	-0.202893	-0.0597586	AC011933.1-201, GRB2-009
1016	chr1:230249292-230250356	chr1	230249292	230250356	1065	5	1.78e-33	0.258778	-0.249316	-0.0883263	NA
1017	chr14:105781946-105783627	chr14	105781946	105783627	1682	4	1.11e-84	0.259506	-0.313317	-0.0807829	PACS2-003, BRF1-009, BRF1-008, PACS2-201, PACS2-001, BRF1-002, PACS2-006, PACS2-008, BRF1-015
1018	chr8:1780242-1780401	chr8	1780242	1780401	160	2	1.21e-19	0.2686	-0.187523	-0.0937559	NA
1019	chr1:156459986-156460747	chr1	156459986	156460747	762	5	4.9e-32	0.269174	-0.0760624	-0.0391372	MEF2D-004
1020	chr3:11293681-11294188	chr3	11293681	11294188	508	3	1.36e-22	0.269332	-0.49858	-0.188953	HRH1-001
1021	chr10:78871238-78871502	chr10	78871238	78871502	265	2	9.06e-10	0.270053	-0.0476004	-0.0321295	KCNMA1-011
1022	chr3:181428329-181428697	chr3	181428329	181428697	369	10	1.18e-17	0.271099	-0.0476411	-0.02658	SOX2-001, SOX2-201
1023	chr10:3536341-3537285	chr10	3536341	3537285	945	5	1.52e-40	0.272047	-0.275491	-0.0849584	NA
1024	chr2:105478656-105479485	chr2	105478656	105479485	830	6	7.22e-19	0.273756	-0.126792	-0.0677763	NA
1025	chr6:31916683-31916711	chr6	31916683	31916711	29	3	3.73e-31	0.274425	-0.182039	-0.0629515	CFB-006, CFB-008, CFB-009, CFB-010, CFB-011, CFB-014, CFB-013, CFB-007
1026	chr7:97822374-97822857	chr7	97822374	97822857	484	2	9.52e-36	0.275822	-0.200874	-0.100526	NA
1027	chr3:125775413-125775696	chr3	125775413	125775696	284	4	6.08e-16	0.275944	-0.113594	-0.0495477	SLC41A3-007, RP11-158I23.1-001
1028	chr8:134580580-134581043	chr8	134580580	134581043	464	3	2.1e-46	0.276204	-0.163776	-0.0846367	ST3GAL1-006
1029	chr11:8832817-8833095	chr11	8832817	8833095	279	6	4.06e-18	0.278853	-0.0889189	-0.0369365	ST5-006, ST5-004, ST5-031, ST5-045, ST5-042, ST5-034, ST5-005, ST5-003, ST5-046, ST5-033
1030	chr13:24844846-24844938	chr13	24844846	24844938	93	5	6.61e-22	0.281027	-0.101131	-0.0339224	SPATA13-201, SPATA13-006, SPATA13-011, SPATA13-005, SPATA13-004
1031	chr4:54853556-54854922	chr4	54853556	54854922	1367	3	6.29e-153	0.283377	-0.550706	-0.188783	RPL21P44-001
1032	chr1:155931629-155931858	chr1	155931629	155931858	230	3	2.41e-25	0.284122	-0.13799	-0.0473069	ARHGEF2-016, ARHGEF2-015, ARHGEF2-013
1033	chr4:1804106-1805090	chr4	1804106	1805090	985	4	4.71e-96	0.284578	-0.339035	-0.104241	FGFR3-005, FGFR3-004, FGFR3-007
1034	chr3:9788958-9789110	chr3	9788958	9789110	153	2	1.95e-17	0.28567	-0.169035	-0.0860834	NA
1035	chr17:79392689-79394412	chr17	79392689	79394412	1724	7	6.49e-70	0.285821	-0.46503	-0.134389	NA
1036	chr14:75746793-75747332	chr14	75746793	75747332	540	3	1.45e-17	0.286503	-0.177349	-0.0710763	FOS-001, FOS-002, FOS-007, FOS-005, FOS-008, FOS-011, FOS-009, FOS-004, FOS-006, FOS-010
1037	chr6:2415767-2415850	chr6	2415767	2415850	84	2	3.13e-18	0.289518	-0.217459	-0.113347	NA
1038	chr8:75227148-75227933	chr8	75227148	75227933	786	8	5.7e-19	0.291615	0.0649681	0.0319454	NA
1039	chr11:63676485-63677197	chr11	63676485	63677197	713	4	2.96e-58	0.292672	-0.274394	-0.0911614	NA
1040	chr22:45125218-45125666	chr22	45125218	45125666	449	4	7.78e-18	0.296223	-0.0793023	-0.0428922	PRR5-007, PRR5-008
1041	chr1:9885039-9885960	chr1	9885039	9885960	922	4	1.03e-48	0.297278	-0.130157	-0.0456042	CLSTN1-002, CLSTN1-201, CLSTN1-001
1042	chr12:121146593-121146848	chr12	121146593	121146848	256	3	1.19e-24	0.301127	-0.124458	-0.0589431	UNC119B-001, UNC119B-003
1043	chr16:88836718-88838113	chr16	88836718	88838113	1396	3	5.28e-62	0.301263	-0.391718	-0.139602	NA
1044	chr1:150781194-150781801	chr1	150781194	150781801	608	3	4.06e-37	0.303518	-0.158173	-0.0631574	CTSK-001, CTSK-002, CTSK-003
1045	chr15:74466337-74467158	chr15	74466337	74467158	822	7	7.21e-22	0.304838	-0.0694449	-0.0345282	ISLR-001, ISLR-002, ISLR-003, ISLR-004
1046	chr11:65352168-65353092	chr11	65352168	65353092	925	5	8.66e-70	0.307582	-0.434079	-0.0919077	EHBP1L1-013
1047	chr1:203242409-203242638	chr1	203242409	203242638	230	4	3.32e-20	0.30764	-0.0834809	-0.032702	CHIT1-004, CHIT1-003
1048	chr15:22954287-22957012	chr15	22954287	22957012	2726	17	2.37e-213	0.311938	-0.313009	-0.0570406	CYFIP1-004, CYFIP1-011, CYFIP1-012
1049	chr5:156696185-156696520	chr5	156696185	156696520	336	4	6.64e-32	0.325245	-0.262437	-0.126059	CYFIP2-203, CYFIP2-026, CYFIP2-002
1050	chr5:172748917-172751331	chr5	172748917	172751331	2415	7	1.85e-52	0.326764	-0.13307	-0.0517168	STC2-005
1051	chr3:197105334-197106029	chr3	197105334	197106029	696	4	2.03e-21	0.327693	-0.0734271	-0.0294078	NA
1052	chr8:49340641-49341022	chr8	49340641	49341022	382	3	1.39e-22	0.329673	-0.094638	-0.0384488	NA
1053	chr11:33913187-33914088	chr11	33913187	33914088	902	4	3.55e-101	0.330658	-0.540204	-0.130622	LMO2-001
1054	chr4:7289482-7289858	chr4	7289482	7289858	377	5	1.29e-18	0.330982	-0.155758	-0.0557876	NA
1055	chr15:66857640-66858446	chr15	66857640	66858446	807	5	1.46e-32	0.331842	-0.211125	-0.0576541	LCTL-001, LCTL-003, LCTL-004, LCTL-005, LCTL-002
1056	chr10:131560100-131560421	chr10	131560100	131560421	322	3	3.94e-21	0.333989	-0.0935898	-0.0360438	NA
1057	chr6:31507701-31508665	chr6	31507701	31508665	965	11	1.04e-27	0.334919	-0.148886	-0.0459367	DDX39B-006, DDX39B-001, DDX39B-201, DDX39B-AS1-002, DDX39B-202, DDX39B-011, DDX39B-010, DDX39B-018, DDX39B-AS1-001, DDX39B-017, DDX39B-009, DDX39B-013, DDX39B-019, DDX39B-203, DDX39B-016, DDX39B-204, DDX39B-014, DDX39B-012, DDX39B-002, DDX39B-004, DDX39B-005, DDX39B-008, SNORD84-201
1058	chr6:3749715-3749968	chr6	3749715	3749968	254	3	8.73e-15	0.33679	-0.105273	-0.0459222	PXDC1-002, PXDC1-004, RP11-420L9.5-001
1059	chr11:64029923-64030862	chr11	64029923	64030862	940	4	1.77e-157	0.339332	-0.363375	-0.0898234	PLCB3-003
1060	chr4:3418070-3418911	chr4	3418070	3418911	842	4	1.43e-64	0.339596	-0.377646	-0.0943454	RGS12-023
1061	chr8:42268727-42269559	chr8	42268727	42269559	833	4	8.36e-24	0.340682	-0.267507	-0.0696363	NA
1062	chr10:5882304-5882739	chr10	5882304	5882739	436	4	3.51e-21	0.342943	-0.210711	-0.0649901	GDI2-007
1063	chr15:74501317-74502200	chr15	74501317	74502200	884	5	2.34e-31	0.344421	-0.265116	-0.0847641	STRA6-002, STRA6-007, STRA6-003, STRA6-008, STRA6-011
1064	chr12:52585695-52586635	chr12	52585695	52586635	941	7	7.17e-52	0.346349	-0.234273	-0.0584133	KRT80-001, KRT80-002
1065	chr1:154299179-154301194	chr1	154299179	154301194	2016	5	2.52e-148	0.347078	-0.72584	-0.184929	ATP8B2-201, ATP8B2-003, ATP8B2-001, ATP8B2-004, ATP8B2-002
1066	chr13:76334583-76334866	chr13	76334583	76334866	284	4	2.14e-17	0.347594	-0.149804	-0.0562976	LMO7-005, LMO7-002, LMO7-007, LMO7-012, LMO7-017
1067	chr5:1813772-1814201	chr5	1813772	1814201	430	5	6.36e-26	0.347966	-0.157037	-0.0570681	NA
1068	chr1:26857284-26857774	chr1	26857284	26857774	491	2	3.4e-22	0.351221	-0.273858	-0.13749	RPS6KA1-201, RPS6KA1-010, RPS6KA1-001, RPS6KA1-014, RPS6KA1-012, RPS6KA1-013, RPS6KA1-009, RPS6KA1-015
1069	chr5:53172915-53173166	chr5	53172915	53173166	252	2	1.6e-16	0.353848	-0.0783206	-0.0336702	NA
1070	chr1:28843736-28844028	chr1	28843736	28844028	293	3	3.89e-43	0.356554	-0.182129	-0.0737675	RCC1-004, RCC1-001, RCC1-006, RCC1-008, snoU13.259-201, RCC1-011
1071	chr2:173098736-173100097	chr2	173098736	173100097	1362	5	0	0.359512	-0.873873	-0.175027	NA
1072	chr1:2249617-2250860	chr1	2249617	2250860	1244	8	2.6e-38	0.363261	-0.255719	-0.011655	NA
1073	chr21:37092121-37092967	chr21	37092121	37092967	847	3	6.14e-110	0.369325	-0.360803	-0.12628	MIR802-201
1074	chr8:144872531-144873183	chr8	144872531	144873183	653	5	1.71e-62	0.372635	-0.452037	-0.124717	RP11-429J17.8-003, SCRIB-008, RP11-429J17.8-002, RP11-429J17.8-001
1075	chr6:29972884-29974531	chr6	29972884	29974531	1648	13	0	0.374088	-0.546386	-0.0725585	HCG4P3-001, HLA-J-003, HLA-J-002, HLA-J-001, HLA-J-004
1076	chr19:2493740-2494595	chr19	2493740	2494595	856	4	7.26e-34	0.376833	-0.121953	-0.0135528	NA
1077	chr1:1294629-1295147	chr1	1294629	1295147	519	4	1.35e-27	0.377117	-0.10981	-0.0359871	MXRA8-001, MXRA8-201, MXRA8-003
1078	chr5:50683215-50683467	chr5	50683215	50683467	253	4	1.13e-14	0.377752	-0.0455791	-0.0305452	ISL1-006
1079	chr2:3488593-3489638	chr2	3488593	3489638	1046	4	4.46e-38	0.378968	-0.224347	-0.042546	NA
1080	chr16:15766327-15767006	chr16	15766327	15767006	680	3	0	0.379162	-0.493601	-0.166769	NDE1-006
1081	chr12:132221229-132221835	chr12	132221229	132221835	607	3	2.99e-40	0.388229	-0.268745	-0.08821	NA
1082	chr16:23420385-23420567	chr16	23420385	23420567	183	2	3.73e-21	0.392616	-0.0798051	-0.0399987	NA
1083	chr17:19976435-19977156	chr17	19976435	19977156	722	6	1.87e-17	0.39413	-0.0848138	-0.00239859	SPECC1-007
1084	chr4:47837775-47838670	chr4	47837775	47838670	896	4	9.33e-33	0.397945	-0.157505	-0.0227138	CORIN-001, CORIN-005, CORIN-006, CORIN-004, CORIN-010, CORIN-003, CORIN-011
1085	chr15:72476373-72477069	chr15	72476373	72477069	697	6	1.07e-39	0.39913	-0.149888	-0.0352008	NA
1086	chr20:43936663-43937467	chr20	43936663	43937467	805	6	1.72e-21	0.401466	-0.160027	-0.0471668	MATN4-201, RBPJL-002, MATN4-202, MATN4-004, RBPJL-003, RBPJL-001, MATN4-203, MATN4-204
1087	chr1:205602864-205603068	chr1	205602864	205603068	205	3	6.97e-17	0.403689	-0.143247	-0.0651233	ELK4-002, ELK4-001
1088	chr3:195613212-195613739	chr3	195613212	195613739	528	4	1.3e-17	0.40704	-0.272993	-0.0827663	TNK2-017, TNK2-016, TNK2-009
1089	chr12:112621527-112622479	chr12	112621527	112622479	953	3	4.21e-133	0.408208	-0.4081	-0.137833	NA
1090	chr1:223888869-223889345	chr1	223888869	223889345	477	3	2.27e-22	0.408671	-0.11183	-0.0412434	CAPN2-201, CAPN2-009
1091	chr8:142217405-142217736	chr8	142217405	142217736	332	3	1.44e-34	0.409228	-0.0918729	-0.0231786	NA
1092	chr11:46408262-46408584	chr11	46408262	46408584	323	4	9.73e-19	0.409677	-0.127091	-0.0528131	CHRM4-001
1093	chr8:90772386-90772862	chr8	90772386	90772862	477	2	2.36e-28	0.409724	-0.265089	-0.139574	NA
1094	chr8:75897297-75898238	chr8	75897297	75898238	942	3	4.93e-136	0.411674	-0.369468	-0.125115	CRISPLD1-001, CRISPLD1-003, CRISPLD1-005
1095	chr12:122611269-122611918	chr12	122611269	122611918	650	3	2.02e-101	0.413611	-0.297923	-0.10032	MLXIP-005, MLXIP-006, MLXIP-002
1096	chr1:180922636-180923076	chr1	180922636	180923076	441	3	1.88e-20	0.416079	-0.142091	-0.0464009	RP11-46A10.4-001
1097	chr7:5270512-5270984	chr7	5270512	5270984	473	5	2.02e-65	0.420464	-0.428536	-0.0980379	WIPI2-013
1098	chr17:39093658-39095141	chr17	39093658	39095141	1484	5	1.04e-24	0.420606	-0.138039	-0.0483773	KRT23-001, KRT23-005, KRT23-002, KRT23-004, KRT23-003, KRT23-008, KRT23-006, KRT23-010, KRT23-009
1099	chr6:32026147-32027023	chr6	32026147	32027023	877	8	2.77e-25	0.433714	-0.166794	-0.0534924	NA
1100	chr2:208689244-208689903	chr2	208689244	208689903	660	4	4.26e-41	0.444737	-0.202227	-0.0558088	AC096772.6-001
1101	chr16:89375113-89375525	chr16	89375113	89375525	413	3	3.62e-48	0.445056	-0.325214	-0.112666	NA
1102	chr5:56777945-56779826	chr5	56777945	56779826	1882	5	2.21e-120	0.45334	-0.361196	-0.0645346	ACTBL2-001, AC025470.1-201
1103	chr6:33171911-33174168	chr6	33171911	33174168	2258	33	6.96e-160	0.453845	-0.229412	-0.0415075	MIR219-1-201, HSD17B8-001, SLC39A7-005, HSD17B8-002
1104	chr17:15371256-15372223	chr17	15371256	15372223	968	3	0.00140748	0.454374	-0.0235152	-0.0179991	CDRT4-001
1105	chr1:39875238-39876059	chr1	39875238	39876059	822	3	5.92e-56	0.458342	0.140314	0.0509313	KIAA0754-001
1106	chr11:2322286-2323938	chr11	2322286	2323938	1653	27	9.13e-85	0.461814	-0.288778	-0.046247	TSPAN32-001, TSPAN32-004, TSPAN32-014, TSPAN32-005, C11orf21-001, TSPAN32-007, TSPAN32-002, TSPAN32-003, C11orf21-004, TSPAN32-006, C11orf21-002, TSPAN32-012, TSPAN32-019, TSPAN32-011, TSPAN32-008, TSPAN32-010, C11orf21-005, TSPAN32-009
1107	chr15:49267825-49268750	chr15	49267825	49268750	926	5	3.67e-147	0.464866	-0.504428	-0.103518	NA
1108	chr6:1766046-1766632	chr6	1766046	1766632	587	6	2.23e-28	0.465791	0.236972	0.0363776	NA
1109	chr6:30851940-30854551	chr6	30851940	30854551	2612	29	2.73e-119	0.472414	-0.179371	-0.0293339	DDR1-006, DDR1-002, DDR1-003, DDR1-204, DDR1-205, DDR1-013, DDR1-031, DDR1-012, DDR1-016, DDR1-050, DDR1-014, DDR1-021, DDR1-036, DDR1-206, DDR1-207, DDR1-001, DDR1-004, DDR1-027, DDR1-046, DDR1-015, DDR1-042, DDR1-037, DDR1-026, DDR1-047, DDR1-033, DDR1-034, DDR1-032, DDR1-020, DDR1-030, DDR1-035, DDR1-048, DDR1-039, DDR1-049, DDR1-038, DDR1-018, DDR1-043, DDR1-044, DDR1-040, DDR1-029, DDR1-041
1110	chr1:24306387-24307535	chr1	24306387	24307535	1149	11	1.33e-258	0.472508	-0.357093	-0.071506	SRSF10-008, SRSF10-004, SRSF10-003, SRSF10-002, SRSF10-006, SRSF10-014, SRSF10-005, SRSF10-013, SRSF10-015, SRSF10-017, SRSF10-010, SRSF10-001, SRSF10-012, SRSF10-011
1111	chr7:5645728-5646121	chr7	5645728	5646121	394	5	3.93e-30	0.481523	-0.212026	-0.078705	NA
1112	chr12:125039177-125039343	chr12	125039177	125039343	167	3	2.06e-18	0.487613	-0.178647	-0.0613628	NA
1113	chr6:159290283-159291228	chr6	159290283	159291228	946	8	6.57e-59	0.489774	-0.102371	-0.025939	C6orf99-002, C6orf99-001, C6orf99-201
1114	chr14:77506705-77507534	chr14	77506705	77507534	830	5	2.95e-24	0.491484	-0.12862	-0.0399382	RP11-7F17.5-001
1115	chr12:54365966-54366760	chr12	54365966	54366760	795	4	9.49e-35	0.495526	-0.246804	-0.0799945	HOXC11-002, HOTAIR-001, HOTAIR-002, HOXC11-001
1116	chr7:218121-218726	chr7	218121	218726	606	3	3.2e-31	0.49638	-0.533593	-0.196618	NA
1117	chr13:36429936-36430134	chr13	36429936	36430134	199	4	3.96e-16	0.496995	-0.242119	-0.0719911	DCLK1-011, DCLK1-008
1118	chr12:109888496-109889508	chr12	109888496	109889508	1013	4	9.29e-101	0.503847	-0.206488	-0.0480267	NA
1119	chr19:1907677-1908388	chr19	1907677	1908388	712	5	7.56e-49	0.505017	-0.191377	-0.0806889	SCAMP4-008, ADAT3-002, SCAMP4-013
1120	chr2:157291262-157292127	chr2	157291262	157292127	866	9	6.08e-49	0.505505	-0.119462	-0.0403086	GPD2-001, GPD2-201, GPD2-008, GPD2-002, GPD2-007, GPD2-202
1121	chr1:24645953-24646392	chr1	24645953	24646392	440	7	1.86e-15	0.509077	-0.110684	-0.0338498	GRHL3-201, GRHL3-002, GRHL3-001, GRHL3-005, RP11-10N16.3-002, GRHL3-008, GRHL3-007
1122	chr16:604188-604948	chr16	604188	604948	761	3	4.22e-21	0.510319	-0.114799	-0.0456779	CAPN15-004, LA16c-366D1.3-001, CAPN15-008
1123	chr12:56326067-56327217	chr12	56326067	56327217	1151	4	9.8680526889562e-317	0.511378	-0.492287	-0.124513	DGKA-001, DGKA-201, DGKA-013, DGKA-027, DGKA-016, DGKA-033, DGKA-003, DGKA-032, WIBG-004, DGKA-024, DGKA-053, DGKA-017, DGKA-042, DGKA-002, DGKA-057, DGKA-041, DGKA-018, DGKA-019, DGKA-012, DGKA-006, DGKA-021, DGKA-011, DGKA-055, DGKA-046, DGKA-056, DGKA-043, DGKA-054, DGKA-052
1124	chr6:31781814-31781967	chr6	31781814	31781967	154	3	8.93e-18	0.512953	-0.0587958	-0.0152249	HSPA1A-001, HSPA1L-001, HSPA1L-201, HSPA1A-201, HSPA1A-002
1125	chr7:94023308-94023825	chr7	94023308	94023825	518	8	7.52e-18	0.513749	-0.200944	-0.050663	COL1A2-001
1126	chr11:1320010-1321213	chr11	1320010	1321213	1204	8	2.38e-44	0.514159	-0.139923	-0.0516399	NA
1127	chr11:133804526-133804557	chr11	133804526	133804557	32	2	1.18e-14	0.518949	-0.0781943	-0.0383345	NA
1128	chr16:67866920-67867809	chr16	67866920	67867809	890	4	1.88e-102	0.521786	-0.41789	-0.107388	CENPT-201, CENPT-005, CENPT-202, CENPT-203, CENPT-028, CENPT-007, CENPT-024, CENPT-033, CENPT-026, CENPT-009, CENPT-003, CENPT-029, CENPT-008, CENPT-006, CENPT-025, CENPT-030, CENPT-027, CENPT-023, CENPT-022, CENPT-002
1129	chr10:134498830-134499528	chr10	134498830	134499528	699	8	1.61e-38	0.523402	-0.390415	-0.0829961	NA
1130	chr5:123987667-123988226	chr5	123987667	123988226	560	4	4.45e-41	0.52361	-0.270452	-0.0684216	NA
1131	chr8:21988724-21989292	chr8	21988724	21989292	569	6	3.27e-24	0.526749	-0.181996	-0.0388441	HR-008, HR-001, HR-004, HR-003
1132	chr6:155450816-155451057	chr6	155450816	155451057	242	3	2.17e-19	0.528089	-0.0865342	-0.0307664	TIAM2-009, TIAM2-007
1133	chr16:1581834-1582581	chr16	1581834	1582581	748	5	2.11e-52	0.533928	-0.220054	-0.0402294	IFT140-006, TMEM204-002
1134	chr2:10183013-10183271	chr2	10183013	10183271	259	6	1.83e-15	0.539486	-0.108009	-0.0266915	KLF11-001, KLF11-002, KLF11-004, KLF11-003, KLF11-201, KLF11-202
1135	chr2:27301057-27301252	chr2	27301057	27301252	196	3	5.01e-18	0.542711	-0.165614	-0.0591094	EMILIN1-001
1136	chr5:14870083-14870749	chr5	14870083	14870749	667	3	3.65e-40	0.546427	-0.141265	-0.0394075	ANKH-001, ANKH-002, ANKH-003, CTB-40H15.4-001
1137	chr20:3687817-3688314	chr20	3687817	3688314	498	4	3.21e-21	0.54722	-0.126039	-0.0456086	SIGLEC1-201, SIGLEC1-001
1138	chr7:2318990-2319604	chr7	2318990	2319604	615	3	3.59e-106	0.547307	-0.521009	-0.177475	NA
1139	chr6:33129017-33132943	chr6	33129017	33132943	3927	47	6.5e-148	0.548206	-0.368852	-0.0524442	NA
1140	chr5:72529662-72529902	chr5	72529662	72529902	241	3	3.74e-18	0.550192	-0.0885549	-0.0345049	NA
1141	chr7:107771148-107771757	chr7	107771148	107771757	610	3	1.25e-20	0.550789	-0.194398	-0.0713774	LAMB4-001, LAMB4-201, LAMB4-202, LAMB4-203, LAMB4-003, LAMB4-002
1142	chr17:80200634-80200974	chr17	80200634	80200974	341	4	1.44e-18	0.556584	-0.177394	-0.0456698	NA
1143	chr1:55316481-55317306	chr1	55316481	55317306	826	6	8.63e-53	0.556648	-0.229649	-0.065531	NA
1144	chr7:44795713-44796036	chr7	44795713	44796036	324	4	1.66e-31	0.556854	-0.234984	-0.0725594	ZMIZ2-002, ZMIZ2-004, ZMIZ2-201, ZMIZ2-009
1145	chr3:195578011-195578280	chr3	195578011	195578280	270	5	1.97e-52	0.55752	-0.289692	-0.0784535	NA
1146	chr2:72012367-72013035	chr2	72012367	72013035	669	4	8.69e-35	0.562732	-0.251635	-0.0760123	NA
1147	chr1:6649009-6649337	chr1	6649009	6649337	329	3	6.24e-46	0.567747	-0.332913	-0.111094	ZBTB48-007, ZBTB48-008
1148	chr16:1670054-1670473	chr16	1670054	1670473	420	4	7.98e-33	0.576276	-0.347197	-0.0967565	NA
1149	chr19:15390948-15391339	chr19	15390948	15391339	392	3	5.82e-17	0.577023	-0.0764245	-0.0342529	BRD4-001, BRD4-002
1150	chr7:97831974-97832841	chr7	97831974	97832841	868	3	1.22e-110	0.579108	-0.331922	-0.111889	NA
1151	chr5:146888445-146888628	chr5	146888445	146888628	184	2	1.22e-19	0.58184	-0.0708258	-0.0352802	DPYSL3-003, DPYSL3-002
1152	chr5:138862353-138862796	chr5	138862353	138862796	444	3	7.93e-19	0.583148	-0.0764076	-0.0176398	TMEM173-001, TMEM173-007, TMEM173-013, TMEM173-010, TMEM173-012, TMEM173-002, TMEM173-014, TMEM173-006, TMEM173-011, TMEM173-008, TMEM173-015, TMEM173-005, TMEM173-003, TMEM173-004, TMEM173-016
1153	chr1:115396035-115396629	chr1	115396035	115396629	595	5	6.91e-20	0.586174	-0.238468	-0.0519618	SYCP1-002, SYCP1-001, SYCP1-003
1154	chr6:41606439-41607326	chr6	41606439	41607326	888	7	9.85e-20	0.588849	-0.0761815	-0.0197692	MDFI-001, MDFI-002, MDFI-008, MDFI-003, MDFI-005, MDFI-007, MDFI-009, MDFI-006
1155	chr12:2027805-2029051	chr12	2027805	2029051	1247	6	1.31e-41	0.590717	-0.579888	-0.0954551	CACNA2D4-002, CACNA2D4-001, CACNA2D4-003, RP5-1096D14.3-001, CACNA2D4-023, CACNA2D4-025, CACNA2D4-022
1156	chr9:132381661-132382433	chr9	132381661	132382433	773	3	1.6e-24	0.592618	-0.225713	-0.0755872	C9orf50-001
1157	chr22:29707524-29708246	chr22	29707524	29708246	723	4	6.06e-41	0.605362	-0.0705261	-0.0246112	GAS2L1-010
1158	chr1:119544070-119545275	chr1	119544070	119545275	1206	6	3.19e-30	0.615498	-0.185637	-0.0387602	RP4-712E4.1-001, RP4-712E4.2-001
1159	chr3:9943828-9944537	chr3	9943828	9944537	710	6	1.15e-44	0.617029	-0.213145	-0.0691265	IL17RE-201, IL17RE-001, IL17RE-007, IL17RE-002, IL17RE-006, IL17RE-005, IL17RE-003, IL17RE-010, IL17RE-008, IL17RE-004
1160	chr1:6445804-6446787	chr1	6445804	6446787	984	6	5.73e-43	0.621467	-0.19808	-0.0667332	ACOT7-001
1161	chr11:704987-706635	chr11	704987	706635	1649	10	6.74e-29	0.622785	-0.111699	-0.0315673	EPS8L2-001, DEAF1-007, EPS8L2-013, DEAF1-008, EPS8L2-004, EPS8L2-009, EPS8L2-017, TMEM80-006, EPS8L2-005, EPS8L2-011, EPS8L2-012, EPS8L2-002, EPS8L2-026, EPS8L2-003, EPS8L2-016, EPS8L2-027
1162	chr12:13256639-13257381	chr12	13256639	13257381	743	5	1.61e-39	0.634139	-0.253699	-0.057624	GSG1-201, GSG1-010, GSG1-002, GSG1-007, GSG1-008
1163	chr21:40141040-40141809	chr21	40141040	40141809	770	4	2.52e-21	0.635011	-0.258041	-0.0792159	NA
1164	chr19:50183990-50184585	chr19	50183990	50184585	596	4	2.77e-25	0.639273	-0.123027	-0.043162	PRMT1-016, AC011495.1-201
1165	chr3:119298585-119299162	chr3	119298585	119299162	578	4	9.08e-33	0.649619	-0.114059	-0.0265651	ADPRH-004, ADPRH-005, ADPRH-002, ADPRH-001, ADPRH-003, ADPRH-008, ADPRH-007, RP11-190C22.9-001
1166	chr17:79651359-79652778	chr17	79651359	79652778	1420	8	2.6e-79	0.649999	-0.481444	-0.163715	HGS-001, ARL16-001, ARL16-008, ARL16-002, ARL16-003, HGS-003, HGS-008, ARL16-013, ARL16-011, ARL16-010, ARL16-012, ARL16-005, ARL16-007, HGS-010, ARL16-009, HGS-009, HGS-004, ARL16-006, HGS-011, ARL16-004
1167	chr11:108157428-108158382	chr11	108157428	108158382	955	5	1.18e-27	0.651791	-0.173622	-0.0663076	ATM-011, ATM-012, ATM-010
1168	chr9:139237366-139238495	chr9	139237366	139238495	1130	5	1.56e-19	0.652018	-0.217294	-0.0612217	NA
1169	chr12:122518517-122519951	chr12	122518517	122519951	1435	4	5.58e-77	0.659605	-0.341034	-0.0892352	MLXIP-001
1170	chr5:176918920-176920259	chr5	176918920	176920259	1340	6	1.95e-52	0.661522	-0.328773	-0.066931	PDLIM7-011, PDLIM7-014, RP11-1334A24.6-001
1171	chr7:4786364-4786986	chr7	4786364	4786986	623	5	1.83e-119	0.662127	-0.304748	-0.0607861	NA
1172	chr17:80845107-80846075	chr17	80845107	80846075	969	7	1.68e-52	0.665543	-0.214693	-0.0604353	TBCD-015
1173	chr19:5660924-5661782	chr19	5660924	5661782	859	5	1.07e-288	0.665883	-0.524937	-0.104555	NA
1174	chr12:1608961-1609741	chr12	1608961	1609741	781	10	1.04e-28	0.666882	-0.181371	-0.052027	NA
1175	chr12:133379970-133381504	chr12	133379970	133381504	1535	8	7.04e-196	0.670372	-0.24463	-0.0363039	NA
1176	chr16:88849599-88850218	chr16	88849599	88850218	620	3	1.07e-27	0.670617	-0.0854903	-0.0313188	PIEZO1-001
1177	chr7:1955103-1957026	chr7	1955103	1957026	1924	7	3.16e-130	0.673091	-0.120417	-0.0232093	NA
1178	chr16:2652696-2652948	chr16	2652696	2652948	253	3	5.22e-35	0.673131	-0.53705	-0.178138	AC141586.5-002, AC141586.5-003, AC141586.5-001
1179	chr1:87596820-87597830	chr1	87596820	87597830	1011	9	2.69e-27	0.674364	-0.17919	-0.0135367	LINC01140-002, LINC01140-004, LINC01140-009, LINC01140-006, LINC01140-007, LINC01140-005, LINC01140-001, LINC01140-010, LINC01140-008, LINC01140-003
1180	chr6:148840821-148841330	chr6	148840821	148841330	510	3	2.09e-26	0.68515	-0.196558	-0.0659229	NA
1181	chr10:131697080-131697980	chr10	131697080	131697980	901	7	1.96e-61	0.685201	-0.244953	-0.0508977	NA
1182	chr2:236673911-236674489	chr2	236673911	236674489	579	4	1.04e-34	0.69702	-0.248404	-0.0685239	NA
1183	chr4:13530269-13530470	chr4	13530269	13530470	202	3	1.71e-14	0.700539	-0.039999	-0.0318685	NA
1184	chr7:45144074-45144268	chr7	45144074	45144268	195	7	6.95e-19	0.701677	-0.213558	-0.0313163	SNORA5B-201, SNORA5C-201, SNORA5A-201, TBRG4-017, TBRG4-018, TBRG4-016, TBRG4-015, TBRG4-014
1185	chr10:709564-710082	chr10	709564	710082	519	5	3.86e-54	0.702192	-0.40034	-0.0943935	RP11-809C18.5-001
1186	chr11:10589810-10591000	chr11	10589810	10591000	1191	8	1.69e-39	0.702299	-0.440774	-0.104658	LYVE1-001, LYVE1-002, LYVE1-003
1187	chr12:53267995-53268433	chr12	53267995	53268433	439	4	1.27e-88	0.704107	-0.421644	-0.105501	NA
1188	chr6:29578423-29580367	chr6	29578423	29580367	1945	11	1.2e-145	0.713152	-0.455843	-0.0860968	GABBR1-019, GABBR1-011
1189	chr1:110162217-110162701	chr1	110162217	110162701	485	9	1.99e-26	0.714832	-0.0448967	-0.00717446	AMPD2-011, AMPD2-001, AMPD2-006, AMPD2-002, AMPD2-016, AMPD2-004, AMPD2-020, AMPD2-013, AMPD2-018, AMPD2-017, AMPD2-005, AMPD2-015
1190	chr17:17815477-17816383	chr17	17815477	17816383	907	2	0.166834	0.719668	-0.0407295	-0.00250413	NA
1191	chr17:1094029-1094555	chr17	1094029	1094555	527	7	4.75e-44	0.721898	-0.123033	-0.032683	NA
1192	chr1:85744641-85745053	chr1	85744641	85745053	413	2	1.98e-20	0.725281	-0.281371	-0.140322	BCL10-001, RP11-131L23.1-002
1193	chr4:6732388-6732464	chr4	6732388	6732464	77	2	0.152029	0.727557	-0.0494241	-0.00805999	NA
1194	chr6:143832855-143833251	chr6	143832855	143833251	397	8	3.04e-17	0.729847	-0.0516246	-0.0179561	FUCA2-001, FUCA2-002, FUCA2-201
1195	chr6:159070607-159071106	chr6	159070607	159071106	500	6	8.19e-81	0.730929	-0.466837	-0.100962	SYTL3-201, SYTL3-002
1196	chr7:73118533-73119262	chr7	73118533	73119262	730	4	6.98e-69	0.731422	-0.258855	-0.0567746	STX1A-013, STX1A-011, STX1A-008, STX1A-006, STX1A-005, STX1A-009
1197	chr8:1992099-1992746	chr8	1992099	1992746	648	5	9.41e-23	0.732904	-0.274421	-0.0504245	MYOM2-001, MYOM2-002
1198	chr2:208794914-208795859	chr2	208794914	208795859	946	5	2.3e-176	0.735769	-0.441477	-0.0848765	NA
1199	chr7:130562886-130563521	chr7	130562886	130563521	636	4	1.14e-78	0.749068	-0.415405	-0.107394	MIR29A-201, MIR29A-202
1200	chr17:907105-907886	chr17	907105	907886	782	5	1.66e-30	0.752476	-0.211781	-0.0540883	NA
1201	chr4:169552310-169553032	chr4	169552310	169553032	723	7	1.03e-60	0.752553	-0.309224	-0.0725217	PALLD-008, PALLD-004
1202	chr16:88820993-88821292	chr16	88820993	88821292	300	4	5.23e-21	0.756568	-0.265651	-0.0657833	NA
1203	chr17:79881468-79882042	chr17	79881468	79882042	575	6	1.01e-42	0.765215	-0.279263	-0.0489307	MAFG-002, RP11-498C9.12-001
1204	chr18:56117016-56117691	chr18	56117016	56117691	676	4	5.83e-34	0.766319	-0.335263	-0.0879985	MIR122-201
1205	chr11:92599942-92600238	chr11	92599942	92600238	297	3	2.58e-05	0.770748	0.039424	-0.0054775	NA
1206	chr19:39278997-39279408	chr19	39278997	39279408	412	4	4.41e-25	0.777552	-0.274827	-0.0745238	LGALS7B-001, LGALS7B-002
1207	chr13:98605770-98606196	chr13	98605770	98606196	427	6	9.95e-15	0.779069	-0.0927672	-0.0283789	IPO5-001, IPO5-008, IPO5-015, IPO5-017, IPO5-012, IPO5-014, IPO5-011, IPO5-007, IPO5-010, IPO5-009, IPO5-018, IPO5-016
1208	chr1:198125222-198125635	chr1	198125222	198125635	414	4	7.06e-25	0.779731	-0.218426	-0.050978	NEK7-003, NEK7-001, NEK7-005, NEK7-006
1209	chr6:32947695-32947913	chr6	32947695	32947913	219	6	1.85e-18	0.781333	-0.0827418	-0.0109795	BRD2-007, BRD2-014
1210	chr1:40782458-40783264	chr1	40782458	40783264	807	11	9.01e-39	0.78185	-0.244171	-0.0280289	COL9A2-005, COL9A2-001, COL9A2-006, COL9A2-003, COL9A2-002, COL9A2-009, COL9A2-007, COL9A2-004, COL9A2-008
1211	chr19:54368806-54370016	chr19	54368806	54370016	1211	12	4.54e-41	0.788619	-0.325018	-0.0542613	MYADM-201, MYADM-001, MYADM-202, MYADM-004, AC008440.10-001, MYADM-006, MYADM-005
1212	chr17:19649004-19649293	chr17	19649004	19649293	290	4	1.1e-18	0.790294	-0.0947588	-0.0197743	ALDH3A1-018, ALDH3A1-009, ALDH3A1-201, ALDH3A1-010, ALDH3A1-016, ALDH3A1-015, ALDH3A1-017
1213	chr5:172756429-172757702	chr5	172756429	172757702	1274	8	3.65e-35	0.798659	-0.226676	-0.0455378	STC2-001, STC2-003, STC2-006
1214	chr6:31803718-31804883	chr6	31803718	31804883	1166	11	3.68e-37	0.799903	-0.101855	-0.0295556	SNORD52-201, SNORD48-201, C6orf48-008, C6orf48-005, C6orf48-003, C6orf48-002, C6orf48-001, C6orf48-004, C6orf48-006, C6orf48-009, C6orf48-007
1215	chr13:113492042-113492776	chr13	113492042	113492776	735	6	1.43e-49	0.809993	-0.176902	-0.0528003	ATP11A-012
1216	chr2:72371477-72372426	chr2	72371477	72372426	950	6	1.6e-27	0.813486	-0.149094	-0.0330238	CYP26B1-002, CYP26B1-004
1217	chr6:35695489-35697185	chr6	35695489	35697185	1697	7	3.94e-65	0.823542	-0.28853	-0.0478025	FKBP5-201
1218	chr10:89418898-89419384	chr10	89418898	89419384	487	5	1.01e-37	0.824675	-0.211936	-0.0454162	RP11-57C13.3-001, PAPSS2-001, PAPSS2-201, PAPSS2-202, PAPSS2-002, PAPSS2-003
1219	chr1:168343339-168344264	chr1	168343339	168344264	926	4	5.1e-175	0.828375	-0.235119	-0.0559622	MIR557-201
1220	chr2:217724363-217725560	chr2	217724363	217725560	1198	8	4.27e-202	0.828619	-0.593637	-0.0740202	TNP1-001, AC007563.5-002
1221	chr3:171618318-171618330	chr3	171618318	171618330	13	2	0.316064	0.830785	-0.00687895	-0.00637272	TMEM212-AS1-001, TMEM212-004
1222	chr14:95077505-95077557	chr14	95077505	95077557	53	2	2.79e-22	0.8325	-0.0433213	-0.0387915	SERPINA3-201, SERPINA3-007, SERPINA3-002, SERPINA3-004, SERPINA3-006, SERPINA3-008, SERPINA3-009
1223	chr7:1130187-1132036	chr7	1130187	1132036	1850	10	3.37e-298	0.832871	-0.488029	-0.0978853	NA
1224	chr7:130019715-130020328	chr7	130019715	130020328	614	5	1.56e-105	0.835973	-0.301889	-0.0677503	CPA1-001, CPA1-007, CPA1-005, CPA1-003, CPA1-002, CPA1-010
1225	chr6:152125861-152126938	chr6	152125861	152126938	1078	13	7.68e-28	0.840713	-0.129753	-0.0326421	ESR1-001, ESR1-002, ESR1-009, ESR1-202, ESR1-007, ESR1-203
1226	chr17:47711470-47712139	chr17	47711470	47712139	670	2	0.214394	0.842293	-0.038965	-0.00682067	NA
1227	chr17:3794118-3794828	chr17	3794118	3794828	711	4	2.72e-49	0.850457	-0.317946	-0.0890425	CAMKK1-002, CAMKK1-003, CAMKK1-001, CAMKK1-201
1228	chr18:13136340-13136899	chr18	13136340	13136899	560	4	7.35e-30	0.852324	-0.0979829	-0.024187	NA
1229	chr2:208692259-208692505	chr2	208692259	208692505	247	3	0.100679	0.852994	0.0141804	0.00584927	NA
1230	chr6:33135269-33136511	chr6	33135269	33136511	1243	13	1.36e-62	0.86015	-0.308452	-0.0559033	NA
1231	chr20:52199520-52199778	chr20	52199520	52199778	259	5	1.56e-24	0.863379	-0.21809	-0.0431397	ZNF217-201
1232	chr10:531320-531914	chr10	531320	531914	595	6	1.32e-19	0.866493	-0.122839	-0.0367528	NA
1233	chr1:154832535-154833722	chr1	154832535	154833722	1188	4	7.98e-47	0.871905	-0.161401	-0.0339854	KCNN3-002
1234	chr7:100081329-100082322	chr7	100081329	100082322	994	7	1.67e-276	0.872259	-0.574303	-0.0838628	NYAP1-001, NYAP1-201, AC092849.1-201
1235	chr11:1855286-1856268	chr11	1855286	1856268	983	13	2.52e-112	0.876937	-0.459809	-0.0523324	SYT8-004, SYT8-002, SYT8-008, SYT8-015, SYT8-003, SYT8-013, SYT8-006, SYT8-005, SYT8-012, SYT8-009, SYT8-014
1236	chr14:23291090-23292277	chr14	23291090	23292277	1188	7	4.79e-44	0.882794	-0.0408828	-0.00936559	AL135998.1-201, SLC7A7-012, SLC7A7-016, SLC7A7-013, SLC7A7-014, SLC7A7-015
1237	chr7:150755457-150755981	chr7	150755457	150755981	525	10	1.58e-26	0.883828	-0.344156	-0.0421714	CDK5-003, SLC4A2-001, SLC4A2-008, CDK5-005, SLC4A2-007, SLC4A2-002, CDK5-001, CDK5-004, SLC4A2-009, SLC4A2-013
1238	chr12:133065729-133066069	chr12	133065729	133066069	341	15	3.05e-17	0.884489	-0.0502724	-0.0211122	FBRSL1-201, FBRSL1-001
1239	chr17:78935175-78935289	chr17	78935175	78935289	115	3	1.29e-14	0.887763	-0.0216413	-0.0068656	CTD-2561B21.3-001
1240	chr17:55952063-55952563	chr17	55952063	55952563	501	4	0.0356126	0.890443	-0.0334721	-0.0135348	NA
1241	chr3:55507559-55508686	chr3	55507559	55508686	1128	5	6.74e-16	0.894366	-0.111312	-0.0187775	NA
1242	chr10:77054404-77055847	chr10	77054404	77055847	1444	6	1.64e-14	0.896628	-0.135874	-0.0260425	ZNF503-AS1-001, ZNF503-AS1-004, ZNF503-AS1-005, ZNF503-AS1-006
1243	chr3:119379414-119380012	chr3	119379414	119380012	599	5	1.48e-18	0.91076	-0.196828	-0.029081	POPDC2-002, POPDC2-001, POPDC2-006, POPDC2-011, POPDC2-005, POPDC2-010, POPDC2-201
1244	chr4:1764152-1765550	chr4	1764152	1765550	1399	4	5.07e-120	0.91311	-0.196773	-0.0498668	NA
1245	chr7:50800963-50801423	chr7	50800963	50801423	461	7	1.11e-30	0.915938	-0.205437	-0.0506714	GRB10-005, GRB10-203
1246	chr5:1794994-1795139	chr5	1794994	1795139	146	3	1.16e-14	0.916895	-0.136314	-0.0442102	NA
1247	chr2:20212423-20213110	chr2	20212423	20213110	688	9	9.72e-62	0.923184	-0.112709	-0.0169472	MATN3-001, MATN3-201
1248	chr1:181056650-181057597	chr1	181056650	181057597	948	8	7.07e-55	0.925719	-0.33907	-0.0520128	IER5-001
1249	chr17:56296512-56297515	chr17	56296512	56297515	1004	15	3.54e-105	0.929893	-0.362054	-0.0471805	MKS1-002, MKS1-201, MKS1-003, MKS1-004, MKS1-001, MKS1-202, MKS1-005, MKS1-008, MKS1-006, MKS1-007, LPO-006
1250	chr17:73892982-73893634	chr17	73892982	73893634	653	9	1.78e-123	0.933707	-0.394224	-0.0528417	TRIM65-001, TRIM65-005, TRIM65-004, TRIM65-003, RP11-552F3.10-001
1251	chr6:147178769-147179017	chr6	147178769	147179017	249	2	0.650531	0.939307	-0.00787456	-0.00576498	RP11-497D6.3-001
1252	chr16:81663253-81663392	chr16	81663253	81663392	140	3	0.472472	0.943302	0.0131562	0.00208938	NA
1253	chr1:40419793-40420675	chr1	40419793	40420675	883	9	9.45e-24	0.947556	-0.137928	-0.0180266	MFSD2A-002, MFSD2A-001, MFSD2A-201, MFSD2A-004, MFSD2A-003
1254	chr8:145019377-145020593	chr8	145019377	145020593	1217	11	1.24e-31	0.951473	-0.131184	-0.0372105	PLEC-005, MIR661-201, PLEC-007, PLEC-015, PLEC-014
1255	chr6:33150736-33153311	chr6	33150736	33153311	2576	20	4.6e-47	0.955568	-0.176294	-0.0365625	NA
1256	chr13:99174312-99174930	chr13	99174312	99174930	619	7	1.91e-38	0.956738	-0.262592	-0.0423323	STK24-002
1257	chr11:18415742-18415989	chr11	18415742	18415989	248	8	3.33e-22	0.960036	-0.0817356	-0.00676446	LDHA-003, LDHA-005, LDHA-002, LDHA-001, LDHA-010, LDHA-006, LDHA-009, LDHA-007, LDHA-004, LDHA-014, LDHA-021, LDHA-016, LDHA-201, LDHA-019, LDHA-013, LDHA-015, LDHA-011, LDHA-018
1258	chr11:324991-325800	chr11	324991	325800	810	5	5.13e-22	0.962655	-0.207	-0.0400545	RP11-326C3.12-003, RP11-326C3.12-002, RP11-326C3.12-001, IFITM3-004, RP11-326C3.13-001
1259	chr4:1202930-1204225	chr4	1202930	1204225	1296	8	2.8e-78	0.963284	-0.398147	-0.0584833	SPON2-018, SPON2-016, SPON2-011, SPON2-010, SPON2-012, SPON2-019, SPON2-009
1260	chr13:32889023-32889539	chr13	32889023	32889539	517	9	2.38e-21	0.969315	-0.134495	-0.0166799	BRCA2-001, BRCA2-003, ZAR1L-001, BRCA2-201
1261	chr8:144640306-144640507	chr8	144640306	144640507	202	7	5.21e-15	0.973853	-0.129856	-0.0231852	GSDMD-001, GSDMD-004, GSDMD-017, GSDMD-007, GSDMD-005, GSDMD-003, GSDMD-014, GSDMD-016, GSDMD-015
1262	chr8:102138594-102139271	chr8	102138594	102139271	678	5	0.0283163	0.975951	-0.0228944	-0.00539447	KB-1460A1.2-002, KB-1460A1.2-001, KB-1460A1.1-001
1263	chr20:49619636-49621088	chr20	49619636	49621088	1453	7	1.59e-46	0.982028	-0.264136	-0.0448475	NA
1264	chr17:59385695-59386564	chr17	59385695	59386564	870	2	0.861582	0.986183	0.0081515	0.00300287	NA
1265	chr22:41763093-41763512	chr22	41763093	41763512	420	10	9.58e-20	0.987032	-0.112143	-0.0106413	TEF-003
1266	chr7:27183133-27184461	chr7	27183133	27184461	1329	39	2.77e-28	0.987764	-0.103276	-0.0345434	HOXA5-001, HOXA5-002
1267	chr1:184006216-184007803	chr1	184006216	184007803	1588	9	1.39e-100	0.988448	-0.571035	-0.0676446	COLGALT2-001, COLGALT2-201
1268	chr11:68815449-68816232	chr11	68815449	68816232	784	7	3.03e-34	0.991018	-0.23112	-0.0279611	TPCN2-001, TPCN2-006, TPCN2-004, TPCN2-003
1269	chr2:169642729-169643050	chr2	169642729	169643050	322	4	0.660461	0.993761	-0.0265481	-0.0157376	CERS6-AS1-001, NOSTRIN-002, CERS6-AS1-005, CERS6-AS1-006, CERS6-AS1-002, CERS6-AS1-003, CERS6-AS1-004, CERS6-AS1-009, CERS6-AS1-008, CERS6-AS1-007
1270	chr17:48911313-48912952	chr17	48911313	48912952	1640	18	5.37e-88	0.9939	-0.113138	-0.00973402	WFIKKN2-001, WFIKKN2-002
1271	chr6:32014381-32015713	chr6	32014381	32015713	1333	23	5.02e-49	0.996843	-0.190525	-0.0265965	TNXB-006, TNXB-005
1272	chr6:54001665-54001895	chr6	54001665	54001895	231	3	0.898244	0.998165	0.0146249	0.00762489	NA
1273	chr5:172743837-172744941	chr5	172743837	172744941	1105	6	0.42139	0.999016	-0.0116289	-0.00614923	NA
1274	chr7:5678221-5678706	chr7	5678221	5678706	486	2	0.981589	0.999495	-0.00543297	-0.00111441	NA
1275	chr6:43027482-43029119	chr6	43027482	43029119	1638	10	9.29e-137	0.999606	-0.410549	-0.0426325	MRPL2-007, KLC4-006, KLC4-001, MRPL2-001, KLC4-002, KLC4-201, KLC4-004, KLC4-005, KLC4-010, MRPL2-002, MRPL2-005, KLC4-014, KLC4-013, KLC4-009, KLC4-007, KLC4-012, MRPL2-009, KLC4-008, KLC4-011, MRPL2-003, MRPL2-006, MRPL2-004
1276	chr6:31937343-31939584	chr6	31937343	31939584	2242	43	1.83e-27	0.999996	-0.165964	-0.0231823	DXO-001, STK19-001, STK19-002, DXO-006, DXO-007, STK19-015, DXO-010, STK19-006, STK19-004, STK19-016, STK19-010, SKIV2L-011, STK19-013, SKIV2L-012, DXO-005, STK19-005, DXO-011, DXO-002, DXO-003, STK19-012, STK19-007, DXO-009, SKIV2L-010, STK19-003, STK19-009, SKIV2L-014, DXO-004, DXO-012, DXO-013, STK19-008, SKIV2L-013, STK19-014, DXO-015, DXO-014, DXO-008, STK19-017
