# Supplementary material for: DNA hypomethylation during MSC chondrogenesis occurs predominantly at enhancer regions
Source: Sci Rep. 2020 Jan 24;10:1169. doi: 10.1038/s41598-020-58093-5 (PMC6981252; doi:10.1038/s41598-020-58093-5)
Supplement: Supplementary file 4 — Supplementary Table 3. [file 41598_2020_58093_MOESM4_ESM.xlsx]

## Sheet: Supplementary Table 3
CpG	Day0Av_beta	Day14Av_beta	DeltaB	adj.P.Val.x	chr	pos	strand	Islands_Name.x	Relation_to_Island.x	UCSC_RefGene_Name.x	UCSC_RefGene_Accession	UCSC_RefGene_Group
cg00013804	0.843711	0.0880121	-0.755699	1.12e-05	chr2	9358577	-		OpenSea	ASAP2;ASAP2	NM_001135191;NM_003887	Body;Body
cg00112238	0.714515	0.275842	-0.438672	0.00287037	chr1	54719938	-	chr1:54723696-54724019	N_Shelf	SSBP3;SSBP3;SSBP3	NM_001009955;NM_018070;NM_145716	Body;Body;Body
cg00160440	0.834915	0.332145	-0.502769	0.00497561	chr4	134077575	+	chr4:134071662-134073628	S_Shelf	PCDH10	NM_032961	Body
cg00201025	0.566953	0.36422	-0.202733	0.0014622	chr3	137832372	+	chr3:137833848-137834592	N_Shore	DZIP1L;DZIP1L	NM_173543;NM_001170538	5'UTR;TSS200
cg00219210	0.837562	0.681188	-0.156374	0.00670101	chr17	12893648	-		OpenSea	RICH2	NM_014859	3'UTR
cg00245885	0.853026	0.270832	-0.582194	1.21e-05	chr5	134680139	+		OpenSea	H2AFY;H2AFY;H2AFY;H2AFY	NM_004893;NM_001040158;NM_138610;NM_138609	Body;Body;Body;Body
cg00259234	0.901924	0.519654	-0.38227	2.12e-05	chr17	79844397	-	chr17:79846204-79846486	N_Shore
cg00269659	0.844974	0.619134	-0.22584	0.000461524	chr16	27729685	+		OpenSea	KIAA0556	NM_015202	Body
cg00287012	0.616899	0.0995444	-0.517355	0.00172771	chr18	21593174	-	chr18:21594013-21595464	N_Shore	TTC39C;TTC39C;TTC39C	NM_153211;NM_001135993;NR_024232	5'UTR;TSS1500;TSS1500
cg00355019	0.821531	0.3226	-0.498931	5.31e-05	chr11	119994877	+		OpenSea	TRIM29	NM_012101	Body
cg00360761	0.838621	0.658166	-0.180455	0.000659685	chr2	43398079	-	chr2:43398040-43398276	Island
cg00376553	0.391582	0.145657	-0.245924	0.00268961	chr7	100073281	-	chr7:100075303-100075551	N_Shelf	TSC22D4	NM_030935	Body
cg00424354	0.424003	0.297209	-0.126794	0.021636	chr11	100555339	+	chr11:100557923-100558401	N_Shelf
cg00432953	0.615165	0.36297	-0.252195	0.0290272	chr3	184318884	+	chr3:184319376-184319822	N_Shore
cg00502509	0.977991	0.832662	-0.145329	3.54e-05	chr7	1956121	-		OpenSea	MAD1L1;MAD1L1;MAD1L1	NM_003550;NM_001013837;NM_001013836	Body;Body;Body
cg00542261	0.922701	0.201995	-0.720705	3.08e-05	chr10	71121415	-		OpenSea	HK1;HK1;HK1;HK1;HK1	NM_033500;NM_000188;NM_033498;NM_033497;NM_033496	Body;Body;Body;Body;Body
cg00607755	0.40447	0.266222	-0.138248	0.0415508	chr2	42274082	+		OpenSea	PKDCC	NM_138370	TSS1500
cg00656820	0.59011	0.460407	-0.129703	0.0193478	chr2	202506468	+	chr2:202507139-202508270	N_Shore	ALS2CR4;ALS2CR4	NM_001044385;NM_152388	Body;Body
cg00657780	0.38823	0.129384	-0.258846	0.00329861	chr16	50285254	-		OpenSea
cg00664697	0.396382	0.240657	-0.155726	0.0457027	chr16	80061290	+		OpenSea
cg00711291	0.701868	0.193263	-0.508604	1.21e-05	chr17	71345538	-		OpenSea	SDK2	NM_001144952	Body
cg00724315	0.745888	0.179044	-0.566845	0.000466882	chr4	1941849	-		OpenSea	WHSC1;WHSC1;WHSC1;WHSC1;WHSC1;WHSC1	NM_133334;NM_001042424;NM_007331;NM_133330;NM_133331;NM_133335	Body;Body;3'UTR;Body;Body;Body
cg00741986	0.70228	0.270665	-0.431614	5.13e-05	chr4	2748332	-		OpenSea	TNIP2;TNIP2	NM_024309;NM_001161527	Body;Body
cg00826638	0.564079	0.198566	-0.365513	3.53e-05	chr2	198541655	-		OpenSea	RFTN2	NM_144629	TSS1500
cg00859858	0.561653	0.234267	-0.327386	0.000187385	chr1	37944257	-	chr1:37939723-37940650	S_Shelf	ZC3H12A	NM_025079	Body
cg00864954	0.235314	0.103351	-0.131963	0.0189631	chr16	70587308	+		OpenSea	SF3B3	NM_012426	Body
cg00908408	0.671645	0.433957	-0.237688	0.00226789	chr7	36225738	+		OpenSea	EEPD1	NM_030636	Body
cg00975624	0.297026	0.139161	-0.157865	0.00066521	chr3	159646501	+		OpenSea
cg01058360	0.206909	0.0902764	-0.116632	0.00316828	chr7	151442371	+		OpenSea	PRKAG2;PRKAG2	NM_016203;NM_001040633	Body;Body
cg01068808	0.647857	0.0791553	-0.568702	4.82e-05	chr1	184007101	-	chr1:184005359-184006766	S_Shore	GLT25D2	NM_015101	TSS1500
cg01078772	0.490004	0.200385	-0.289619	0.000330302	chr20	30920486	+		OpenSea	KIF3B	NM_004798	3'UTR
cg01093854	0.816183	0.565688	-0.250495	0.00747132	chr10	70362422	+		OpenSea	TET1	NM_030625	Body
cg01105418	0.773099	0.645232	-0.127866	0.0355993	chr1	244214593	-	chr1:244213397-244213619	S_Shore	ZNF238;ZNF238	NM_205768;NM_205768	1stExon;5'UTR
cg01117339	0.900977	0.749103	-0.151874	0.000268022	chr11	73737124	+		OpenSea
cg01154283	0.54332	0.408288	-0.135032	0.022881	chr2	36603543	+		OpenSea	CRIM1	NM_016441	Body
cg01282174	0.338806	0.199336	-0.13947	0.0322759	chr11	119630144	+		OpenSea
cg01312167	0.51375	0.122352	-0.391397	0.000978556	chr2	54292798	+		OpenSea
cg01351337	0.473937	0.0738573	-0.40008	7.11e-05	chr10	103657412	+		OpenSea	C10orf76	NM_024541	Body
cg01410615	0.591347	0.483714	-0.107632	0.00626203	chr2	242164067	+		OpenSea	ANO7	NM_001001891	3'UTR
cg01412022	0.899802	0.79506	-0.104741	0.00251258	chr6	33150892	+		OpenSea	COL11A2;COL11A2;COL11A2	NM_080679;NM_080681;NM_080680	Body;Body;Body
cg01418539	0.93632	0.095368	-0.840952	9.83e-07	chr2	173098736	-	chr2:173099482-173100098	N_Shore
cg01446731	0.302934	0.116623	-0.186311	0.000291479	chr15	80770633	-		OpenSea	ARNT2	NM_014862	Body
cg01456030	0.916617	0.750184	-0.166433	0.000149945	chr3	123286992	-		OpenSea	PTPLB	NM_198402	Body
cg01591152	0.46202	0.136537	-0.325483	0.000668787	chr11	119994800	+		OpenSea	TRIM29	NM_012101	Body
cg01743835	0.917846	0.771379	-0.146468	0.00145189	chr11	112131509	+		OpenSea	C11orf34;C11orf34	NM_001145024;NM_001145024	5'UTR;1stExon
cg01761729	0.548805	0.297121	-0.251684	0.00167718	chr2	128419650	-	chr2:128421719-128422182	N_Shelf	LIMS2;LIMS2;LIMS2;LIMS2	NM_001136037;NM_017980;NM_001161403;NM_001161404	Body;Body;Body;5'UTR
cg01808969	0.915716	0.602304	-0.313412	3.83e-05	chr7	4786364	-	chr7:4786761-4786987	N_Shore	FOXK1	NM_001037165	Body
cg01942372	0.662408	0.493631	-0.168777	0.00229234	chr2	109203501	-		OpenSea	LIMS1	NM_004987	TSS1500
cg02026306	0.208974	0.102705	-0.106269	0.000989424	chr19	50184053	-	chr19:50183922-50184172	Island	PRMT1;PRMT1;PRMT1	NM_198318;NM_198319;NM_001536	Body;Body;Body
cg02099877	0.497396	0.322529	-0.174867	0.00646625	chr3	172416062	+		OpenSea	NCEH1;NCEH1;NCEH1;NCEH1	NM_001146278;NM_020792;NM_001146276;NM_001146277	5'UTR;Body;Body;5'UTR
cg02104392	0.296399	0.101063	-0.195336	0.00293748	chr2	134578960	+		OpenSea
cg02142926	0.432653	0.104115	-0.328537	0.0494843	chr6	134994674	+		OpenSea
cg02224164	0.278201	0.0663876	-0.211813	0.000422084	chr12	57883315	-	chr12:57881750-57882035	S_Shore	MARS	NM_004990	Body
cg02360001	0.4692	0.22181	-0.24739	0.00672411	chr7	39683993	-		OpenSea	RALA	NM_005402	5'UTR
cg02365648	0.836839	0.651721	-0.185118	0.000554847	chr10	133791976	+	chr10:133793426-133793647	N_Shore	BNIP3	NM_004052	Body
cg02411088	0.774091	0.315583	-0.458508	4.55e-05	chr17	48258561	-		OpenSea
cg02484352	0.191165	0.0560335	-0.135131	0.00134583	chr5	131599890	-		OpenSea	PDLIM4;PDLIM4	NM_003687;NM_001131027	Body;Body
cg02520399	0.842661	0.314221	-0.52844	1.71e-05	chr8	8168661	-		OpenSea
cg02527375	0.265802	0.0625147	-0.203288	0.000331508	chr3	41724686	-		OpenSea	ULK4	NM_017886	Body
cg02571055	0.957161	0.784892	-0.172269	0.000461269	chr6	158896790	+		OpenSea	TULP4;TULP4	NM_020245;NM_001007466	Body;Body
cg02580095	0.824186	0.455759	-0.368427	0.000549227	chr6	121769777	-		OpenSea	GJA1	NM_000165	3'UTR
cg02591442	0.583346	0.199124	-0.384222	0.000236663	chr16	48180565	-		OpenSea	ABCC12;ABCC12	NM_033226;NM_033226	5'UTR;1stExon
cg02611183	0.314845	0.0842856	-0.23056	0.0334571	chr5	9265636	-		OpenSea	SEMA5A	NM_003966	Body
cg02767093	0.230873	0.0885883	-0.142285	0.00103865	chr13	99130655	-	chr13:99127039-99127344	S_Shelf	STK24;STK24	NM_003576;NM_001032296	Body;Body
cg02772711	0.836481	0.527821	-0.30866	0.000293104	chr12	68770156	-		OpenSea
cg02827061	0.79858	0.640268	-0.158312	0.000484713	chr17	48267239	+		OpenSea	COL1A1	NM_000088	Body
cg02872693	0.434335	0.303416	-0.13092	0.0168945	chr20	18295599	+		OpenSea	ZNF133;ZNF133	NM_001083330;NM_003434	Body;Body
cg02920600	0.382699	0.0728184	-0.309881	0.0438298	chr7	137367341	-		OpenSea	DGKI	NM_004717	Body
cg02984092	0.568453	0.270381	-0.298072	0.0286992	chr15	89178874	-		OpenSea
cg03116409	0.717193	0.361364	-0.355829	0.000272347	chr12	66042554	-		OpenSea
cg03172098	0.626612	0.498153	-0.128459	0.00848288	chr2	33588519	+		OpenSea	LTBP1;LTBP1;LTBP1;LTBP1;LTBP1	NM_000627;NM_206943;NM_001166265;NM_001166266;NM_001166264	Body;Body;Body;Body;Body
cg03254336	0.400555	0.285704	-0.114851	0.00435225	chr10	114635839	+		OpenSea
cg03256198	0.654705	0.487529	-0.167176	0.00143977	chr1	230283231	-		OpenSea	GALNT2	NM_004481	Body
cg03260211	0.707221	0.589581	-0.11764	0.0239418	chr6	33151921	+		OpenSea	COL11A2;COL11A2;COL11A2	NM_080679;NM_080681;NM_080680	Body;Body;Body
cg03301498	0.741712	0.628964	-0.112748	0.0274357	chr19	39889222	-	chr19:39893181-39893613	N_Shelf	MED29	NM_017592	3'UTR
cg03370077	0.597859	0.423946	-0.173913	0.0255693	chr7	50801423	+		OpenSea	GRB10;GRB10;GRB10	NM_001001555;NM_005311;NM_001001549	5'UTR;TSS1500;TSS1500
cg03495053	0.544427	0.122624	-0.421803	3.95e-05	chr6	169650832	+	chr6:169648546-169649047	S_Shore	THBS2	NM_003247	Body
cg03505866	0.607998	0.482144	-0.125855	0.0491385	chr14	70077191	-	chr14:70078317-70079077	N_Shore	KIAA0247	NM_014734	TSS1500
cg03549146	0.727881	0.256244	-0.471637	0.00762457	chr16	69966902	-		OpenSea	MIR140;WWP2;WWP2	NR_029681;NM_199424;NM_007014	TSS200;Body;Body
cg03666350	0.690156	0.351087	-0.339069	0.00141493	chr2	46662132	-		OpenSea
cg03821121	0.521691	0.222219	-0.299473	9.36e-05	chr11	12148288	+		OpenSea	MICAL2	NM_014632	5'UTR
cg03831847	0.920171	0.694772	-0.225399	0.0116368	chr16	88832485	-		OpenSea	FAM38A	NM_001142864	Body
cg03849851	0.229893	0.120608	-0.109285	0.0241509	chr6	166980629	-		OpenSea	RPS6KA2;RPS6KA2	NM_021135;NM_001006932	Body;Body
cg03886681	0.546528	0.4242	-0.122328	0.030749	chr2	240059931	+	chr2:240061326-240061602	N_Shore	HDAC4	NM_006037	Body
cg03962451	0.815822	0.138212	-0.67761	0.000231511	chr2	191754464	-		OpenSea	GLS	NM_014905	Body
cg04011940	0.525356	0.383287	-0.142069	0.0413734	chr4	110098978	+		OpenSea	COL25A1;COL25A1	NM_198721;NM_032518	Body;Body
cg04277574	0.924836	0.369023	-0.555813	4.56e-06	chr1	201700486	-		OpenSea	NAV1	NM_020443	Body
cg04286737	0.790594	0.521662	-0.268932	0.000920853	chr20	4665645	-	chr20:4666827-4667874	N_Shore	PRNP;PRNP;PRNP;PRNP	NM_001080121;NM_183079;NM_001080122;NM_000311	TSS1500;TSS1500;TSS1500;TSS1500
cg04294383	0.7425	0.417523	-0.324977	4.37e-05	chr15	22954791	-		OpenSea	CYFIP1;CYFIP1	NM_014608;NM_001033028	Body;TSS1500
cg04360675	0.54836	0.275494	-0.272866	0.00267024	chr4	90630122	+		OpenSea
cg04361266	0.750072	0.306427	-0.443645	0.00067228	chr16	20910376	+	chr16:20911566-20912616	N_Shore	LYRM1;DCUN1D3	NM_020424;NM_173475	TSS1500;5'UTR
cg04362790	0.250216	0.0578076	-0.192409	0.000200129	chr14	100223811	-		OpenSea
cg04374719	0.629647	0.449155	-0.180491	0.0135936	chr11	103235562	+		OpenSea	DYNC2H1;DYNC2H1	NM_001377;NM_001080463	Body;Body
cg04387597	0.696382	0.568245	-0.128137	0.006751	chr17	72443179	-	chr17:72442927-72443194	Island	GPRC5C;GPRC5C	NM_022036;NM_018653	3'UTR;3'UTR
cg04395788	0.328277	0.452247	0.12397	0.0249533	chr8	119081939	-		OpenSea	EXT1	NM_000127	Body
cg04476427	0.650493	0.361259	-0.289234	0.000973023	chr5	60582883	-		OpenSea
cg04498511	0.710234	0.604492	-0.105741	0.0126096	chr1	203768441	+	chr1:203764568-203765293	S_Shelf	ZC3H11A	NM_014827	5'UTR
cg04589649	0.768791	0.590345	-0.178446	0.00342306	chr2	31526419	-		OpenSea
cg04704487	0.580211	0.44236	-0.13785	0.0173891	chr16	84876665	-		OpenSea	CRISPLD2	NM_031476	Body
cg04717595	0.531262	0.2535	-0.277762	0.0016562	chr12	110260208	-		OpenSea	TRPV4;TRPV4	NM_147204;NM_021625	5'UTR;5'UTR
cg04724319	0.762357	0.201142	-0.561214	1.92e-05	chr17	1009219	-	chr17:1011844-1012968	N_Shelf	ABR;ABR;ABR	NM_021962;NM_001092;NM_001159746	Body;Body;Body
cg04754652	0.816094	0.293057	-0.523037	0.000461269	chr3	150921051	+		OpenSea	MED12L;GPR171	NM_053002;NM_013308	Body;TSS200
cg04783450	0.63466	0.361842	-0.272818	0.000822423	chr6	42068088	-	chr6:42072032-42072701	N_Shelf
cg04799980	0.918124	0.608773	-0.309351	0.00911191	chr2	236291490	+	chr2:236293300-236293569	N_Shore
cg04811592	0.480663	0.219909	-0.260753	0.00111312	chr3	69834386	+		OpenSea	MITF;MITF	NM_198159;NM_006722	Body;Body
cg04865220	0.548832	0.665068	0.116236	0.0111902	chr15	73886532	-		OpenSea	NPTN;NPTN;NPTN;NPTN	NM_012428;NM_001161364;NM_001161363;NM_017455	Body;Body;Body;Body
cg05021291	0.702737	0.600081	-0.102655	0.0258885	chr2	86215764	+		OpenSea
cg05075579	0.471674	0.346974	-0.124701	0.0464566	chr11	121421206	+		OpenSea	SORL1	NM_003105	Body
cg05116002	0.747427	0.44559	-0.301836	0.013255	chr3	58151255	-		OpenSea	FLNB;FLNB;FLNB;FLNB	NM_001164319;NM_001164317;NM_001164318;NM_001457	Body;Body;Body;Body
cg05141341	0.848284	0.685239	-0.163045	0.000659954	chr7	44796036	+		OpenSea	ZMIZ2;ZMIZ2	NM_031449;NM_174929	Body;Body
cg05176551	0.285386	0.106141	-0.179245	0.00870831	chr10	32701586	+		OpenSea
cg05249460	0.76799	0.385625	-0.382365	0.00184621	chr17	4180570	+		OpenSea	UBE2G1	NM_003342	3'UTR
cg05317600	0.893618	0.664799	-0.228819	0.0119458	chr13	80612156	-		OpenSea
cg05398095	0.222768	0.061364	-0.161403	0.00882293	chr1	207224740	+	chr1:207226281-207226842	N_Shore	YOD1	NM_018566	TSS1500
cg05467828	0.671326	0.169642	-0.501684	6.09e-05	chr10	134207130	+	chr10:134209367-134211056	N_Shelf
cg05471373	0.936382	0.771077	-0.165305	0.000853962	chr11	108157868	+		OpenSea	ATM;ATM	NM_000051;NM_138292	Body;TSS1500
cg05569987	0.553822	0.337951	-0.215871	0.0363713	chr5	141947388	+		OpenSea
cg05638787	0.663552	0.522868	-0.140684	0.0342618	chr15	41062273	-		OpenSea	DNAJC17;C15orf62;C15orf62	NM_018163;NM_001130448;NM_001130448	Body;1stExon;5'UTR
cg05726118	0.44491	0.286251	-0.158659	0.0128716	chr3	41265374	+		OpenSea	CTNNB1;CTNNB1;CTNNB1	NM_001904;NM_001098209;NM_001098210	5'UTR;5'UTR;5'UTR
cg05731218	0.947421	0.151675	-0.795746	1.54e-06	chr2	216769199	+		OpenSea
cg05753046	0.789226	0.515172	-0.274054	0.00237549	chr11	67801224	-	chr11:67797802-67798413	S_Shelf	NDUFS8	NM_002496	Body
cg05756780	0.669022	0.135704	-0.533318	3.33e-05	chr1	154380705	+	chr1:154377670-154378445	S_Shelf	IL6R;IL6R	NM_181359;NM_000565	Body;Body
cg05758467	0.585552	0.428015	-0.157537	0.0475288	chr2	240035894	-	chr2:240033147-240033453	S_Shelf	HDAC4	NM_006037	Body
cg05804846	0.788217	0.61157	-0.176646	0.00497862	chr11	9775858	+	chr11:9779592-9780470	N_Shelf
cg05820435	0.184433	0.051799	-0.132634	0.000327249	chr1	19701756	+		OpenSea	CAPZB	NM_004930	Body
cg06043820	0.876413	0.0626374	-0.813775	1.67e-06	chr15	85340481	+		OpenSea	ZNF592	NM_014630	Body
cg06047655	0.645068	0.386596	-0.258472	0.00888644	chr2	43567990	+		OpenSea	THADA;THADA	NM_022065;NM_001083953	Body;Body
cg06139749	0.879495	0.743963	-0.135533	0.00351947	chr7	135480516	-		OpenSea
cg06154005	0.603658	0.287302	-0.316355	0.000158568	chr6	14842813	+		OpenSea
cg06191571	0.664085	0.11349	-0.550595	1.99e-05	chr4	54854019	+		OpenSea	RPL21P44	NR_027153	TSS1500
cg06350257	0.757728	0.5576	-0.200129	0.00153195	chr1	87597369	-	chr1:87597543-87598515	N_Shore	LOC339524;LOC339524;LOC339524;LOC339524;LOC339524	NR_026989;NR_026986;NR_026988;NR_026985;NR_026987	Body;TSS1500;Body;TSS1500;TSS1500
cg06401643	0.91511	0.805185	-0.109925	0.00520746	chr11	66701529	+		OpenSea	PC;PC	NM_000920;NM_001040716	5'UTR;5'UTR
cg06484100	0.355324	0.133824	-0.2215	0.000419552	chr17	41799087	-	chr17:41797861-41798381	S_Shore
cg06631999	0.896982	0.628134	-0.268848	0.000866388	chr1	26217268	+		OpenSea	STMN1	NM_001145454	Body
cg06639923	0.390792	0.234304	-0.156489	0.0175501	chr7	5534978	-	chr7:5534384-5534766	S_Shore	FBXL18	NM_024963	Body
cg06674117	0.513859	0.239151	-0.274708	0.000353188	chr17	30488883	-		OpenSea	RHOT1;RHOT1;RHOT1	NM_001033568;NM_018307;NM_001033566	Body;Body;Body
cg06677890	0.536728	0.258484	-0.278244	0.000673049	chr5	149887486	-		OpenSea	NDST1	NM_001543	TSS200
cg06799735	0.50892	0.255772	-0.253148	0.00169787	chr14	105437141	-		OpenSea	AHNAK2	NM_138420	Body
cg06838283	0.790407	0.609684	-0.180723	0.017602	chr5	111090142	+	chr5:111093438-111093980	N_Shelf	C5orf13;C5orf13;C5orf13;C5orf13;C5orf13;C5orf13;C5orf13;C5orf13;C5orf13;C5orf13;C5orf13	NM_004772;NM_001142481;NM_001142479;NM_001142478;NM_001142474;NM_001142480;NM_001142475;NM_001142483;NM_001142476;NM_001142482;NM_001142477	Body;Body;Body;Body;Body;Body;Body;Body;Body;Body;Body
cg06850158	0.230835	0.341173	0.110338	0.00572528	chr4	74567419	+		OpenSea
cg06916059	0.866351	0.749919	-0.116432	0.00403041	chr2	207998329	+		OpenSea	KLF7	NM_003709	Body
cg06963192	0.637681	0.300181	-0.3375	0.0252979	chr1	172557938	-		OpenSea	C1orf9;C1orf9	NM_016227;NM_014283	Body;Body
cg07018107	0.39732	0.238127	-0.159193	0.00778866	chr8	129162406	-		OpenSea	MIR1208	NR_031613	Body
cg07138962	0.526505	0.295853	-0.230651	0.00463479	chr14	100035588	+		OpenSea	CCDC85C	NM_001144995	Body
cg07168060	0.31052	0.127239	-0.183281	0.00444714	chr10	105603022	-		OpenSea	SH3PXD2A	NM_014631	Body
cg07230078	0.580323	0.319071	-0.261252	0.00438226	chr4	12957160	-		OpenSea
cg07243202	0.499155	0.32711	-0.172045	0.00281134	chr8	134315520	-		OpenSea
cg07247133	0.887351	0.587067	-0.300283	0.0065291	chr5	142066658	-		OpenSea	FGF1;FGF1;FGF1;FGF1;FGF1;FGF1	NM_001144935;NM_001144934;NM_033136;NM_000800;NR_026696;NR_026695	5'UTR;5'UTR;TSS1500;TSS1500;Body;Body
cg07248223	0.623318	0.148357	-0.474961	0.0175242	chr17	38717275	+		OpenSea	CCR7	NM_001838	Body
cg07275179	0.20122	0.330156	0.128936	0.00294474	chr3	63962440	+		OpenSea	ATXN7;ATXN7	NM_000333;NM_001128149	Body;Body
cg07340007	0.781921	0.262614	-0.519307	0.000187385	chr13	99103124	+		OpenSea	STK24;STK24	NM_003576;NM_001032296	3'UTR;3'UTR
cg07356745	0.688781	0.443207	-0.245574	0.00347299	chr10	86259688	+		OpenSea	FAM190B	NM_018999	Body
cg07368265	0.628097	0.249359	-0.378738	0.00249469	chr1	219375142	-		OpenSea	LYPLAL1	NM_138794	Body
cg07447769	0.470967	0.115868	-0.3551	5.66e-05	chr13	24723265	+		OpenSea
cg07574216	0.551421	0.309643	-0.241778	0.0053366	chr3	156394398	-	chr3:156391811-156393607	S_Shore	TIPARP;LOC100287227	NM_015508;NR_027954	5'UTR;TSS1500
cg07659624	0.368496	0.0838572	-0.284639	0.000384368	chr8	23425272	-	chr8:23429038-23429265	N_Shelf	SLC25A37	NM_016612	Body
cg07698039	0.539417	0.196646	-0.342771	0.000166879	chr10	4540959	+		OpenSea
cg07736627	0.30131	0.106178	-0.195132	0.00078281	chr11	44322491	-	chr11:44324875-44325087	N_Shelf	ALX4	NM_021926	Body
cg07740894	0.562463	0.413154	-0.149309	0.0061739	chr10	35698554	+		OpenSea	CCNY;CCNY	NM_145012;NM_181698	Body;5'UTR
cg07861968	0.500817	0.135461	-0.365356	3.54e-05	chr16	48180550	-		OpenSea	ABCC12;ABCC12	NM_033226;NM_033226	5'UTR;1stExon
cg07915516	0.336455	0.176893	-0.159562	0.00673146	chr16	377344	-	chr16:374732-375328	S_Shelf	AXIN1;AXIN1	NM_003502;NM_181050	Body;Body
cg07925587	0.138054	0.245348	0.107294	0.0194852	chr12	52583324	-		OpenSea	KRT80;KRT80	NM_001081492;NM_182507	Body;Body
cg08136020	0.287142	0.0675138	-0.219629	0.00249238	chr6	14735175	+		OpenSea
cg08202287	0.672441	0.25211	-0.420332	0.00210333	chr2	232259281	-	chr2:232260100-232261134	N_Shore	B3GNT7	NM_145236	TSS1500
cg08241401	0.432372	0.118927	-0.313445	0.000634398	chr20	3824289	-	chr20:3827225-3828031	N_Shelf
cg08243626	0.647876	0.0829324	-0.564944	0.00121855	chr10	6442501	-		OpenSea
cg08297985	0.584549	0.399507	-0.185042	0.000874091	chr16	85343488	-		OpenSea
cg08306614	0.268987	0.0994165	-0.169571	0.030807	chr7	44423096	+		OpenSea	NUDCD3	NM_015332	3'UTR
cg08311321	0.202645	0.0549825	-0.147662	5.99e-05	chr17	79952915	+	chr17:79952828-79953104	Island	ASPSCR1	NM_024083	Body
cg08418872	0.428769	0.0925338	-0.336235	0.000426918	chr12	6442954	+		OpenSea	TNFRSF1A	NM_001065	Body
cg08455089	0.608621	0.189457	-0.419164	0.0230213	chr6	37292135	+		OpenSea	TBC1D22B	NM_017772	Body
cg08515811	0.753159	0.566657	-0.186502	0.00805987	chr17	77921489	-	chr17:77922721-77922973	N_Shore	TBC1D16	NM_019020	Body
cg08534147	0.439553	0.305816	-0.133737	0.00310333	chr3	48471771	+	chr3:48470230-48471389	S_Shore	PLXNB1;PLXNB1	NM_002673;NM_001130082	TSS1500;TSS1500
cg08745334	0.733433	0.60271	-0.130724	0.00678495	chr4	1754069	-		OpenSea
cg08782899	0.471191	0.100202	-0.370989	0.0101442	chr17	79652389	-	chr17:79650194-79651447	S_Shore	ARL16;HGS	NM_001040025;NM_004712	TSS1500;Body
cg08798862	0.817279	0.716637	-0.100642	0.00284406	chr16	88832532	+		OpenSea	FAM38A	NM_001142864	Body
cg08811581	0.716346	0.598639	-0.117707	0.0189898	chr11	16902852	+		OpenSea	PLEKHA7	NM_175058	Body
cg08858926	0.754935	0.373217	-0.381719	0.000132051	chr16	72918832	+		OpenSea	ZFHX3;ZFHX3	NM_001164766;NM_006885	Body;Body
cg08908131	0.866825	0.419439	-0.447386	0.000212989	chr10	118706938	-		OpenSea	KIAA1598;KIAA1598	NM_018330;NM_001127211	Body;Body
cg08977212	0.490652	0.263624	-0.227028	0.00655325	chr10	37090850	+		OpenSea
cg09008589	0.711321	0.543792	-0.167529	0.0222937	chr7	42214329	-		OpenSea	GLI3	NM_000168	Body
cg09043214	0.368594	0.0723872	-0.296207	0.000159516	chr12	6442873	+	chr12:6438272-6438931	S_Shelf	TNFRSF1A	NM_001065	Body
cg09115713	0.835551	0.483132	-0.352419	0.00350052	chr16	88832476	-		OpenSea	FAM38A	NM_001142864	Body
cg09151131	0.229988	0.39242	0.162432	0.000952529	chr17	48552276	+	chr17:48556004-48556509	N_Shelf
cg09175485	0.231466	0.0468501	-0.184616	0.00116218	chr11	67020555	-	chr11:67017607-67017822	S_Shelf	KDM2A;KDM2A	NR_027473;NM_012308	Body;Body
cg09175834	0.321345	0.175236	-0.146108	0.0141513	chr12	78225315	-		OpenSea	NAV3	NM_014903	1stExon
cg09179691	0.784762	0.267738	-0.517024	0.00013279	chr20	35094251	-		OpenSea	DLGAP4;DLGAP4;DLGAP4	NM_183006;NM_001042486;NM_014902	Body;5'UTR;Body
cg09199848	0.857313	0.743216	-0.114097	0.0364217	chr21	33750733	-		OpenSea	SNORA80;URB1	NR_002996;NM_014825	TSS1500;Body
cg09244312	0.316597	0.0754255	-0.241171	8.87e-05	chr13	42120657	-		OpenSea
cg09362047	0.0598439	0.20257	0.142726	0.000582123	chr17	70389968	+		OpenSea
cg09561830	0.405983	0.190538	-0.215445	0.0100043	chr13	100007116	-		OpenSea	UBAC2;MIR623;UBAC2;UBAC2	NM_001144072;NR_030353;NM_177967;NR_026644	Body;TSS1500;Body;Body
cg09575189	0.800333	0.382958	-0.417375	7.11e-05	chr11	1855561	-		OpenSea	SYT8	NM_138567	TSS200
cg09626634	0.210416	0.0475506	-0.162865	0.0167174	chr13	99960369	+		OpenSea	GPR183;UBAC2;UBAC2;UBAC2	NM_004951;NM_001144072;NM_177967;NR_026644	TSS1500;Body;Body;Body
cg09668627	0.546827	0.372442	-0.174385	0.0190079	chr1	1371844	-	chr1:1370767-1371449	S_Shore	VWA1;VWA1	NM_022834;NM_199121	Body;Body
cg09670263	0.304595	0.169404	-0.135192	0.0229774	chr3	46558636	-		OpenSea	LRRC2;LRRC2	NM_024512;NM_024750	3'UTR;3'UTR
cg09709565	0.260053	0.117958	-0.142095	0.00177046	chr11	46316283	+	chr11:46316875-46317485	N_Shore	CREB3L1	NM_052854	Body
cg09747445	0.359887	0.15221	-0.207677	0.0201933	chr15	70387268	-	chr15:70387929-70393206	N_Shore	TLE3;TLE3;TLE3	NM_001105192;NM_020908;NM_005078	Body;Body;Body
cg09837648	0.88649	0.750736	-0.135755	0.000210076	chr3	48466751	-	chr3:48470230-48471389	N_Shelf	PLXNB1;PLXNB1	NM_001130082;NM_002673	5'UTR;5'UTR
cg09907068	0.194198	0.405998	0.211799	0.0303762	chr2	197159060	-		OpenSea	HECW2	NM_020760	Body
cg09943050	0.594238	0.482494	-0.111744	0.0395722	chr7	83806259	+		OpenSea	SEMA3A	NM_006080	Body
cg09970511	0.520871	0.229445	-0.291426	0.00473971	chr6	56823640	+	chr6:56818873-56820308	S_Shelf	BEND6	NM_152731	5'UTR
cg09976157	0.520346	0.189182	-0.331163	0.0135195	chr6	27816164	-		OpenSea
cg10080732	0.281244	0.0604914	-0.220752	1.87e-05	chr17	1626575	-	chr17:1627745-1629897	N_Shore	WDR81;WDR81;WDR81	NM_001163811;NM_001163673;NM_152348	TSS1500;Body;5'UTR
cg10134583	0.709951	0.556806	-0.153144	0.0365747	chr14	71831132	+		OpenSea
cg10149296	0.368406	0.200309	-0.168098	0.0130311	chr2	20795912	-		OpenSea
cg10210510	0.512661	0.37444	-0.138221	0.0142438	chr1	40771135	+	chr1:40769186-40769871	S_Shore	COL9A2	NM_001852	Body
cg10227830	0.461498	0.318534	-0.142963	0.0423451	chr4	144332828	+		OpenSea	GAB1;GAB1	NM_002039;NM_207123	Body;Body
cg10529555	0.548103	0.430951	-0.117152	0.0239163	chr1	205254523	-		OpenSea
cg10586672	0.369311	0.0938676	-0.275443	3.64e-05	chr3	14514657	-		OpenSea	SLC6A6;SLC6A6	NM_003043;NM_001134367	Body;Body
cg10624729	0.402845	0.204837	-0.198008	0.00880205	chr1	78298207	+		OpenSea	FAM73A	NM_198549	Body
cg10668363	0.334033	0.148718	-0.185315	0.00393989	chr19	52076691	-	chr19:52074311-52074536	S_Shelf	ZNF175	NM_007147	Body
cg10716612	0.855724	0.39385	-0.461874	4.53e-05	chr4	184113429	+		OpenSea	WWC2	NM_024949	Body
cg10717189	0.324865	0.121121	-0.203744	0.000543308	chr2	114735571	-	chr2:114736853-114737689	N_Shore
cg10728473	0.47291	0.288813	-0.184097	0.00583852	chr3	197226514	+	chr3:197225631-197226150	S_Shore
cg10888811	0.471629	0.22208	-0.249549	0.000186453	chr2	242620306	-	chr2:242616820-242617094	S_Shelf	DTYMK;DTYMK;DTYMK	NM_001165031;NM_012145;NR_033255	Body;Body;Body
cg10991454	0.179191	0.0565579	-0.122633	0.00336856	chr2	30834674	+		OpenSea	LCLAT1;LCLAT1	NM_001002257;NM_182551	Body;Body
cg10996589	0.844317	0.727648	-0.116669	0.00504655	chr12	125017134	+		OpenSea	NCOR2;NCOR2	NM_006312;NM_001077261	5'UTR;5'UTR
cg10997190	0.859909	0.624333	-0.235576	0.000835999	chr6	75589206	-		OpenSea
cg11051139	0.718671	0.506393	-0.212278	0.00392953	chr12	52580428	+		OpenSea	KRT80;KRT80	NM_001081492;NM_182507	Body;Body
cg11114141	0.737755	0.269589	-0.468166	3.39e-05	chr2	206633633	+		OpenSea	NRP2;NRP2;NRP2;NRP2;NRP2	NM_201279;NM_018534;NM_201267;NM_003872;NM_201266	Body;Body;Body;Body;Body
cg11245053	0.324739	0.154657	-0.170082	0.0228147	chr12	48416949	+		OpenSea
cg11384744	0.67739	0.381017	-0.296373	0.00138578	chr7	16794623	+	chr7:16793188-16794100	S_Shore	TSPAN13	NM_014399	Body
cg11444072	0.610126	0.268527	-0.341599	0.000457321	chr2	9427798	-		OpenSea	ASAP2;ASAP2	NM_001135191;NM_003887	Body;Body
cg11539857	0.609248	0.420725	-0.188523	0.0052489	chr6	436594	+		OpenSea
cg11553635	0.59717	0.376207	-0.220963	0.000287514	chr10	44104468	-	chr10:44101813-44102366	S_Shelf	ZNF485	NM_145312	Body
cg11601932	0.417925	0.122121	-0.295803	0.00014371	chr3	195578011	-		OpenSea
cg11609780	0.633842	0.146117	-0.487725	0.00154733	chr20	37059936	+	chr20:37063525-37064106	N_Shelf	LOC388796;LOC388796;SNORA71C	NR_027241;NR_015366;NR_003017	Body;Body;TSS1500
cg11692181	0.766806	0.645339	-0.121467	0.011118	chr4	2687547	+		OpenSea	FAM193A	NM_003704	Body
cg11780549	0.618189	0.245521	-0.372668	2.48e-05	chr17	79952786	-	chr17:79952828-79953104	N_Shore	ASPSCR1	NM_024083	Body
cg11815980	0.933188	0.815098	-0.11809	0.0087466	chr3	59787974	-		OpenSea	FHIT;FHIT	NM_001166243;NM_002012	Body;Body
cg11818555	0.535161	0.124972	-0.410189	0.0410555	chr13	30700159	+		OpenSea
cg11830694	0.495846	0.241727	-0.254119	0.0115345	chr12	2289797	-		OpenSea	CACNA1C;CACNA1C;CACNA1C;CACNA1C;CACNA1C;CACNA1C;CACNA1C;CACNA1C;CACNA1C;CACNA1C;CACNA1C;CACNA1C;CACNA1C;CACNA1C;CACNA1C;CACNA1C;CACNA1C;CACNA1C;CACNA1C;CACNA1C;CACNA1C;CACNA1C;CACNA1C	NM_001129844;NM_001129827;NM_001129839;NM_001129834;NM_001129841;NM_000719;NM_001129830;NM_001167625;NM_001129843;NM_001167624;NM_001129835;NM_001129837;NM_001167623;NM_001129840;NM_199460;NM_001129833;NM_001129832;NM_001129829;NM_001129846;NM_001129836;NM_001129838;NM_001129831;NM_001129842	Body;Body;Body;Body;Body;Body;Body;Body;Body;Body;Body;Body;Body;Body;Body;Body;Body;Body;Body;Body;Body;Body;Body
cg11854227	0.285055	0.152256	-0.132799	0.00848304	chr3	121714109	+	chr3:121712057-121712305	S_Shore	ILDR1	NM_175924	Body
cg11905324	0.417988	0.12435	-0.293638	0.00095841	chr8	49817266	-		OpenSea
cg11987780	0.563224	0.443868	-0.119356	0.0250485	chr15	89288006	+	chr15:89285012-89285287	S_Shelf
cg12019475	0.49571	0.279288	-0.216422	0.00470856	chr6	45700739	+		OpenSea
cg12079115	0.690391	0.440923	-0.249467	0.00096911	chr2	241851444	+	chr2:241855374-241855631	N_Shelf
cg12124018	0.743368	0.579631	-0.163737	0.000461269	chr6	31916683	-		OpenSea	CFB	NM_001710	Body
cg12207367	0.826076	0.432444	-0.393631	0.000952435	chr2	151716903	-		OpenSea
cg12210836	0.407222	0.211539	-0.195683	0.00203352	chr6	131481003	+		OpenSea	AKAP7	NM_016377	Body
cg12304937	0.609856	0.319573	-0.290283	0.00557926	chr7	680013	-	chr7:675569-676095	S_Shelf	PRKAR1B;PRKAR1B;PRKAR1B;PRKAR1B;PRKAR1B;PRKAR1B	NM_001164759;NM_001164762;NM_001164758;NM_001164760;NM_001164761;NM_002735	Body;Body;Body;Body;Body;Body
cg12380772	0.591188	0.455993	-0.135195	0.00753431	chr9	34374990	+	chr9:34376500-34377187	N_Shore	KIAA1161	NM_020702	5'UTR
cg12402183	0.673861	0.466214	-0.207647	0.0417562	chr15	99272176	-		OpenSea	IGF1R	NM_000875	Body
cg12457659	0.259974	0.117427	-0.142547	0.0182258	chr21	47456446	+	chr21:47456271-47456530	Island
cg12459759	0.504418	0.220793	-0.283625	0.0103331	chr7	96762818	-		OpenSea	ACN9	NM_020186	Body
cg12472351	0.5909	0.170975	-0.419926	0.00429571	chr6	33158526	+	chr6:33159991-33160263	N_Shore	COL11A2;COL11A2;COL11A2;COL11A2	NM_080679;NM_080681;NM_080680;NM_001163771	Body;Body;Body;Body
cg12620005	0.689951	0.400405	-0.289546	0.000975287	chr1	51779655	+		OpenSea	TTC39A;TTC39A	NM_001080494;NM_001144832	Body;Body
cg12658387	0.820191	0.694203	-0.125988	0.00169787	chr17	81033543	+	chr17:81032582-81032959	S_Shore
cg12688965	0.422067	0.239353	-0.182714	0.0112757	chr8	144582077	+		OpenSea	ZC3H3	NM_015117	Body
cg12832726	0.550148	0.383038	-0.16711	0.00297659	chr11	68096165	+		OpenSea	LRP5	NM_002335	Body
cg12847502	0.248077	0.133565	-0.114513	0.040809	chr2	43437911	-		OpenSea
cg12999120	0.362519	0.252408	-0.110111	0.0494052	chr3	174213955	-		OpenSea
cg13155421	0.674898	0.393748	-0.28115	0.000325175	chr3	105717036	-		OpenSea
cg13410764	0.709806	0.484515	-0.225291	0.000842421	chr9	90407888	-		OpenSea
cg13415078	0.667837	0.520489	-0.147348	0.00890441	chr13	111287117	-	chr13:111290666-111290970	N_Shelf	CARKD	NM_018210	Body
cg13419345	0.785189	0.265892	-0.519297	0.00981942	chr3	105332022	-		OpenSea
cg13427810	0.915562	0.791969	-0.123592	0.000582561	chr9	116990636	+		OpenSea	COL27A1	NM_032888	Body
cg13477178	0.632589	0.223747	-0.408842	2.8e-05	chr10	375248	+	chr10:372932-373159	S_Shelf	DIP2C	NM_014974	Body
cg13500388	0.397544	0.280426	-0.117118	0.0179057	chr16	67062135	+	chr16:67062613-67064012	N_Shore	CBFB;CBFB	NM_001755;NM_022845	TSS1500;TSS1500
cg13531637	0.325452	0.0654104	-0.260042	1.48e-05	chr2	240060808	-	chr2:240061326-240061602	N_Shore	HDAC4	NM_006037	Body
cg13570892	0.795445	0.440959	-0.354485	0.000225962	chr15	45449437	-		OpenSea	DUOX1;DUOX1	NM_175940;NM_017434	Body;Body
cg13638282	0.606788	0.325178	-0.28161	0.000509218	chr9	137353533	-	chr9:137356381-137358802	N_Shelf
cg13693517	0.536453	0.140657	-0.395796	0.0053629	chr20	13616618	+	chr20:13619285-13619770	N_Shelf	TASP1	NM_017714	5'UTR
cg13694876	0.835829	0.632849	-0.20298	0.000477422	chr3	184282720	-	chr3:184279194-184280721	S_Shore	EPHB3	NM_004443	Body
cg13756273	0.27416	0.0553411	-0.218819	0.00173653	chr20	57594513	+		OpenSea	TUBB1;TUBB1	NM_030773;NM_030773	5'UTR;1stExon
cg13761419	0.882486	0.558432	-0.324054	0.0136068	chr9	116914074	-	chr9:116916275-116917022	N_Shelf
cg13777668	0.436152	0.223571	-0.212581	0.00641823	chr14	69351311	+		OpenSea	ACTN1;ACTN1;ACTN1	NM_001130004;NM_001102;NM_001130005	Body;Body;Body
cg13784312	0.94158	0.237995	-0.703586	3.13e-05	chr9	134609065	-		OpenSea	RAPGEF1	NM_005312	Body
cg13972366	0.892894	0.374694	-0.5182	1.81e-05	chr7	30265567	-		OpenSea
cg13990980	0.809586	0.256238	-0.553348	0.00399077	chr14	69891511	-		OpenSea	SLC39A9	NM_018375	Body
cg14009561	0.640418	0.331619	-0.308799	0.000147436	chr12	6443045	-		OpenSea	TNFRSF1A	NM_001065	Body
cg14055655	0.829187	0.546046	-0.283141	0.000187385	chr19	50117794	+	chr19:50119223-50119476	N_Shore	PRR12	NM_020719	Body
cg14170787	0.258718	0.153389	-0.105329	0.000971238	chr9	112889386	+		OpenSea	AKAP2;PALM2-AKAP2;PALM2-AKAP2;AKAP2	NM_001004065;NM_147150;NM_007203;NM_001136562	Body;Body;Body;5'UTR
cg14277677	0.283074	0.145077	-0.137997	0.00225618	chr12	123336568	-		OpenSea	HIP1R	NM_003959	Body
cg14290576	0.466591	0.106459	-0.360132	6.83e-05	chr9	94181612	-	chr9:94183407-94183994	N_Shore	NFIL3	NM_005384	5'UTR
cg14325112	0.513086	0.0665539	-0.446532	0.00207173	chr9	4115070	-	chr9:4117825-4118594	N_Shelf	GLIS3;GLIS3	NM_152629;NM_001042413	Body;Body
cg14359798	0.862556	0.215862	-0.646694	0.00678732	chr11	10332052	-	chr11:10327013-10329831	S_Shelf
cg14388055	0.828603	0.720759	-0.107844	0.0277506	chr10	30346661	+	chr10:30347599-30348416	N_Shore	KIAA1462	NM_020848	5'UTR
cg14394451	0.534856	0.290179	-0.244677	0.00122905	chr9	72514243	-		OpenSea	C9orf135	NM_001010940	Body
cg14418582	0.890413	0.580469	-0.309945	0.00965291	chr9	17503269	-		OpenSea	CNTLN	NM_017738	3'UTR
cg14534803	0.463328	0.204192	-0.259136	0.00098278	chr11	19692446	+		OpenSea	NAV2	NM_001111018	Body
cg14575356	0.775353	0.283028	-0.492325	0.004883	chr6	130013903	-		OpenSea	ARHGAP18	NM_033515	Body
cg14585967	0.30596	0.127448	-0.178512	0.000226701	chr9	118135710	+		OpenSea	2001-12-01	NM_017418	5'UTR
cg14615559	0.695308	0.421093	-0.274215	0.0267853	chr9	130911577	+		OpenSea	LCN2	NM_005564	TSS200
cg14646613	0.507036	0.284036	-0.223	0.0274218	chr9	110412708	+		OpenSea
cg14662181	0.475688	0.185875	-0.289813	0.0235725	chr1	192408849	+		OpenSea
cg14683730	0.409395	0.125395	-0.283999	1.44e-05	chr6	33146120	+		OpenSea	COL11A2;COL11A2;COL11A2	NM_080679;NM_080681;NM_080680	Body;Body;Body
cg14690065	0.697226	0.475527	-0.221699	0.0372027	chr22	36044234	-		OpenSea	APOL6	NM_030641	TSS200
cg14700325	0.526573	0.352292	-0.174282	0.00200577	chr17	48274189	-	chr17:48276877-48279008	N_Shelf	COL1A1	NM_000088	Body
cg14703482	0.845711	0.144323	-0.701387	8.33e-06	chr4	123758759	+		OpenSea	FGF2	NM_002006	Body
cg14720274	0.767766	0.0944257	-0.673341	2.09e-05	chr15	61014131	-		OpenSea	RORA	NM_134261	Body
cg14784820	0.303747	0.135781	-0.167966	0.0241509	chr2	71791254	-	chr2:71787430-71787897	S_Shelf	DYSF;DYSF;DYSF;DYSF;DYSF;DYSF;DYSF;DYSF;DYSF;DYSF;DYSF;DYSF;DYSF;DYSF	NM_001130455;NM_001130979;NM_001130980;NM_001130982;NM_001130976;NM_001130987;NM_001130986;NM_001130981;NM_001130984;NM_001130983;NM_001130978;NM_001130985;NM_003494;NM_001130977	Body;Body;Body;Body;Body;Body;Body;Body;Body;Body;Body;Body;Body;Body
cg14815361	0.452673	0.0862299	-0.366443	0.00176976	chr5	131589552	+	chr5:131593039-131593813	N_Shelf
cg14830082	0.82078	0.703532	-0.117247	0.0197818	chr11	130067806	+		OpenSea	ST14	NM_021978	Body
cg15072976	0.250984	0.124502	-0.126482	0.0127884	chr2	242715549	+		OpenSea	GAL3ST2	NM_022134	TSS1500
cg15084851	0.602863	0.324492	-0.278371	0.000740052	chr1	36317380	-		OpenSea	EIF2C4	NM_017629	Body
cg15096505	0.92119	0.635436	-0.285754	0.0123979	chr1	206943566	+		OpenSea	IL10	NM_000572	Body
cg15123499	0.250166	0.0751355	-0.17503	6.95e-05	chr10	636241	-		OpenSea	DIP2C	NM_014974	Body
cg15129183	0.474938	0.222668	-0.25227	0.000342399	chr5	169760269	-		OpenSea	LOC257358	NR_026945	Body
cg15618336	0.500555	0.303544	-0.197012	0.00909038	chr12	52182759	-		OpenSea	SCN8A	NM_014191	Body
cg15655366	0.419976	0.313176	-0.1068	0.0466282	chr12	42919987	-		OpenSea	PRICKLE1	NM_153026	5'UTR
cg15819225	0.756197	0.502979	-0.253217	0.000650858	chr1	3583333	-		OpenSea	TP73	NM_005427	5'UTR
cg15824962	0.732904	0.305293	-0.427611	0.00309358	chr1	203348900	-		OpenSea
cg15826891	0.865381	0.615489	-0.249893	0.000679105	chr11	122037845	+		OpenSea	LOC399959	NR_024430	Body
cg15835664	0.178792	0.0619268	-0.116865	0.00136986	chr1	62787266	+	chr1:62784136-62785133	S_Shelf
cg15844374	0.760843	0.546132	-0.214711	0.00358769	chr11	113577071	-		OpenSea	TMPRSS5	NM_030770	TSS200
cg15858679	0.782817	0.34789	-0.434927	0.000574557	chr12	15067176	+		OpenSea	ERP27	NM_152321	3'UTR
cg15863827	0.704326	0.585441	-0.118885	0.0148454	chr10	79363895	+		OpenSea	KCNMA1;KCNMA1;KCNMA1;KCNMA1	NM_001161353;NM_001161352;NM_002247;NM_001014797	Body;Body;Body;Body
cg15881238	0.53303	0.262061	-0.270969	0.0121948	chr4	87770744	-		OpenSea	SLC10A6	NM_197965	TSS1500
cg15883603	0.7194	0.50316	-0.21624	0.00502711	chr4	186622408	+		OpenSea	SORBS2;SORBS2;SORBS2;SORBS2;SORBS2;SORBS2	NM_003603;NM_021069;NM_001145670;NM_001145671;NM_001145672;NM_001145673	5'UTR;5'UTR;5'UTR;5'UTR;5'UTR;5'UTR
cg16047279	0.478298	0.22857	-0.249728	0.00210778	chr17	38717242	+		OpenSea	CCR7	NM_001838	Body
cg16185996	0.438436	0.263597	-0.174839	0.00988357	chr4	1008614	+	chr4:1007037-1007288	S_Shore	FGFRL1;FGFRL1;FGFRL1	NM_001004358;NM_001004356;NM_021923	Body;Body;Body
cg16204524	0.487649	0.255948	-0.231702	0.0212758	chr2	26565759	+	chr2:26568408-26569366	N_Shelf	GPR113	NM_153835	Body
cg16324409	0.692889	0.34558	-0.347309	0.00804734	chr4	3416370	-	chr4:3414681-3415353	S_Shore	RGS12;RGS12;RGS12	NM_198229;NM_198227;NM_002926	Body;Body;Body
cg16356013	0.629958	0.429395	-0.200564	0.00149895	chr5	134722079	-		OpenSea	H2AFY;H2AFY;H2AFY;H2AFY	NM_004893;NM_001040158;NM_138610;NM_138609	Body;Body;Body;Body
cg16361947	0.50587	0.278029	-0.22784	0.00240844	chr3	39451847	+	chr3:39447890-39448644	S_Shelf	RPSA;RPSA;SNORA62	NM_001012321;NM_002295;NR_002324	Body;Body;TSS1500
cg16408820	0.458484	0.186115	-0.272369	0.00266415	chr8	134165361	-		OpenSea
cg16434674	0.954471	0.170957	-0.783514	2.25e-05	chr12	122803959	-		OpenSea	CLIP1;CLIP1	NM_002956;NM_198240	Body;Body
cg16509173	0.675305	0.511764	-0.163541	0.00623335	chr11	8781014	-		OpenSea	ST5;ST5;ST5	NM_213618;NM_139157;NM_005418	5'UTR;5'UTR;5'UTR
cg16554447	0.626838	0.239627	-0.387211	7.47e-05	chr6	54058452	-		OpenSea	C6orf142	NM_138569	Body
cg16598679	0.588137	0.185184	-0.402953	0.000285378	chr14	90851046	+	chr14:90848994-90850381	S_Shore
cg16635948	0.490991	0.249878	-0.241114	0.00171168	chr2	109834011	-		OpenSea	SH3RF3	NM_001099289	Body
cg16689761	0.832922	0.288453	-0.544469	8.39e-05	chr7	141360223	+		OpenSea	KIAA1147	NM_001080392	3'UTR
cg16744911	0.690618	0.472917	-0.217701	0.00431323	chr10	102108974	+	chr10:102106182-102107722	S_Shore	SCD	NM_005063	Body
cg16783186	0.475616	0.215425	-0.260191	0.0041968	chr2	30516374	-		OpenSea
cg17112975	0.717039	0.42001	-0.297029	0.00323305	chr17	75431407	+		OpenSea	SEPT9;SEPT9;SEPT9;SEPT9;SEPT9	NM_001113492;NM_001113493;NM_001113491;NM_006640;NM_001113494	Body;Body;Body;Body;Body
cg17209471	0.728751	0.565567	-0.163184	0.0276436	chr22	18558411	+	chr22:18560558-18561410	N_Shelf
cg17226446	0.710984	0.347509	-0.363475	0.000196427	chr4	154408845	-		OpenSea	KIAA0922;KIAA0922	NM_015196;NM_001131007	Body;Body
cg17475467	0.312202	0.0702766	-0.241926	0.000253128	chr1	55316769	+		OpenSea	DHCR24	NM_014762	3'UTR
cg17476285	0.776569	0.345188	-0.431381	0.0036738	chr1	85206405	+		OpenSea
cg17510385	0.952416	0.794068	-0.158349	7.11e-05	chr5	912821	-	chr5:912494-912861	Island	TRIP13	NM_004237	Body
cg17534034	0.546967	0.416464	-0.130502	0.00807389	chr8	106586880	+		OpenSea	ZFPM2	NM_012082	Body
cg17546721	0.694098	0.54459	-0.149508	0.00806421	chr3	30646532	-	chr3:30647987-30648881	N_Shore	TGFBR2;TGFBR2	NM_001024847;NM_003242	TSS1500;TSS1500
cg17553677	0.546706	0.335878	-0.210827	0.0189131	chr3	11674707	-		OpenSea	VGLL4;VGLL4	NM_014667;NM_001128219	Body;Body
cg17567602	0.887969	0.298536	-0.589433	0.000353272	chr2	106732112	+		OpenSea	UXS1	NM_025076	Body
cg17591574	0.683227	0.358983	-0.324244	0.000675441	chr1	179059407	-		OpenSea	TOR3A	NM_022371	Body
cg17611093	0.635376	0.258903	-0.376473	5.16e-05	chr2	233739114	-	chr2:233740668-233741879	N_Shore	C2orf82	NM_206895	Body
cg17745339	0.290767	0.0640164	-0.22675	0.00438269	chr5	176755199	+	chr5:176759071-176759361	N_Shelf
cg17765387	0.784038	0.106501	-0.677538	0.000186578	chr12	117354824	+		OpenSea	FBXW8;FBXW8	NM_153348;NM_012174	Body;Body
cg18110822	0.723043	0.118244	-0.604799	1.21e-05	chr3	4459358	-		OpenSea	SUMF1;SUMF1;SUMF1	NM_001164675;NM_182760;NM_001164674	Body;Body;Body
cg18156845	0.781143	0.485756	-0.295387	0.010149	chr17	11985185	-		OpenSea	MIR744;MAP2K4	NR_030613;NM_003010	TSS200;Body
cg18165914	0.652246	0.411768	-0.240479	0.0282769	chr11	113577118	+		OpenSea	TMPRSS5	NM_030770	TSS200
cg18231690	0.660819	0.47339	-0.187429	0.00863835	chr15	85294586	+	chr15:85291079-85291697	S_Shelf	ZNF592	NM_014630	5'UTR
cg18239481	0.87038	0.0765265	-0.793854	1.56e-06	chr10	5600805	+		OpenSea
cg18291422	0.3628	0.0724817	-0.290318	0.000293066	chr6	147171560	-		OpenSea
cg18560915	0.702721	0.57875	-0.123971	0.0397427	chr4	54430218	+		OpenSea	LNX1	NM_001126328	Body
cg18659867	0.195427	0.073553	-0.121874	0.00353952	chr10	80007739	-		OpenSea
cg18693004	0.732504	0.269561	-0.462943	3.19e-05	chr7	21521627	+		OpenSea	SP4	NM_003112	Body
cg18750819	0.810676	0.652545	-0.158131	0.000213245	chr2	217342965	+		OpenSea	SMARCAL1;SMARCAL1	NM_001127207;NM_014140	Body;Body
cg18801045	0.827139	0.311758	-0.515382	0.000696459	chr5	10751081	-		OpenSea	DAP	NM_004394	Body
cg18810022	0.477735	0.311994	-0.165741	0.0214612	chr2	134989811	-		OpenSea
cg18880986	0.487684	0.336071	-0.151613	0.0114065	chr7	5534951	+	chr7:5534384-5534766	S_Shore	FBXL18	NM_024963	Body
cg18995788	0.865664	0.706889	-0.158775	0.00188473	chr8	62673444	-		OpenSea
cg19015847	0.849148	0.47833	-0.370818	2.12e-05	chr2	40447561	-		OpenSea	SLC8A1;SLC8A1;SLC8A1;SLC8A1	NM_001112801;NM_001112802;NM_021097;NM_001112800	Body;Body;Body;Body
cg19072957	0.248775	0.133946	-0.114829	0.0338051	chr10	89338685	+		OpenSea
cg19311055	0.822321	0.659102	-0.16322	0.00383684	chr8	38459149	-		OpenSea	RNF5P1	NR_003129	TSS1500
cg19331777	0.717836	0.508263	-0.209573	0.00116165	chr10	30344362	-	chr10:30347599-30348416	N_Shelf	KIAA1462	NM_020848	5'UTR
cg19348484	0.464331	0.299172	-0.165159	0.00572171	chr15	91413236	+	chr15:91414311-91415427	N_Shore	FURIN	NM_002569	5'UTR
cg19367918	0.822574	0.596399	-0.226175	0.00149976	chr19	2154603	-	chr19:2150990-2151963	S_Shelf
cg19476334	0.398725	0.216902	-0.181823	0.00965964	chr12	68743928	-		OpenSea
cg19532942	0.424064	0.130093	-0.293972	0.00237549	chr14	62109173	+		OpenSea
cg19598713	0.87769	0.633413	-0.244277	0.000118939	chr8	144601734	+	chr8:144601691-144601895	Island	ZC3H3	NM_015117	Body
cg19646759	0.92474	0.434514	-0.490226	1.21e-05	chr14	76112898	+		OpenSea	FLVCR2	NM_017791	3'UTR
cg19701879	0.352216	0.182628	-0.169588	0.0298313	chr4	23881105	-		OpenSea	PPARGC1A	NM_013261	Body
cg19702176	0.35502	0.118817	-0.236203	0.000252307	chr2	221801949	+		OpenSea
cg19747990	0.693112	0.244138	-0.448974	7.48e-05	chr5	83588224	-		OpenSea	EDIL3	NM_005711	Body
cg19781814	0.589957	0.298379	-0.291578	0.00033841	chr5	35762608	+		OpenSea	SPEF2	NM_024867	Body
cg19855573	0.585465	0.220836	-0.364629	0.0143205	chr1	152297873	+		OpenSea	FLG	NM_002016	TSS200
cg19867579	0.172796	0.0722118	-0.100584	0.000276419	chr2	175643491	-		OpenSea
cg19910327	0.485131	0.297148	-0.187983	0.00928218	chr10	95723024	+		OpenSea	PIPSL	NR_002319	TSS1500
cg20116800	0.506184	0.0880122	-0.418172	2.93e-05	chr17	74258224	-	chr17:74261127-74262282	N_Shelf
cg20168495	0.583882	0.431231	-0.152651	0.0150925	chr4	148283066	+		OpenSea
cg20406747	0.840652	0.613068	-0.227585	0.00984878	chr12	53825018	+		OpenSea	AMHR2;AMHR2;AMHR2	NM_020547;NM_001164690;NM_001164691	Body;3'UTR;Body
cg20434422	0.276767	0.119695	-0.157072	0.0404711	chr1	84831593	-		OpenSea	UOX	NR_003927	Body
cg20462493	0.601147	0.232263	-0.368884	0.0116461	chr5	157340439	-		OpenSea
cg20592734	0.564252	0.364372	-0.19988	0.00442498	chr6	33142317	+		OpenSea	COL11A2;COL11A2;COL11A2	NM_080679;NM_080681;NM_080680	Body;Body;Body
cg20651644	0.388614	0.209328	-0.179286	0.00473689	chr15	50170642	+		OpenSea	ATP8B4	NM_024837	Body
cg20672711	0.722425	0.469609	-0.252816	0.00122287	chr3	110965888	-		OpenSea
cg20740903	0.51137	0.297204	-0.214166	0.00881385	chr17	76170799	-		OpenSea	TK1	NM_003258	3'UTR
cg20847701	0.722144	0.473516	-0.248628	0.000867767	chr8	128852582	+		OpenSea	PVT1	NR_003367	Body
cg20860112	0.748555	0.410939	-0.337616	3.48e-05	chr4	13333557	-		OpenSea	HSP90AB2P	NR_003132	TSS1500
cg20951255	0.779215	0.609012	-0.170203	0.00344438	chr7	131291256	-		OpenSea
cg20975733	0.442957	0.177581	-0.265375	0.000803066	chr15	87155056	+		OpenSea	AGBL1	NM_152336	Body
cg20992002	0.605257	0.451146	-0.154111	0.00456715	chr11	393328	+	chr11:394257-394619	N_Shore	PKP3	NM_007183	TSS1500
cg21121843	0.916224	0.517904	-0.39832	0.000148075	chr4	3203982	-		OpenSea	HTT	NM_002111	Body
cg21189849	0.925416	0.73503	-0.190386	0.000568837	chr9	97743031	+		OpenSea	C9orf3	NM_032823	Body
cg21250061	0.82508	0.467938	-0.357142	0.000113766	chr9	37463344	-	chr9:37464814-37466569	N_Shore	ZBTB5	NM_014872	5'UTR
cg21293455	0.0797785	0.265118	0.185339	0.00417865	chr8	37000786	-		OpenSea
cg21304454	0.761547	0.622421	-0.139126	0.00140226	chr1	17302859	+	chr1:17306551-17307363	N_Shelf	MFAP2;MFAP2;MFAP2;MFAP2	NM_017459;NM_001135248;NM_002403;NM_001135247	Body;Body;Body;Body
cg21496948	0.693345	0.58606	-0.107285	0.0100093	chr14	104153614	+		OpenSea	KLC1;KLC1	NM_182923;NM_001130107	Body;Body
cg21525176	0.4935	0.19556	-0.29794	0.000111693	chr5	77906752	+		OpenSea	LHFPL2	NM_005779	5'UTR
cg21617903	0.366921	0.16707	-0.199852	0.000436241	chr3	11599713	-		OpenSea	VGLL4;VGLL4;VGLL4;VGLL4	NM_014667;NM_001128220;NM_001128219;NM_001128221	3'UTR;3'UTR;3'UTR;3'UTR
cg21637761	0.523003	0.242574	-0.280429	0.00526228	chr17	20107320	-		OpenSea	CYTSB;CYTSB;CYTSB;CYTSB	NM_001033554;NM_152904;NM_001033555;NM_001033553	Body;Body;Body;Body
cg21807262	0.210218	0.0749733	-0.135244	0.00095841	chr14	81713016	+		OpenSea
cg21832142	0.27515	0.0645532	-0.210597	0.00316245	chr3	160334793	+		OpenSea
cg21847118	0.727112	0.615357	-0.111756	0.0144971	chr17	48268237	+		OpenSea	COL1A1	NM_000088	Body
cg22019569	0.815635	0.708928	-0.106707	0.0372105	chr1	246599230	+		OpenSea	SMYD3	NM_001167740	Body
cg22021794	0.333189	0.0574147	-0.275774	0.00259085	chr5	54177306	-	chr5:54179363-54180171	N_Shelf
cg22039357	0.779118	0.238488	-0.54063	0.000268909	chr1	184388675	-		OpenSea	C1orf21	NM_030806	5'UTR
cg22172610	0.4609	0.274141	-0.186759	0.0466702	chr5	79141661	+		OpenSea
cg22226592	0.499844	0.357061	-0.142783	0.0424916	chr1	109439213	+		OpenSea	GPSM2	NM_013296	Body
cg22304705	0.907801	0.671533	-0.236268	0.00273261	chr2	238173584	-		OpenSea
cg22341848	0.220632	0.0812999	-0.139332	0.00107721	chr1	24106359	+	chr1:24104502-24105263	S_Shore	C1orf128	NM_020362	Body
cg22365313	0.516511	0.209305	-0.307206	0.0047296	chr4	108636320	-		OpenSea	PAPSS1	NM_005443	Body
cg22524332	0.505337	0.398805	-0.106532	0.0486111	chr1	17960353	-		OpenSea	ARHGEF10L;ARHGEF10L	NM_001011722;NM_018125	Body;Body
cg22618337	0.543148	0.183832	-0.359316	0.000461269	chr10	115510928	+		OpenSea	C10orf81	NM_024889	TSS1500
cg22660207	0.714383	0.50562	-0.208762	0.00117515	chr4	174320772	-		OpenSea	SCRG1	NM_007281	TSS200
cg22746333	0.77217	0.29714	-0.475031	0.000287514	chr5	82326096	+		OpenSea
cg22748722	0.68866	0.425682	-0.262977	0.000394037	chr6	33135868	-		OpenSea	COL11A2;COL11A2;COL11A2	NM_080679;NM_080681;NM_080680	Body;Body;Body
cg22875410	0.492798	0.222932	-0.269866	0.00194429	chr14	75886161	-		OpenSea
cg22964758	0.676346	0.479618	-0.196728	0.0311177	chr12	47481988	+		OpenSea
cg22996742	0.448338	0.273079	-0.175259	0.0148436	chr6	14017603	+		OpenSea
cg23036340	0.473747	0.169745	-0.304002	0.00141794	chr15	69379197	+		OpenSea	MIR548H4;TMEM84	NR_031680;NR_026949	Body;Body
cg23086519	0.306747	0.163264	-0.143483	0.00894124	chr14	75703717	-		OpenSea
cg23088510	0.356483	0.498723	0.142241	0.00102042	chr10	126428199	+	chr10:126431314-126433285	N_Shelf	FAM53B	NM_014661	5'UTR
cg23135546	0.442466	0.145626	-0.29684	6.83e-05	chr17	79953026	-	chr17:79952828-79953104	Island	ASPSCR1	NM_024083	Body
cg23217940	0.462197	0.174575	-0.287622	5.22e-05	chr15	22954817	-		OpenSea	CYFIP1;CYFIP1	NM_014608;NM_001033028	Body;TSS1500
cg23280720	0.888862	0.675361	-0.213501	0.000175654	chr6	139483193	+		OpenSea	HECA	NM_016217	Body
cg23342625	0.701844	0.601068	-0.100776	0.046249	chr6	20877340	+		OpenSea	CDKAL1	NM_017774	Body
cg23348014	0.523813	0.335009	-0.188804	0.00638702	chr7	94023483	+		OpenSea	COL1A2	NM_000089	TSS1500
cg23462687	0.251731	0.0423406	-0.209391	2.59e-05	chr2	240060883	+	chr2:240061326-240061602	N_Shore	HDAC4	NM_006037	Body
cg23673974	0.770578	0.667997	-0.102581	0.0354892	chr17	45785206	-	chr17:45786403-45786922	N_Shore	TBKBP1	NM_014726	Body
cg23695131	0.731578	0.273774	-0.457804	2.1e-05	chr11	94642928	+		OpenSea
cg23697796	0.471867	0.224207	-0.24766	0.00122511	chr10	93334974	-		OpenSea	LOC100188947	NR_024467	Body
cg23786152	0.669507	0.545767	-0.12374	0.00355075	chr10	105610562	+	chr10:105614511-105615456	N_Shelf	SH3PXD2A	NM_014631	Body
cg23793599	0.617629	0.485975	-0.131653	0.0194082	chr11	117749424	-	chr11:117747102-117747717	S_Shore	FXYD6	NM_001164831	TSS1500
cg23899057	0.761805	0.529966	-0.231839	0.000959288	chr12	106316810	+		OpenSea
cg24047187	0.868984	0.540967	-0.328016	0.000209197	chr2	99410740	-		OpenSea	C2orf55	NM_207362	3'UTR
cg24274438	0.880889	0.485269	-0.39562	0.00077931	chr7	72296495	-	chr7:72298512-72298988	N_Shelf	TYW1B;TYW1B	NM_001145441;NM_001145440	Body;Body
cg24339574	0.573135	0.335035	-0.2381	0.0113814	chr1	234764068	-		OpenSea
cg24506434	0.693101	0.436854	-0.256246	0.00119924	chr10	49656920	+	chr10:49658224-49659201	N_Shore	ARHGAP22	NM_021226	Body
cg24550933	0.583671	0.353838	-0.229833	0.0100093	chr1	111932556	-		OpenSea	LOC441897	NR_029429	TSS200
cg24604417	0.868984	0.326691	-0.542293	0.000110451	chr5	49995694	+		OpenSea	PARP8	NM_024615	Body
cg24661274	0.94152	0.818458	-0.123062	0.00349485	chr5	71418531	+		OpenSea	MAP1B	NM_005909	Body
cg24710631	0.620957	0.222996	-0.39796	0.000238396	chr7	139577589	+		OpenSea	TBXAS1;TBXAS1;TBXAS1;TBXAS1;TBXAS1;TBXAS1	NM_001166253;NR_029394;NM_001130966;NM_001061;NM_030984;NM_001166254	Body;Body;Body;Body;Body;Body
cg24824842	0.69878	0.0684353	-0.630345	0.000101441	chr8	22524560	-	chr8:22526298-22526757	N_Shore	BIN3	NM_018688	Body
cg24870483	0.550085	0.423959	-0.126126	0.0305233	chr2	242805437	-	chr2:242805752-242806034	N_Shore
cg24967811	0.573534	0.179101	-0.394433	0.00369789	chr12	123503709	+		OpenSea	PITPNM2	NM_020845	Body
cg24993140	0.836308	0.712261	-0.124047	0.00350633	chr2	161469490	+		OpenSea
cg25026926	0.5228	0.318247	-0.204552	0.00332456	chr17	48266268	-		OpenSea	COL1A1	NM_000088	Body
cg25114611	0.579985	0.329763	-0.250222	0.000216395	chr6	35696870	-	chr6:35695725-35696156	S_Shore	FKBP5;LOC285847	NM_001145775;NR_027117	TSS1500;Body
cg25309493	0.811521	0.642208	-0.169313	0.0185501	chr2	233844709	-		OpenSea	NGEF	NM_019850	5'UTR
cg25311162	0.784537	0.37351	-0.411027	2.11e-05	chr4	183305258	+		OpenSea	ODZ3	NM_001080477	Body
cg25343618	0.570209	0.311256	-0.258952	0.000297903	chr1	156631235	-	chr1:156627342-156627576	S_Shelf
cg25361621	0.759509	0.583915	-0.175595	0.00801339	chr18	57022125	+	chr18:57026065-57026769	N_Shelf	LMAN1	NM_005570	Body
cg25388715	0.936274	0.589811	-0.346463	0.00253264	chr10	115468942	-		OpenSea	CASP7;CASP7;CASP7;CASP7	NM_033339;NM_001227;NM_033338;NM_033340	Body;Body;Body;Body
cg25439798	0.179467	0.0460716	-0.133395	0.00158687	chr21	47456315	+	chr21:47456271-47456530	Island
cg25460340	0.907955	0.672774	-0.235181	0.000154988	chr11	113577120	+		OpenSea	TMPRSS5	NM_030770	TSS200
cg25472296	0.457528	0.209431	-0.248096	0.00362656	chr10	129076569	+		OpenSea	DOCK1	NM_001380	Body
cg25700533	0.940141	0.657101	-0.283039	0.000568837	chr15	41062088	+		OpenSea	DNAJC17;C15orf62	NM_018163;NM_001130448	Body;TSS200
cg25815298	0.520034	0.192066	-0.327968	0.00131377	chr6	155703360	-		OpenSea
cg25893831	0.83427	0.423789	-0.410481	0.0106672	chr1	32799069	-	chr1:32800859-32802229	N_Shore	HDAC1	NM_004964	3'UTR
cg25943661	0.574868	0.250591	-0.324277	0.000201758	chr11	122662714	-		OpenSea	UBASH3B	NM_032873	Body
cg25992382	0.227845	0.108803	-0.119042	0.00278248	chr14	93066811	-		OpenSea	RIN3	NM_024832	Body
cg26050975	0.579342	0.458428	-0.120914	0.0246681	chr5	179231109	-	chr5:179232532-179234595	N_Shore	MGAT4B;MGAT4B	NM_014275;NM_054013	Body;TSS1500
cg26097711	0.885216	0.748608	-0.136609	0.000385941	chr15	64749577	+	chr15:64752626-64752850	N_Shelf
cg26118358	0.278888	0.146956	-0.131932	0.0052158	chr14	23321005	-		OpenSea
cg26127479	0.492329	0.340189	-0.15214	0.00969034	chr6	39070179	-		OpenSea
cg26187031	0.317487	0.185854	-0.131633	0.021074	chr8	26457789	+		OpenSea	DPYSL2	NM_001386	Body
cg26300517	0.375621	0.252285	-0.123336	0.0211236	chr4	38732661	+		OpenSea
cg26306154	0.903895	0.559171	-0.344724	0.00107386	chr3	15124620	-		OpenSea	ZFYVE20	NM_022340	Body
cg26446832	0.686464	0.546436	-0.140028	0.0107953	chr11	12015695	-		OpenSea	DKK3;DKK3;DKK3	NM_001018057;NM_015881;NM_013253	Body;Body;Body
cg26456304	0.681211	0.190729	-0.490482	1.21e-05	chr15	62917317	+		OpenSea
cg26492631	0.482372	0.326613	-0.155759	0.0366134	chr4	148721238	-		OpenSea	ARHGAP10	NM_024605	Body
cg26549860	0.403009	0.107547	-0.295461	0.00246037	chr11	72554159	-		OpenSea	FCHSD2	NM_014824	Body
cg26597734	0.257304	0.109754	-0.147549	0.0338161	chr16	11150952	+		OpenSea	CLEC16A	NM_015226	Body
cg26732544	0.582316	0.195136	-0.38718	0.000905934	chr10	31308092	-		OpenSea	ZNF438;ZNF438;ZNF438;ZNF438;ZNF438;ZNF438;ZNF438	NM_001143766;NM_001143768;NM_182755;NM_001143771;NM_001143767;NM_001143770;NR_026560	5'UTR;5'UTR;5'UTR;5'UTR;5'UTR;5'UTR;Body
cg26753608	0.403004	0.226867	-0.176137	0.000772344	chr8	128938630	+		OpenSea	PVT1	NR_003367	Body
cg26797722	0.369148	0.0948921	-0.274256	0.00384782	chr6	15432551	+		OpenSea	JARID2	NM_004973	Body
cg26853371	0.651351	0.461796	-0.189555	0.0418446	chr4	1791567	-	chr4:1794442-1797132	N_Shelf
cg26912069	0.433187	0.168829	-0.264357	0.000264932	chr5	107437721	-		OpenSea	FBXL17	NM_001163315	Body
cg26945392	0.0844246	0.233857	0.149433	0.000416261	chr15	71087092	+		OpenSea
cg26955287	0.824046	0.693105	-0.130941	0.00983678	chr17	79958912	+	chr17:79958088-79958369	S_Shore	ASPSCR1	NM_024083	Body
cg26987928	0.530858	0.711177	0.180319	0.0188743	chr15	62767926	+		OpenSea
cg27002303	0.633543	0.344639	-0.288904	0.000905372	chr10	93335196	-		OpenSea	LOC100188947	NR_024467	Body
cg27031099	0.454693	0.320853	-0.133839	0.0235737	chr8	126620534	-		OpenSea
cg27179693	0.329947	0.193128	-0.136819	0.0370175	chr11	120530818	+		OpenSea	GRIK4	NM_014619	TSS1500
cg27180994	0.706548	0.42703	-0.279518	0.0101462	chr7	43929080	+		OpenSea	URGCP;URGCP;URGCP	NM_001077664;NM_001077663;NM_017920	5'UTR;Body;Body
cg27282397	0.376683	0.120213	-0.25647	0.00320412	chr2	20793466	+		OpenSea
cg27408541	0.456874	0.296863	-0.160011	0.039571	chr2	159948615	-		OpenSea	TANC1;TANC1	NM_033394;NM_001145909	Body;Body
cg27492584	0.777859	0.348213	-0.429647	0.000694881	chr17	70599307	+		OpenSea
cg27512176	0.624326	0.0582049	-0.566121	2.74e-05	chr6	33158538	+	chr6:33159991-33160263	N_Shore	COL11A2;COL11A2;COL11A2;COL11A2	NM_080679;NM_080681;NM_080680;NM_001163771	Body;Body;Body;Body
cg27518240	0.678776	0.568087	-0.110689	0.0454418	chr1	221510354	-		OpenSea	LOC400804	NR_024236	TSS1500
cg27601906	0.434107	0.162539	-0.271568	0.000954249	chr8	95271635	-	chr8:95274410-95274655	N_Shelf	GEM;GEM	NM_005261;NM_181702	Body;Body
cg27606341	0.787147	0.316407	-0.47074	1.21e-05	chr5	39219632	-		OpenSea	FYB;FYB;FYB;FYB	NM_199335;NM_001465;NM_199335;NM_001465	1stExon;5'UTR;5'UTR;1stExon
